# Supplementary material for: Metabolic engineering of Halomonas elongata: Ectoine secretion is increased by demand and supply driven approaches
Source: Front Microbiol. 2022 Aug 25;13:968983. doi: 10.3389/fmicb.2022.968983 (PMC9453808; doi:10.3389/fmicb.2022.968983)
Supplement: Supplementary Table 1 — Summary of all used oligonucleotides in this work. [file Data_Sheet_1.CSV]

locus tag	LM_GLC	PCK_GLC	WT_AC	WT_GLC	LFC2_LM_WT	LFC2_PCK_LM	LFC2_AC_GLC
HELO_1001	8.375540626220781	8.577591681566807	8.245402475397196	8.349176540484061	0.02636408573672	0.20205105534602552	-0.10377406508686526
HELO_1002	8.642506587495513	8.698053625001476	8.778542369748768	8.661751733387417	-0.019245145891904514	0.05554703750596346	0.11679063636135112
HELO_1003	8.39179203176437	8.447196253868496	8.196437769095326	8.258918001917541	0.13287402984682828	0.05540422210412643	-0.0624802328222156
HELO_1004	8.665668242327447	8.652377266856726	8.626163336316866	8.609779802585289	0.055888439742158624	-0.013290975470720667	0.016383533731577415
HELO_1005	6.017081658322429	5.7980729622380105	5.677151018778264	6.119567453703961	-0.10248579538153191	-0.2190086960844182	-0.44241643492569693
HELO_1006	6.9687048698721155	7.201138123464815	7.015219397749015	6.862069959441406	0.10663491043070916	0.23243325359269917	0.15314943830760885
HELO_1007	7.099970462866907	7.414227278607046	7.049085246463906	7.117996600142292	-0.018026137275384713	0.31425681574013886	-0.06891135367838608
HELO_1008	6.443087157853161	7.498799564573386	6.4815411474462	6.569927286825295	-0.12684012897213393	1.0557124067202253	-0.08838613937909479
HELO_1009	8.477237683571659	8.169684747333333	8.401058866899143	8.53040256708458	-0.053164883512922145	-0.30755293623832536	-0.12934370018543717
HELO_1010	8.39745948303784	8.266974468667238	8.299212099512756	8.478499569624224	-0.08104008658638406	-0.13048501437060267	-0.1792874701114684
HELO_1011	8.022552694201464	8.156757487754083	8.00304293974037	7.990785794062183	0.03176690013928063	0.1342047935526196	0.01225714567818681
HELO_1012	7.682293548586603	7.741671916482289	7.827733624331085	7.697857930983822	-0.015564382397219134	0.05937836789568607	0.12987569334726246
HELO_1013	6.486839045561052	6.562048521741933	6.476543837345685	6.440235120214088	0.04660392534696367	0.07520947618088147	0.03630871713159678
HELO_1014	5.82690762402927	5.871859001993307	6.129450204479599	6.004469720020977	-0.17756209599170703	0.044951377964036254	0.12498048445862153
HELO_1015	7.244584955096697	7.423913244957487	7.3554601196978995	7.262534219972383	-0.0179492648756856	0.17932828986078952	0.09292589972551646
HELO_1016	7.205003328649784	7.415043123252343	7.073083100478161	7.026711181444658	0.1782921472051262	0.21003979460255895	0.04637191903350324
HELO_1017	7.477865729161006	7.457756312384923	7.180912582480768	7.490023654024128	-0.012157924863122282	-0.02010941677608269	-0.30911107154336026
HELO_1018	7.463023888782902	7.369407887601085	7.420876388732679	7.376132832497457	0.08689105628544525	-0.09361600118181723	0.04474355623522186
HELO_1019	7.102814698522902	7.154642744922158	7.125508610280169	7.031221479033538	0.07159321948936448	0.051828046399255534	0.0942871312466309
HELO_1020	8.03066750614367	8.165262115053197	8.201190064800118	8.017994171402435	0.01267333474123511	0.13459460890952712	0.1831958933976825
HELO_1021	7.800633290215053	7.801316148435025	7.696393237071214	7.853286112395061	-0.052652822180007774	0.0006828582199718269	-0.15689287532384721
HELO_1022	8.373042916683891	8.26157561601105	8.62731829424679	8.353855365228755	0.019187551455136287	-0.11146730067284061	0.2734629290180344
HELO_1023	7.947808467887289	7.402117572968719	7.3018079562655975	7.7455181164143605	0.20229035147292862	-0.5456908949185699	-0.44371016014876297
HELO_1024	7.401196929352323	7.40061286987783	7.448310872117922	7.39504484144125	0.006152087911072357	-0.000584059474492804	0.05326603067667168
HELO_1025	6.451341745191299	6.652935054048811	6.6316919852739575	6.505621591788912	-0.054279846597612647	0.20159330885751192	0.12607039348504578
HELO_1026	7.094280354352445	7.40983704249168	7.177313478373528	7.066798890432493	0.02748146391995121	0.3155566881392353	0.11051458794103475
HELO_1027	7.298466884202763	7.588634601508654	7.518779375965681	7.160427521464598	0.13803936273816486	0.2901677173058914	0.3583518545010831
HELO_1028	7.598334163708441	7.4976957378067945	7.457305572876623	7.720322351047716	-0.12198818733927475	-0.1006384259016464	-0.26301677817109237
HELO_1029	7.582541007340944	7.250735166156652	7.69617761530295	7.492315039000719	0.09022596834022512	-0.3318058411842921	0.2038625763022317
HELO_1030	9.040665420759767	8.710454004841127	9.153035453513894	9.007841868183492	0.032823552576275006	-0.3302114159186402	0.14519358533040183
HELO_1031	8.951263955929338	8.437907232119263	8.715232808319099	8.969523640364406	-0.018259684435067314	-0.5133567238100749	-0.25429083204530656
HELO_1032	9.353975175628294	8.697456226249349	9.218135940532553	9.2223969837023	0.1315781919259944	-0.6565189493789454	-0.0042610431697465145
HELO_1033	9.228839282768329	8.795155527307541	9.201936010217848	9.1710294791424	0.057809803625929135	-0.4336837554607875	0.030906531075448385
HELO_1034	6.301592104365508	6.438740345542224	6.582207681628296	6.256483169657383	0.04510893470812505	0.13714824117671665	0.3257245119709138
HELO_1035	4.151086904538905	4.606726253484886	4.244711026287585	4.084725591677657	0.06636131286124858	0.45563934894598024	0.1599854346099283
HELO_1036	2.4056177248017927	2.830677107106549	2.644276051823956	2.73563301963036	-0.3300152948285673	0.4250593823047564	-0.09135696780640412
HELO_1037	3.9766500318242115	4.338252313822424	3.968326103161182	4.145961540145311	-0.16931150832109987	0.3616022819982123	-0.1776354369841293
HELO_1038	3.564713452975083	3.7585436769901324	3.802425901917662	3.46588684042324	0.09882661255184289	0.19383022401504935	0.3365390614944217
HELO_1039	4.352942858339209	4.598567510137076	4.569151214863186	4.430461276040347	-0.0775184177011381	0.24562465179786663	0.13868993882283842
HELO_1040	3.8726716147833993	4.005094239589692	4.081747805790237	3.923536334995419	-0.0508647202120196	0.13242262480629252	0.15821147079481834
HELO_1041	8.41366878100947	8.328406275598596	8.040545775854746	8.421993483747288	-0.008324702737818157	-0.08526250541087421	-0.38144770789254245
HELO_1042	4.383427022097094	4.805568231959302	4.454248480259662	4.322679577073759	0.060747445023334734	0.4221412098622075	0.13156890318590264
HELO_1043	7.055505677131495	6.266787519282336	5.313768462529665	7.082181503392412	-0.02667582626091658	-0.7887181578491589	-1.7684130408627468
HELO_1044	5.629766791998564	4.837120127965223	3.9417306442284055	5.797527510252497	-0.16776071825393313	-0.7926466640333407	-1.8557968660240913
HELO_1045	5.42831595401671	4.560050091125361	3.903127782350257	5.408989954759733	0.019325999256976978	-0.8682658628913487	-1.5058621724094756
HELO_1046	5.465920778279872	5.222531525025787	4.867656533243671	5.4075573375861845	0.05836344069368771	-0.2433892532540849	-0.5399008043425138
HELO_1047	5.757327241645392	5.679406219615305	5.645053478583537	5.7175809090013585	0.039746332644033266	-0.077921022030087	-0.07252743041782139
HELO_1048	7.019540132027129	6.798785565236028	6.617993145577329	7.068333101449297	-0.04879296942216804	-0.22075456679110061	-0.45033995587196785
HELO_1049	5.3541436772085325	4.9723676210633965	3.810806998434997	5.4065793107110105	-0.05243563350247804	-0.381776056145136	-1.5957723122760137
HELO_1050	3.4777975923819984	3.679085565454173	3.2205639693774493	3.4739150919533857	0.003882500428612712	0.2012879730721746	-0.2533511225759364
HELO_1051	7.0383227909758554	7.1733363021593854	7.882945831286812	7.083203027378334	-0.04488023640247896	0.13501351118353	0.7997428039084777
HELO_1052	4.9615042013095305	4.809177584101893	6.067809819822983	5.112687336229707	-0.15118313492017688	-0.1523266172076374	0.9551224835932759
HELO_1053	4.792378722404723	4.899521239072338	5.7219761957426725	4.9785752201778815	-0.1861964977731585	0.10714251666761498	0.743400975564791
HELO_1054	4.212471181839475	4.282241871981087	5.043192527360425	4.267181111104161	-0.05470992926468643	0.06977069014161241	0.7760114162562637
HELO_1055	4.617498530542524	4.738325605263701	5.303410091631194	4.683443196993118	-0.06594466645059427	0.12082707472117704	0.6199668946380754
HELO_1056	5.854198953802604	5.614334572617165	6.878704705683904	5.785229051313088	0.06896990248951607	-0.2398643811854395	1.093475654370816
HELO_1057	7.045341419327961	6.874829335890921	7.119698296409854	7.065043159185247	-0.01970173985728607	-0.17051208343703994	0.05465513722460624
HELO_1058	8.124910611160143	7.907617541945659	8.053506767701586	8.174137220106106	-0.04922660894596298	-0.21729306921448366	-0.12063045240451942
HELO_1059	8.585584448383692	8.513725256328117	8.395107136607683	8.48237406975027	0.1032103786334222	-0.0718591920555749	-0.08726693314258682
HELO_1060	7.363209383649489	7.306769882705249	7.295761205945205	7.465554085751854	-0.10234470210236424	-0.056439500944239995	-0.16979287980664903
HELO_1061	5.920019533191339	6.217264385124676	6.274156795372535	5.9042136653889585	0.01580586780238047	0.2972448519333373	0.36994312998357604
HELO_1062	7.091357185465738	6.880556005910964	7.190441211294075	7.260205911614098	-0.16884872614835977	-0.21080117955477462	-0.06976470032002258
HELO_1063	3.7934918865241385	3.5991702657797924	3.728306986263123	3.8660216668395617	-0.07252978031542323	-0.1943216207443461	-0.13771468057643865
HELO_1064	5.765054644137983	6.497266421515675	6.231681965508624	5.68151768011982	0.08353696401816268	0.7322117773776915	0.5501642853888038
HELO_1065	4.999425354094897	5.750430342454351	4.67258836943896	4.860707782529988	0.13871757156490894	0.7510049883594538	-0.18811941309102842
HELO_1066	4.521175485726597	4.660633949731683	4.674270262886179	4.476558749041022	0.0446167366855752	0.1394584640050862	0.1977115138451575
HELO_1067	3.8648078205341	3.2617094946710026	3.954896373016011	3.8665235909901567	-0.0017157704560566422	-0.6030983258630975	0.08837278202585441
HELO_1068	3.2380339165189103	2.8042829667311273	3.304646526914864	3.3803808199003993	-0.14234690338148903	-0.43375094978778295	-0.07573429298553513
HELO_1069	5.178001531446241	5.089178784449411	5.023558970444751	5.101692888800212	0.07630864264602888	-0.08882274699683013	-0.07813391835546124
HELO_1070	8.737467819042239	8.636275577295349	9.991305796252107	8.728642056188368	0.0088257628538706	-0.10119224174689023	1.2626637400637382
HELO_1071	6.818855964935481	6.975537632989769	7.698252751635536	6.695396201375395	0.12345976356008581	0.15668166805428818	1.002856550260141
HELO_1072	4.537942566679721	4.810427309409144	5.454640001574106	4.382665659491166	0.15527690718855514	0.27248474272942325	1.0719743420829397
HELO_1073	4.780948284497847	5.964703235963583	6.358922733149398	4.868765875737686	-0.08781759123983868	1.183754951465736	1.490156857411712
HELO_1074	5.9342227463544495	5.5915218219291525	5.565942312023228	5.940357303536575	-0.006134557182125633	-0.342700924425297	-0.3744149915133468
HELO_1075	4.817407025967375	4.99209282184449	4.545219388653854	4.629744470321451	0.18766255564592438	0.17468579587711464	-0.08452508166759642
HELO_1076	9.688212016931837	10.088270743805905	7.369425360520597	7.936264942340113	1.7519470745917243	0.40005872687406807	-0.566839581819516
HELO_1077	7.244891841628996	7.477067754417226	4.683380946661255	5.476012883019081	1.768878958609915	0.23217591278823058	-0.792631936357826
HELO_1078	6.901806523035148	7.210396471116186	4.913545087015712	5.701863742140701	1.199942780894447	0.3085899480810381	-0.7883186551249892
HELO_1079	6.067991016006647	6.470141459885234	4.514965036166611	5.106494162376062	0.9614968536305852	0.402150443878587	-0.5915291262094504
HELO_1080	4.511689558119429	5.100939181577906	3.86634825364091	3.84243973773957	0.6692498203798594	0.5892496234584765	0.02390851590133991
HELO_1081	11.048917400425644	10.562370688921325	10.173528354675918	11.119846721371845	-0.07092932094620075	-0.48654671150431916	-0.9463183666959267
HELO_1082	7.271848409370272	7.017915757332763	6.7307394821705016	6.801251500001285	0.4705969093689868	-0.25393265203750914	-0.07051201783078387
HELO_1083	8.101243727195834	8.243142207039984	8.073939982851405	8.128245837003755	-0.027002109807920505	0.1418984798441496	-0.05430585415235001
HELO_1084	8.238293157652306	8.272369343411487	8.118381553298093	8.165525829472795	0.07276732817951093	0.03407618575918114	-0.04714427617470207
HELO_1085	7.825265767387762	7.790006948110523	7.680449287641667	7.686505442489328	0.13876032489843393	-0.03525881927723873	-0.006056154847660977
HELO_1086	6.666167794730309	6.6009026696551345	6.697953923638896	6.84982112031791	-0.18365332558760095	-0.06526512507517435	-0.15186719667901372
HELO_1087	7.05150574720038	6.060600008834055	5.749210117681507	6.75953103558782	0.2919747116125606	-0.9909057383663251	-1.0103209179063128
HELO_1088	7.717732853000681	7.546082529172402	8.127424798107546	7.752141530472032	-0.03440867747135101	-0.1716503238282785	0.37528326763551423
HELO_1089	7.828335488540062	7.805100385190649	7.857913029240478	7.8044725233726	0.02386296516746178	-0.023235103349413144	0.05344050586787841
HELO_1090	7.901590731745376	7.656017732146496	7.969668851868157	7.903141619807851	-0.0015508880624750532	-0.24557299959888024	0.06652723206030586
HELO_1091	6.69600512374434	6.598720614026205	7.0285217530247195	6.832931966794541	-0.13692684305020109	-0.09728450971813452	0.19558978623017875
HELO_1092	4.999562680728142	4.511747015834033	4.71257534309813	4.8627111769965286	0.1368515037316138	-0.487815664894109	-0.1501358338983989
HELO_1093	9.179235469327033	8.205128255525848	8.38653154027044	8.930315003920443	0.24892046540658974	-0.9741072138011848	-0.5437834636500032
HELO_1094	6.528972108165789	7.131190781104771	7.170670715413569	6.529778537531695	-0.0008064293659062471	0.6022186729389825	0.6408921778818737
HELO_1095	3.183306262584042	3.0388918402356424	3.2133332913705046	3.298442920555471	-0.11513665797142902	-0.14441442234839963	-0.08510962918496645
HELO_1096	3.1174593136018287	2.8840197629346016	3.3873296042672885	3.1580593698851978	-0.040600056283369046	-0.2334395506672271	0.2292702343820907
HELO_1097	4.533010147447388	3.952696337326594	4.9785384384758755	4.478421476862205	0.0545886705851828	-0.5803138101207934	0.5001169616136707
HELO_1098	9.336101349414989	9.092653521729348	9.126144371821374	9.20888174069605	0.12721960871893856	-0.24344782768564066	-0.08273736887467642
HELO_1099	3.921582784993525	4.03023414955687	3.8594254722126835	3.946576754395282	-0.02499396940175691	0.1086513645633449	-0.0871512821825986
HELO_1100	3.2955499700253803	3.504809248253492	3.5076254293294635	3.226112521588323	0.06943744843705746	0.20925927822811152	0.2815129077411407
HELO_1101	7.773285582806999	7.170319686422718	7.277433101646573	7.1488353989729205	0.6244501838340781	-0.6029658963842808	0.12859770267365267
HELO_1102	5.699137314653659	5.936020656354895	5.59189073727291	5.558868438242981	0.1402688764106781	0.23688334170123593	0.0330222990299287
HELO_1103	5.6960782037414965	5.825191860996408	5.292198466505191	5.667354824609936	0.0287233791315602	0.1291136572549112	-0.37515635810474546
HELO_1104	4.482246378405454	4.657233143850793	4.410264079591602	4.3257140292237155	0.15653234918173808	0.17498676544533964	0.08455005036788688
HELO_1105	7.060250239767044	7.113058522318876	7.034222737373173	7.186178948072278	-0.12592870830523406	0.052808282551831454	-0.15195621069910548
HELO_1106	7.031519238218194	6.726472256871713	6.8595220029724375	6.96336734056844	0.06815189764975393	-0.30504698134648134	-0.10384533759600245
HELO_1107	8.340217556541289	7.744971441108923	8.452309709921373	8.389871215490599	-0.0496536589493104	-0.5952461154323654	0.06243849443077387
HELO_1108	6.874925000225043	6.827609210945419	7.460986229793267	6.875084898296662	-0.00015989807161886915	-0.0473157892796241	0.5859013314966051
HELO_1109	7.687907831741352	7.446964055096469	7.402102299456277	7.486501708932292	0.20140612280906023	-0.2409437766448832	-0.08439940947601521
HELO_1110	6.585101560041746	6.202265636359843	6.221472339880511	6.463519468358972	0.12158209168277434	-0.38283592368190345	-0.2420471284784611
HELO_1111	6.433076022537878	6.118706109105958	5.58698290514604	6.4896852939960565	-0.05660927145817851	-0.31436991343192044	-0.9027023888500167
HELO_1112	5.250218410247123	6.012112631773989	5.871415675027841	5.055535460612895	0.1946829496342275	0.761894221526866	0.8158802144149453
HELO_1113	7.861082259715569	8.029351806467492	8.166001983677962	7.905090969086863	-0.044008709371293975	0.1682695467519233	0.2609110145910991
HELO_1114	5.145178163016656	5.642952352291885	4.860712170212284	5.206503555655096	-0.06132539263844006	0.497774189275229	-0.34579138544281207
HELO_1115	4.954179072005153	5.372870383777755	4.467883286438796	5.039823087683081	-0.08564401567792856	0.4186913117726023	-0.5719398012442856
HELO_1116	5.334451519112509	5.665637453018249	4.5943107062830935	5.285598389810498	0.04885312930201113	0.3311859339057399	-0.6912876835274044
HELO_1117	5.170754753819515	5.6074301417532935	4.732969425423319	5.3165985920377485	-0.14584383821823366	0.4366753879337786	-0.5836291666144291
HELO_1118	4.641548533742377	4.55468633795152	3.9647876590146205	4.604944477340095	0.03660405640228159	-0.08686219579085641	-0.6401568183254747
HELO_1119	6.196506406791621	6.048174215618346	6.383127740473035	6.164278585588662	0.03222782120295875	-0.14833219117327534	0.2188491548843725
HELO_1120	7.50781889338387	7.512058433890452	7.414274208395816	7.363450976141533	0.1443679172423371	0.004239540506581818	0.05082323225428276
HELO_1121	9.801822456430125	9.581010182748171	9.952737511805992	9.816811157873707	-0.01498870144358122	-0.220812273681954	0.1359263539322857
HELO_1122	5.447826145365667	5.840058067946996	5.409300405283298	5.62738067713753	-0.17955453177186254	0.39223192258132844	-0.21808027185423207
HELO_1123	2.7000519889590096	2.6833068000612337	2.7251332116203018	2.9919304644560873	-0.2918784754970778	-0.016745188897775876	-0.2667972528357856
HELO_1124	2.7352250117664827	2.734436758378853	2.775096328814455	2.957793819210981	-0.22256880744449825	-0.0007882533876295561	-0.18269749039652616
HELO_1125	5.457670336185074	5.286418286307165	5.573485867358758	5.354503504035951	0.10316683214912281	-0.17125204987790887	0.21898236332280696
HELO_1126	10.633026592623809	10.600361295741019	10.729814912198124	10.615779861502256	0.017246731121552727	-0.032665296882790074	0.11403505069586828
HELO_1127	5.211902965547353	5.27542407075206	4.771045495871419	4.90694013264068	0.30496283290667314	0.06352110520470688	-0.13589463676926172
HELO_1128	5.592526700377543	5.9129378463279805	5.512113829484913	5.5745643437124555	0.017962356665087498	0.3204111459504375	-0.06245051422754244
HELO_1129	6.174836216193182	6.496093157342567	6.219304701497928	6.184079538576775	-0.009243322383593267	0.3212569411493851	0.03522516292115352
HELO_1130	5.1804454207327	5.598719955315666	5.477362822677826	5.101986013286848	0.07845940744585178	0.4182745345829657	0.3753768093909775
HELO_1131	7.239212118732637	7.001652831334944	7.501546542698162	7.324444449748261	-0.08523233101562333	-0.23755928739769328	0.17710209294990165
HELO_1132	4.310227276120681	4.3253229382810545	3.7412340727242963	4.415963375985739	-0.10573609986505783	0.01509566216037328	-0.6747293032614428
HELO_1133	9.260572342860993	9.264884915598154	9.972970187216271	9.260076430577572	0.0004959122834211627	0.0043125727371613465	0.7128937566386995
HELO_1134	8.068660889167175	8.159824902751511	9.0801737875233	8.134711623976418	-0.0660507348092434	0.09116401358433635	0.9454621635468818
HELO_1135	8.486615414019424	8.624691036237538	9.661949911580093	8.399108943987796	0.08750647003162726	0.1380756222181141	1.2628409675922967
HELO_1136	6.941799254303252	6.92705488795157	8.146183158424142	6.9733519861325055	-0.031552731829253666	-0.014744366351681748	1.1728311722916365
HELO_1137	6.303675963686177	6.381650611964614	7.397226450740914	6.251723530683436	0.051952433002741216	0.07797464827843648	1.1455029200574778
HELO_1138	6.679258756010811	6.929355319910326	7.033867464784078	6.652376019573237	0.02688273643757455	0.25009656389951473	0.3814914452108411
HELO_1139	6.037072219541055	6.230950637949434	6.017053068325346	5.901433614538533	0.135638605002522	0.19387841840837883	0.11561945378681315
HELO_1140	6.565481394251008	6.5912643066808565	6.533715726016976	6.343933558496541	0.22154783575446668	0.025782912429848537	0.18978216752043497
HELO_1141	5.907522006778194	5.987369094327867	5.701703665801126	5.7530337636794675	0.15448824309872666	0.0798470875496724	-0.051330097878341086
HELO_1142	6.4033648987534315	6.501381895211125	6.381091388594503	6.350089098316519	0.05327580043691249	0.09801699645769357	0.031002290277983846
HELO_1143	6.863265269405178	6.743869581573272	7.140995172406129	6.7648159792725595	0.09844929013261883	-0.11939568783190602	0.3761791931335692
HELO_1144	3.1554098626704867	3.0109355549185506	2.77952747513291	3.090229872404638	0.06517999026584853	-0.14447430775193615	-0.310702397271728
HELO_1145	4.5874216409269355	4.408707429787054	4.281139020241035	4.513411760431976	0.07400988049495982	-0.17871421113988184	-0.23227274019094057
HELO_1146	4.553140691068016	4.738184000247874	4.6552355597714845	4.56678695022475	-0.013646259156733898	0.185043309179858	0.0884486095467345
HELO_1147	5.359614412375323	5.31064290552325	5.427832457756868	5.478893382654242	-0.11927897027891898	-0.04897150685207308	-0.05106092489737346
HELO_1148	6.529528806229206	6.492197660947242	6.829631163249335	6.591439265869202	-0.06191045963999553	-0.03733114528196424	0.23819189738013335
HELO_1149	5.003501903268822	4.972781718101966	5.233552909202168	5.154630863131154	-0.15112895986233177	-0.030720185166856595	0.07892204607101405
HELO_1150	4.382993494191676	4.383214526062863	4.729243743138313	4.677784162317103	-0.29479066812542687	0.00022103187118727163	0.05145958082121016
HELO_1151	4.943555173758395	5.0643701459601935	5.165063528188183	4.930306993379612	0.013248180378782948	0.12081497220179838	0.23475653480857073
HELO_1152	5.381436004053526	5.307328751418545	5.62437559027772	5.484570801521848	-0.10313479746832144	-0.07410725263498108	0.139804788755872
HELO_1153	4.454791177484004	3.097145278400651	3.561905676891651	4.733022754328462	-0.2782315768444583	-1.3576458990833529	-1.171117077436811
HELO_1154	4.511795250575544	3.6554706162766606	3.7842113645383275	4.404277517933487	0.10751773264205688	-0.8563246342988831	-0.6200661533951592
HELO_1155	5.246754916245354	5.0689102284298455	5.272033322361331	5.336811755509156	-0.09005683926380126	-0.17784468781550888	-0.06477843314782472
HELO_1156	6.523037381570108	6.67317032946944	6.466844927221114	6.5228069471883385	0.00023043438176983955	0.15013294789933163	-0.055962019967224386
HELO_1157	2.963386753227161	2.52723471952836	2.471152136377937	2.9086599360235943	0.05472681720356665	-0.43615203369880096	-0.43750779964565734
HELO_1158	3.659177742420901	3.6609826896610262	3.2632731175162433	3.657353892195242	0.0018238502256586742	0.0018049472401253652	-0.39408077467899894
HELO_1159	3.473709086595507	3.2772864508676083	3.202947327587647	3.7561504114708435	-0.28244132487533635	-0.19642263572789886	-0.5532030838831963
HELO_1160	3.031652860598109	2.9254815261887743	2.5165338985868666	3.2260021213748282	-0.1943492607767192	-0.10617133440933468	-0.7094682227879616
HELO_1161	3.2083257680238617	3.0096666745125273	2.987985367343523	3.3590098210327497	-0.15068405300888799	-0.19865909351133437	-0.3710244536892269
HELO_1162	3.4103464240754815	3.213667380057689	3.374868033622261	3.4927312692355454	-0.08238484516006395	-0.19667904401779257	-0.11786323561328427
HELO_1163	3.451409695848719	3.258051488545352	3.0019898383423484	3.5650554344221086	-0.11364573857338955	-0.19335820730336684	-0.5630655960797601
HELO_1164	2.744066509297953	2.831562261553976	2.5321526565888766	2.6206738583132245	0.12339265098472829	0.08749575225602335	-0.08852120172434796
HELO_1165	3.2127380024049557	3.494162965791286	3.0301494449017095	3.1020941668547137	0.11064383555024193	0.28142496338633016	-0.07194472195300428
HELO_1166	8.322575700550498	7.970224336538066	8.242268663088124	8.341042301929106	-0.01846660137860745	-0.3523513640124323	-0.09877363884098145
HELO_1167	4.780532334775709	4.587964754712854	5.119785857369383	5.104166281183031	-0.32363394640732146	-0.19256758006285501	0.015619576186352013
HELO_1168	5.278558963828227	5.0172389922639695	5.575780221945017	5.556022774876985	-0.27746381104875795	-0.2613199715642578	0.01975744706803173
HELO_1169	6.7722595101028285	6.573420274543203	6.947775908948543	6.9894416512802096	-0.2171821411773811	-0.19883923555962557	-0.04166574233166642
HELO_1170	6.157304652273036	5.778685375414473	6.307157876443944	6.256206970931963	-0.09890231865892662	-0.3786192768585632	0.050950905511981226
HELO_1171	5.806776241460901	5.224155637785089	5.526672421073788	5.790733840075323	0.016042401385577776	-0.5826206036758119	-0.26406141900153557
HELO_1172	4.9852711190554695	4.549262313280473	4.654342288742193	5.061788371890853	-0.07651725283538369	-0.43600880577499623	-0.4074460831486606
HELO_1173	5.181623304785552	5.723970767316356	5.651654610451995	5.068211435743842	0.11341186904171074	0.5423474625308033	0.5834431747081537
HELO_1174	3.4526165240591244	3.7539852198710864	3.9458039653522383	3.352255319872919	0.10036120418620564	0.3013686958119619	0.5935486454793195
HELO_1175	3.7917257803622673	3.87686729369416	4.0758915906166635	3.7670353525545672	0.024690427807700033	0.08514151333189268	0.3088562380620963
HELO_1176	5.217438022990858	5.1606786418290955	4.98177663965708	5.034630325813204	0.18280769717765377	-0.05675938116176216	-0.052853686156123736
HELO_1177	3.682474620946867	3.4746976847554243	3.7524814927317682	3.54725257702338	0.1352220439234868	-0.20777693619144255	0.2052289157083882
HELO_1178	3.364419301159668	3.403709967288672	3.5159787869649684	3.1506584741405406	0.21376082701912757	0.03929066612900378	0.3653203128244278
HELO_1179	4.244819629405019	4.385361094693516	4.1156410369144885	4.2296334399204305	0.01518618948458883	0.14054146528849643	-0.11399240300594204
HELO_1180	9.649015297230381	9.076256920667477	9.554423234885546	9.714137877246726	-0.06512258001634486	-0.5727583765629038	-0.15971464236118038
HELO_1181	9.076439757486206	8.737843520735424	9.207266192239139	9.128598235580448	-0.0521584780942419	-0.33859623675078154	0.0786679566586912
HELO_1182	8.152289218785974	8.231203861472007	7.690355409460719	8.105091782449941	0.047197436336032794	0.07891464268603343	-0.41473637298922217
HELO_1183	9.444688929484647	9.076229021634532	9.17117486419866	9.338416543817363	0.10627238566728359	-0.36845990785011473	-0.1672416796187033
HELO_1184	6.646403768823201	6.334612325886579	7.034754903356707	6.733508411299048	-0.08710464247584682	-0.311791442936622	0.3012464920576594
HELO_1185	2.339891546060422	2.0341176305097495	3.4610721885015163	2.3326533533897824	0.0072381926706395205	-0.30577391555067246	1.128418835111734
HELO_1186	5.304514952490309	5.084720779640935	6.3801474710177315	5.255265663232712	0.049249289257597084	-0.2197941728493742	1.1248818077850196
HELO_1187	5.389603880520023	4.999622135559854	6.364195883377422	5.335253758064088	0.05435012245593551	-0.3899817449601697	1.0289421253133346
HELO_1188	3.3901015322984898	3.6000221315981875	3.8693402022166024	3.289614245106242	0.10048728719224798	0.20992059929969775	0.5797259571103606
HELO_1189	6.587437968583028	6.927401841322019	6.945341668324836	6.596687844644532	-0.009249876061503848	0.3399638727389904	0.34865382368030406
HELO_1190	6.316702921295682	6.185403620268327	6.874118637115102	6.3014816994913785	0.015221221804303298	-0.13129930102735443	0.5726369376237237
HELO_1191	5.265115115237971	5.023957260086748	5.650515408008741	5.117306563682946	0.14780855155502515	-0.241157855151223	0.5332088443257952
HELO_1192	5.218421301098309	4.997661220213124	5.8556878549495055	5.2208035106206845	-0.0023822095223753337	-0.22076008088518506	0.634884344328821
HELO_1193	5.056869628909132	4.850943992705823	5.723186842876785	5.14285539190086	-0.08598576299172844	-0.2059256362033084	0.5803314509759252
HELO_1194	7.413394053579336	7.415707316473907	8.07813830187235	7.4146028282715335	-0.0012087746921976006	0.002313262894571011	0.6635354736008168
HELO_1195	7.184167347465896	7.342390478875324	7.755410783806582	7.023421606535233	0.16074574093066296	0.15822313140942867	0.7319891772713492
HELO_1196	5.784722295081454	5.495568744647101	5.782742951062733	5.806259659308954	-0.021537364227500078	-0.289153550434353	-0.023516708246220652
HELO_1197	8.791869874604979	8.49096154084902	8.825425985989988	8.831908806810329	-0.040038932205350264	-0.3009083337559595	-0.006482820820341573
HELO_1198	7.908778510428543	7.799736843524211	7.889332949283255	7.813703894494637	0.09507461593390598	-0.10904166690433215	0.07562905478861826
HELO_1199	5.92571318556386	6.378094934020605	6.639973765718236	5.8931671454266334	0.03254604013722684	0.4523817484567445	0.7468066202916024
HELO_1200	3.2530975917280442	3.5383884438053474	3.6754389859019057	3.1916312645805824	0.06146632714746181	0.2852908520773032	0.4838077213213232
HELO_1201	5.313891765402155	5.226393172248259	5.5979828367231645	5.362331302203824	-0.048439536801669014	-0.08749859315389585	0.23565153451934062
HELO_1202	4.5405398493665645	5.017130090833412	4.923916474429237	4.33498353641752	0.20555631294904408	0.47659024146684725	0.588932938011717
HELO_1203	6.685900222620282	6.324696051357619	6.295778442102452	6.84866725183123	-0.162767029210948	-0.36120417126266346	-0.5528888097287785
HELO_1204	9.674558049973188	8.490399943979428	7.995874183282081	9.615352558665565	0.05920549130762254	-1.1841581059937596	-1.6194783753834843
HELO_1205	5.527353515893423	6.430898081647723	5.213167744350675	5.600744525477097	-0.07339100958367428	0.9035445657543004	-0.38757678112642235
HELO_1206	8.17997919167617	9.14819953521158	8.00413294415285	8.185106160082606	-0.005126968406436561	0.9682203435354104	-0.18097321592975568
HELO_1207	4.272977279597729	4.717220864510314	3.6613303515865856	4.257176277491325	0.015801002106403672	0.4442435849125852	-0.5958459259047397
HELO_1208	3.525813005819543	3.7657610441841585	2.6753734659706585	2.98056083763988	0.5452521681796632	0.23994803836461553	-0.3051873716692213
HELO_1209	5.7529506577749645	6.04703721369636	5.743748536463117	5.611819414588197	0.14113124318676729	0.2940865559213952	0.13192912187491945
HELO_1210	4.092671263675341	4.324056721689977	4.2105435518744185	3.893964712081068	0.19870655159427342	0.2313854580146355	0.31657883979335066
HELO_1211	5.691142217833974	5.781973132609759	5.762112558904651	5.394830226773398	0.29631199106057604	0.09083091477578531	0.3672823321312526
HELO_1212	6.914094835573405	8.188997757302873	7.07515501155564	7.021560421515836	-0.10746558594243094	1.2749029217294687	0.053594590039804046
HELO_1213	7.602540766659679	8.748366680278394	7.51626545887711	7.663343746760042	-0.06080298010036245	1.1458259136187152	-0.1470782878829313
HELO_1214	7.1569696366220334	7.361649474309533	7.166941287978588	7.141683927732391	0.015285708889642535	0.20467983768749942	0.02525736024619718
HELO_1215	7.916702113332491	7.843643460683229	8.073033280472243	7.9006752814871675	0.016026831845323386	-0.07305865264926226	0.17235799898507587
HELO_1216	6.271263178682159	6.109316489767746	6.203877363694349	6.26468341028314	0.0065797683990194145	-0.161946688914413	-0.06080604658879096
HELO_1217	4.70766694827323	4.742693367082631	4.995758849964052	4.586603032323953	0.12106391594927768	0.03502641880940072	0.4091558176400998
HELO_1218	4.296367397018669	4.343599008708406	4.319022491733761	4.2816616075592435	0.014705789459425134	0.04723161168973711	0.03736088417451722
HELO_1219	6.159682460440057	6.412342057599349	6.455711311841907	6.1659552762147145	-0.0062728157746576585	0.2526595971592922	0.28975603562719243
HELO_1220	6.936229021958796	7.321548802454868	6.8226799696025155	6.867706751550689	0.06852227040810632	0.3853197804960722	-0.04502678194817378
HELO_1221	7.562780887674234	7.47648775176548	7.787010267238892	7.24581285763498	0.3169680300392539	-0.08629313590875398	0.541197409603912
HELO_1222	6.975986998362258	6.773419192726899	7.334161277078313	6.618397955528188	0.35758904283407045	-0.20256780563535948	0.7157633215501251
HELO_1223	9.824900957511327	9.956766956005742	9.772451141499788	9.765267825883521	0.05963313162780537	0.1318659984944155	0.007183315616266839
HELO_1224	10.599287684715785	10.435071280303243	10.427548581099295	10.629485512458972	-0.030197827743187133	-0.16421640441254226	-0.20193693135967727
HELO_1225	11.308970864326445	11.37867151131641	11.117226180188505	11.308146539166463	0.0008243251599822088	0.06970064698996481	-0.19092035897795867
HELO_1226	12.11679238816396	12.240291521530446	11.920393188171806	12.131935167440455	-0.015142779276494878	0.12349913336648655	-0.21154197926864882
HELO_1227	12.967247194686427	13.087635128062983	12.850873635638665	13.032387311223369	-0.0651401165369414	0.12038793337655562	-0.18151367558470355
HELO_1228	13.03872243183641	12.941768599989167	12.792306037183836	12.914845653291323	0.12387677854508716	-0.09695383184724271	-0.12253961610748654
HELO_1229	10.273109025804642	10.449696333461153	10.365940440238363	10.295473559851294	-0.02236453404665184	0.17658730765651143	0.07046688038706961
HELO_1230	10.249803736947575	10.385657235891514	10.369539202713094	10.237708569891565	0.012095167056010325	0.1358534989439395	0.1318306328215293
HELO_1231	11.954289194371498	11.921507332529941	11.712643271804097	11.836609947479294	0.11767924689220344	-0.03278186184155629	-0.12396667567519692
HELO_1232	11.744095092587456	11.592958038799388	11.569827879585665	11.682848376571267	0.06124671601618914	-0.15113705378806763	-0.11302049698560168
HELO_1233	12.191092202005557	12.107886122523043	12.239631883034015	12.214621702518057	-0.02352950051250069	-0.08320607948251357	0.025010180515957714
HELO_1234	13.334833727284462	13.336647664539706	13.441794089999787	13.28240563364489	0.05242809363957157	0.0018139372552443689	0.15938845635489685
HELO_1235	13.17776304056869	13.127271388761406	12.883656906562377	12.92468115225519	0.25308188831350087	-0.050491651807284654	-0.041024245692812045
HELO_1236	12.417157582554168	12.489382697010731	12.373178122210888	12.390041138583683	0.027116443970484738	0.07222511445656288	-0.016863016372795414
HELO_1237	11.067040417097394	11.04570199788328	11.172792512940907	11.227911634310288	-0.160871217212895	-0.021338419214114168	-0.055119121369381574
HELO_1238	9.583489990794424	9.411344629382844	9.485614295069988	9.726188400608828	-0.14269840981440396	-0.1721453614115802	-0.2405741055388404
HELO_1239	11.579806698686406	11.503598001072499	11.614516661373047	11.680030252611916	-0.10022355392550963	-0.07620869761390736	-0.06551359123886868
HELO_1240	11.841627763511676	11.747201790897615	11.717455240924663	11.984620241634255	-0.14299247812257931	-0.09442597261406149	-0.2671650007095927
HELO_1241	11.167228893459622	11.168472615052929	11.221056750243916	11.382630928877939	-0.21540203541831637	0.001243721593306546	-0.161574178634023
HELO_1242	11.54525949011589	11.621517622900683	11.586177873640969	11.602145041830623	-0.056885551714731974	0.07625813278479221	-0.015967168189654046
HELO_1243	10.814375408164553	10.877482365603564	10.767737274637247	10.78040958637402	0.03396582179053276	0.06310695743901107	-0.012672311736773523
HELO_1244	7.181500766231951	7.133906299715331	7.264641271650311	7.530010873529187	-0.3485101072972352	-0.04759446651662014	-0.26536960187887537
HELO_1245	9.50110139420882	9.443732751040491	9.519533927227885	9.594176929672223	-0.0930755354634023	-0.05736864316832957	-0.07464300244433808
HELO_1246	11.365423607106086	11.341752265740839	11.343579124169475	11.471846256281163	-0.1064226491750766	-0.0236713413652474	-0.12826713211168794
HELO_1247	11.132725713747782	11.075289484620834	11.130198625164972	11.382977397968396	-0.25025168422061483	-0.05743622912694768	-0.2527787728034241
HELO_1248	12.220888430202756	12.337150290114616	12.323537501713128	12.35391513841231	-0.1330267082095542	0.11626185991186055	-0.03037763669918192
HELO_1249	9.393918932733873	9.415663781275216	9.487323079879125	9.420455062650367	-0.026536129916493678	0.021744848541342066	0.06686801722875835
HELO_1250	10.185706812334347	10.224707777446795	10.295813859917516	10.123437805057376	0.06226900727697071	0.03900096511244833	0.1723760548601394
HELO_1251	11.16988979851403	11.268863495064677	11.39356970216859	11.30412825850472	-0.13423845999069073	0.09897369655064736	0.08944144366386908
HELO_1252	10.968315883494554	10.910689833120882	11.112683219380001	11.030367617838365	-0.06205173434381095	-0.0576260503736723	0.08231560154163553
HELO_1253	11.196348648699763	11.207364046825044	11.509859454136906	11.245140299487952	-0.048791650788189145	0.01101539812528074	0.26471915464895446
HELO_1254	7.856158272375613	7.714374103072206	7.8713671922663515	8.08776391774679	-0.23160564537117612	-0.1417841693034072	-0.21639672548043798
HELO_1255	10.731025132759692	10.650978476156247	10.817531889829946	10.798227995378568	-0.06720286261887587	-0.08004665660344479	0.0193038944513777
HELO_1256	11.556152358740938	11.728934337279659	11.667278894522992	11.592593592988813	-0.03644123424787438	0.1727819785387208	0.07468530153417952
HELO_1257	11.9946183186817	11.958364373662684	11.879666453448934	12.172575322945578	-0.1779570042638774	-0.03625394501901624	-0.2929088694966442
HELO_1258	12.892983639826502	12.797361219448286	12.784948815717554	13.07824376004902	-0.1852601202225177	-0.09562242037821633	-0.29329494433146586
HELO_1259	11.493466528625532	11.451703513217518	11.563306058967465	11.681316064622436	-0.18784953599690368	-0.04176301540801397	-0.11801000565497155
HELO_1260	11.709247656198706	11.762831092906866	11.768849107197056	11.793899216950564	-0.08465156075185831	0.0535834367081609	-0.025050109753507854
HELO_1261	11.367443151198843	11.39126633516596	11.276831405461058	11.37455791031008	-0.007114759111235713	0.023823183967117245	-0.09772650484902101
HELO_1262	10.930671612865607	10.758188514729747	10.609664600644795	10.834765008180339	0.09590660468526835	-0.17248309813586005	-0.22510040753554428
HELO_1263	7.239866520760407	7.399586612239395	7.581781448936858	7.210567678497263	0.029298842263144387	0.15972009147898802	0.3712137704395948
HELO_1264	7.690343647012014	7.673059032715936	7.7621377131442335	7.75354403573003	-0.06320038871801614	-0.017284614296078082	0.008593677414203249
HELO_1265	9.391205293065953	9.1346656726013	9.583049472810854	9.483878006497324	-0.09267271343137118	-0.25653962046465395	0.09917146631353013
HELO_1266	4.029953009004711	3.948362298715498	4.044005549140303	3.9837920574762538	0.046160951528456895	-0.08159071028921261	0.060213491664049545
HELO_1267	6.927701134605436	7.063308511418913	6.964505251144914	6.915372616017886	0.012328518587549908	0.13560737681347668	0.04913263512702759
HELO_1268	6.077229985518428	6.039019110479039	5.9962798934689046	5.960220700604315	0.11700928491411311	-0.0382108750393888	0.03605919286458992
HELO_1269	9.817500751441749	9.82004457555997	9.522469661790032	9.811507729612266	0.005993021829482359	0.002543824118221849	-0.2890380678222346
HELO_1270	10.247850422761422	10.388766216423285	9.950948484913427	10.316755622006228	-0.06890519924480643	0.14091579366186302	-0.3658071370928013
HELO_1271	5.696898719367169	5.517358900446069	5.7299000679638175	5.777821607056969	-0.08092288768979916	-0.17953981892110082	-0.04792153909315111
HELO_1272	7.237603009707633	7.28967391937696	7.317915414387433	7.273645718211646	-0.03604270850401292	0.05207090966932704	0.04426969617578713
HELO_1273	7.1663357806751335	7.1289637625338225	6.937004062051422	7.207030549206338	-0.04069476853120424	-0.03737201814131108	-0.27002648715491606
HELO_1274	7.698955778159816	8.088113151824006	8.044018076093105	7.641234611312092	0.05772116684772399	0.38915737366418934	0.40278346478101223
HELO_1275	7.766763749229376	7.766116349813809	8.205538117099449	7.885559945172456	-0.11879619594307922	-0.0006473994155671292	0.3199781719269934
HELO_1276	6.826449724426488	7.252522598546913	7.080099560511236	6.695796324596358	0.13065339983012958	0.4260728741204254	0.3843032359148779
HELO_1277	7.4477296221277856	6.827427745808731	6.392434856972507	7.42713422570747	0.02059539642031538	-0.6203018763190542	-1.0346993687349633
HELO_1278	6.188526143623496	5.7974509127681	5.7360456072055515	6.148831761327229	0.03969438229626654	-0.39107523085539597	-0.41278615412167774
HELO_1279	8.62043449296583	8.625609218693809	8.43072381208916	8.511691332403599	0.10874316056223066	0.005174725727979279	-0.08096752031443799
HELO_1280	1.520123517299166	1.854987105937636	1.9535303813569171	1.7487042814034999	-0.2285807641043338	0.3348635886384699	0.20482609995341727
HELO_1281	2.949045383789731	3.028817221543061	3.463125893919173	2.9938647379486842	-0.04481935415895322	0.07977183775332986	0.4692611559704889
HELO_1282	3.0476588342369193	3.275495273024033	3.718654745750858	3.336511542354657	-0.28885270811773767	0.22783643878711368	0.3821432033962009
HELO_1283	3.9958820654951643	3.92206803068121	4.173511571039169	4.019452893527897	-0.023570828032732916	-0.07381403481395443	0.154058677511272
HELO_1284	4.056474411224859	4.031432082656619	4.443383395527625	4.056862937435778	-0.0003885262109184495	-0.02504232856824018	0.3865204580918471
HELO_1285	3.3382526073650607	3.241611420303274	3.5874228122089895	3.3549051661700986	-0.01665255880503791	-0.09664118706178648	0.2325176460388909
HELO_1286	4.778103456992995	4.951650990058018	5.134488540232062	4.775402863015221	0.002700593977774446	0.17354753306502246	0.35908567721684115
HELO_1287	5.815413037072548	6.286217680448384	6.006933567318852	5.837319179907148	-0.021906142834599684	0.4708046433758355	0.16961438741170465
HELO_1288	0.7641682452540581	0.8022603541143426	0.7666370030917388	0.7989789542785702	-0.03481070902451211	0.03809210886028447	-0.032341951186831475
HELO_1289	4.827262407713958	4.815012524262584	4.464013997859433	4.6373222495981565	0.18994015811580134	-0.01224988345137401	-0.17330825173872366
HELO_1290	5.537519479775958	5.33238721260154	5.332363728656552	5.536757689267834	0.0007617905081245269	-0.20513226717441846	-0.20439396061128168
HELO_1291	3.0893200824266525	2.64664889452758	3.239575574837166	3.1308761051734906	-0.04155602274683812	-0.44267118789907256	0.10869946966367561
HELO_1292	4.034038234903284	3.4656335560747316	4.2215387685296575	4.076356062514317	-0.042317827611032754	-0.5684046788285526	0.14518270601534056
HELO_1293	6.398492207664408	6.456170633654218	5.85103840598983	6.277152304975338	0.12133990268907002	0.05767842598980977	-0.4261138989855082
HELO_1294	3.126870693237882	3.0213068961228884	3.1880338191900024	3.127438794758431	-0.0005681015205487583	-0.10556379711499364	0.06059502443157161
HELO_1295	2.30746485106074	2.252284245562404	1.9481357913925041	2.0989942012392784	0.20847064982146168	-0.05518060549833592	-0.15085840984677423
HELO_1296	2.6461346357682975	2.493187698562954	2.6364447357709433	2.7410458549334535	-0.09491121916515599	-0.15294693720534358	-0.10460111916251025
HELO_1297	1.8307839978712206	1.7537144132161722	1.8186211604753986	2.100678948056292	-0.26989495018507137	-0.07706958465504843	-0.2820577875808934
HELO_1298	2.22447891730082	2.262596351805746	1.8624020182499657	2.1883058568163154	0.03617306048450475	0.038117434504925995	-0.32590383856634975
HELO_1299	5.315590452509585	5.547802447580075	5.117302620660208	5.271828810112798	0.04376164239678637	0.2322119950704904	-0.15452618945259022
HELO_1300	5.476855108040316	5.103429550272863	6.28089660138987	5.518122163368804	-0.041267055328487956	-0.3734255577674528	0.7627744380210659
HELO_1301	5.8808966158833975	5.646488429277248	6.627675691352483	5.913363188462981	-0.032466572579583186	-0.23440818660614937	0.7143125028895021
HELO_1302	5.426679076196131	5.15878438939091	6.217886635792621	5.473448791590506	-0.04676971539437513	-0.26789468680522077	0.7444378442021149
HELO_1303	6.055556664254179	6.085081005189667	5.997532962916067	6.123210079025557	-0.0676534147713781	0.02952434093548817	-0.12567711610948962
HELO_1304	4.69087970201504	4.458828983794372	5.3833563603804	4.867128047998862	-0.17624834598382222	-0.23205071822066792	0.5162283123815383
HELO_1305	2.660971505643705	2.571424474978138	3.029505737479429	2.729262904520777	-0.0682913988770717	-0.08954703066556702	0.3002428329586522
HELO_1306	1.8812123365635085	1.6157685365983163	2.2442066371516165	1.6597833492470917	0.2214289873164168	-0.2654437999651922	0.5844232879045248
HELO_1307	2.1349708721288274	1.9475513401109452	2.8451859113501583	2.0901009307227	0.044869941406127545	-0.1874195320178822	0.7550849806274584
HELO_1308	5.151945931914484	5.439981551733761	5.238694417680726	5.082479330941248	0.06946660097323587	0.2880356198192775	0.15621508673947826
HELO_1309	8.50384836132776	8.340396753808728	8.405441852206577	8.545943917977205	-0.04209555664944453	-0.16345160751903265	-0.14050206577062774
HELO_1310	10.497323467281491	9.980533960591126	9.707951614384507	9.70311123727373	0.7942122300077621	-0.5167895066903654	0.004840377110777894
HELO_1311	9.304585537269924	8.862520690024372	8.8364036794868	8.878728278329577	0.4258572589403471	-0.4420648472455522	-0.04232459884277695
HELO_1312	8.136426152148651	8.438201612472643	8.16706338479621	8.144620636177153	-0.008194484028502202	0.3017754603239915	0.022442748619056374
HELO_1313	7.951509820520098	8.198618367687082	7.748564771282801	7.86085516891697	0.09065465160312769	0.2471085471669845	-0.11229039763416893
HELO_1314	11.109224635903823	10.871174247511263	10.742269909136743	10.993004593989802	0.11622004191402091	-0.2380503883925602	-0.25073468485305916
HELO_1315	7.300513622269482	7.4922297586209	7.138030472181462	7.269072717725677	0.031440904543805104	0.1917161363514186	-0.13104224554421506
HELO_1316	7.797065628338145	7.94632764017528	7.641405489223693	7.762213962574445	0.03485166576369991	0.14926201183713506	-0.12080847335075173
HELO_1317	8.805504721964773	8.831192780433371	8.808096106575263	8.787898552152809	0.01760616981196428	0.025688058468597674	0.02019755442245419
HELO_1318	6.7737035568766855	6.792425047537239	6.8845352087318945	6.929880051162981	-0.15617649428629576	0.018721490660553286	-0.04534484243108672
HELO_1319	7.621023983076398	7.6682651010179415	7.449965674490841	7.622953218578847	-0.001929235502449167	0.04724111794154329	-0.17298754408800665
HELO_1320	8.230357413881961	8.302583535417364	8.211812706386487	8.17965722808848	0.05070018579348101	0.07222612153540275	0.03215547829800691
HELO_1321	5.558548399561375	6.058920990646304	5.615103573833373	5.597532388437905	-0.038983988876529985	0.500372591084929	0.017571185395468092
HELO_1322	4.684071134692702	5.049578774473473	4.5187702038168736	4.680260496725245	0.0038106379674571755	0.3655076397807715	-0.16149029290837102
HELO_1323	4.334919352384412	4.601993839399849	4.050384233570107	4.1248499944040775	0.2100693579803341	0.2670744870154378	-0.07446576083397094
HELO_1324	4.4921195958359625	5.099506221656085	4.584212995486662	4.35676081588556	0.13535877995040213	0.6073866258201228	0.22745217960110153
HELO_1325	1.6312188951242386	1.9571478852736057	1.3120574493916333	1.5721703280383112	0.05904856708592732	0.32592899014936716	-0.260112878646678
HELO_1326	7.349303677073699	7.272571259700453	7.089552619108755	7.101228772438536	0.24807490463516313	-0.07673241737324599	-0.011676153329781336
HELO_1327	7.488832633925	7.353804124230099	7.522661971075897	7.75398601160416	-0.2651533776791597	-0.13502850969490066	-0.2313240405282624
HELO_1328	8.067888757203976	8.023638874693038	8.073466072002477	8.015719456292967	0.05216930091100913	-0.044249882510937866	0.057746615709509896
HELO_1329	8.671602389139194	8.489804315176388	8.717631167049257	8.75403689680155	-0.08243450766235583	-0.18179807396280623	-0.036405729752292615
HELO_1330	7.234261665001853	7.439607683409147	7.488967825854772	7.282797138817824	-0.048535473815971564	0.20534601840729394	0.20617068703694752
HELO_1331	6.7695913387455455	6.837743305477347	7.109605482172682	6.882121388917709	-0.11253005017216378	0.06815196673180157	0.2274840932549731
HELO_1332	7.40585837053129	9.15387937240686	7.958007967738342	7.4114482134285895	-0.005589842897299135	1.7480210018755704	0.5465597543097527
HELO_1333	9.679607831234202	9.444263489206977	9.11009007516357	9.647886332386328	0.03172149884787423	-0.23534434202722565	-0.5377962572227588
HELO_1334	8.425463813847108	8.147397827473746	7.783613927796029	8.347386955795484	0.07807685805162379	-0.27806598637336144	-0.5637730279994546
HELO_1335	5.59041119042885	5.489818489543505	5.624387350271619	5.581559189779001	0.008852000649849145	-0.10059270088534511	0.042828160492618395
HELO_1336	4.31891870372593	4.046082412084403	4.451386353973923	4.26266145703492	0.05625724669101029	-0.2728362916415268	0.18872489693900363
HELO_1337	10.676077331165445	9.988191957726395	10.085904488847257	10.469528439212784	0.2065488919526608	-0.68788537343905	-0.38362395036552677
HELO_1338	7.924931923298068	7.66881481136199	7.735786652761427	7.870379627462782	0.0545522958352862	-0.2561171119360779	-0.13459297470135478
HELO_1339	11.260907142252305	10.863180222594005	10.696024922519172	10.753482271704712	0.5074248705475934	-0.3977269196583002	-0.05745734918554035
HELO_1340	8.719900866158461	8.387636917899583	8.413752276690802	8.786492268046816	-0.06659140188835444	-0.3322639482588787	-0.37273999135601343
HELO_1341	5.445002003038874	5.570926559919829	5.338049764118215	5.0935958167455695	0.3514061862933042	0.12592455688095505	0.24445394737264525
HELO_1342	7.564758331926277	7.293652127382213	7.685807128249461	7.543689066471046	0.021069265455230912	-0.271106204544064	0.14211806177841524
HELO_1343	8.282238054200459	7.711494551664298	8.438519118022215	8.345252661389612	-0.06301460718915308	-0.5707435025361605	0.09326645663260358
HELO_1344	9.631098338811144	9.511265388210283	9.563691155799518	9.645306549110279	-0.01420821029913455	-0.11983295060086085	-0.08161539331076106
HELO_1345	6.276991800249525	6.271235793854392	6.442888744587182	6.130428465731431	0.14656333451809367	-0.005756006395133184	0.3124602788557507
HELO_1346	7.800767963369303	7.456022304251353	8.037424049100933	7.7892185548409545	0.011549408528348515	-0.3447456591179501	0.2482054942599783
HELO_1347	6.63083693706799	6.2848204457432635	6.777976170341451	6.745835179785648	-0.11499824271765835	-0.34601649132472634	0.03214099055580277
HELO_1348	6.062245380977977	5.872215354817166	5.8888004671572665	6.107388998725225	-0.04514361774724751	-0.19003002616081144	-0.2185885315679581
HELO_1349	7.866084715989097	8.106391640536694	8.129385192428508	8.084598988814664	-0.21851427282556646	0.24030692454759706	0.04478620361384422
HELO_1350	6.385421374841457	6.213031937393803	6.254883700404942	6.582113240781648	-0.19669186594019017	-0.172389437447654	-0.32722954037670604
HELO_1351	6.029037730227564	5.8990798184116615	5.975778428741346	6.140011927193285	-0.11097419696572075	-0.12995791181590288	-0.16423349845193957
HELO_1352	7.377261124496656	7.514022905126839	7.552221083058633	7.516855939731818	-0.13959481523516182	0.13676178063018263	0.03536514332681495
HELO_1353	7.553645595916087	7.480821311875264	7.6034657560889904	7.633436487221988	-0.07979089130590111	-0.07282428404082264	-0.029970731132997308
HELO_1354	8.37464029543211	8.288297752885732	8.452059199688277	8.373635188772534	0.0010051066595764269	-0.08634254254637774	0.07842401091574303
HELO_1355	8.053635632444875	8.205130151980322	8.13628659027808	7.994500141206044	0.05913549123883133	0.15149451953544713	0.14178644907203708
HELO_1356	8.033043814949481	7.985524802624248	8.20403912523573	8.103366946766721	-0.07032313181723993	-0.04751901232523359	0.10067217846900789
HELO_1357	9.1036871742677	8.778520050047469	9.297873404380196	9.201331737846262	-0.09764456357856233	-0.325167124220231	0.09654166653393403
HELO_1358	10.074657241445232	9.773367925669142	10.049083389868388	10.083670952484384	-0.009013711039152383	-0.3012893157760903	-0.0345875626159966
HELO_1359	5.566074472917357	5.54714849611539	5.601308540949275	5.449599265006575	0.11647520791078225	-0.018925976801967614	0.15170927594270012
HELO_1360	5.828290995395192	5.850045824735834	5.991259034176699	5.773272536560815	0.05501845883437717	0.02175482934064199	0.2179864976158843
HELO_1361	4.756286375219798	4.890406970778855	5.088315286721187	4.598805225478878	0.15748114974091987	0.13412059555905742	0.4895100612423091
HELO_1362	7.468942912188255	6.592266987731716	6.843643686851515	7.4398149784857255	0.02912793370252942	-0.8766759244565385	-0.5961712916342101
HELO_1363	10.371201982253206	10.047364387836444	10.204562630023709	10.241042960659643	0.1301590215935633	-0.3238375944167622	-0.03648033063593381
HELO_1364	5.614256913903918	5.082634508341809	5.466384570066995	5.136913198700195	0.4773437152037232	-0.5316224055621088	0.32947137136680027
HELO_1365	6.632964047686542	6.457748628857684	6.673527257872919	6.67137404867071	-0.038410000984168136	-0.17521541882885838	0.002153209202208295
HELO_1366	6.886458993461368	6.841549242263739	6.79479858328392	6.910160089324236	-0.023701095862868726	-0.04490975119762819	-0.11536150604031636
HELO_1367	6.667894601146801	6.278349905750299	6.307471716015246	6.6213545065477	0.046540094599101245	-0.38954469539650205	-0.31388279053245416
HELO_1368	5.972753346593751	6.046465216290801	5.649582618376093	6.003050314556923	-0.030296967963171717	0.07371186969704979	-0.3534676961808296
HELO_1369	4.922714139812785	5.0924791490325765	4.799210748661218	4.976038339319711	-0.053324199506925574	0.1697650092197911	-0.17682759065849307
HELO_1370	7.62806897655084	7.369912661480406	7.47774321395297	7.643532120391218	-0.01546314384037828	-0.25815631507043424	-0.16578890643824806
HELO_1371	5.36055897010177	4.952614798483577	5.202542626655727	5.351107692038238	0.009451278063531632	-0.4079441716181931	-0.14856506538251146
HELO_1372	7.000224047148009	6.8207713235210266	6.955451659823066	7.024473165620936	-0.024249118472926767	-0.17945272362698272	-0.06902150579787047
HELO_1373	6.628398418804365	6.543732119878819	7.0236063712714065	6.765400649671174	-0.13700223086680907	-0.084666298925546	0.25820572160023225
HELO_1374	7.095030611422374	7.221740328397207	7.2606725645918	7.154688969457979	-0.059658358035605374	0.12670971697483324	0.1059835951338215
HELO_1375	7.2632834533981905	7.260664793727262	7.202235729662583	7.259691867122098	0.003591586276092684	-0.002618659670928558	-0.057456137459515055
HELO_1376	8.455351408402075	8.31636916247117	8.320262122329893	8.49760702793646	-0.0422556195343855	-0.13898224593090447	-0.17734490560656724
HELO_1377	6.317132026300285	6.8224096977605475	6.669868767055292	6.222281443129394	0.09485058317089035	0.5052776714602629	0.44758732392589806
HELO_1378	8.41331631432741	8.560659114533076	8.526396986537533	8.336596787778431	0.07671952654897929	0.14734280020566537	0.1898001987591016
HELO_1379	6.314325149303322	6.399228156876394	6.306444580576482	6.183071800651447	0.13125334865187455	0.08490300757307168	0.12337277992503459
HELO_1380	7.318552350204054	7.298059793321873	7.5847296576729155	7.262557204099939	0.055995146104114824	-0.020492556882180324	0.32217245357297664
HELO_1381	7.164814455418116	7.179724635149107	7.056884552982358	7.081803040932556	0.08301141448556049	0.014910179730990514	-0.02491848795019802
HELO_1382	7.965447442129704	7.678975149737958	7.573810625222581	7.76896361272473	0.19648382940497378	-0.2864722923917453	-0.1951529875021487
HELO_1383	8.486058024418638	8.327015431658896	8.443175137719203	8.526216120542083	-0.04015809612344512	-0.1590425927597412	-0.08304098282287953
HELO_1384	9.078582951746624	8.804204017559464	9.000161327208506	9.087934037695312	-0.00935108594868872	-0.2743789341871601	-0.08777271048680646
HELO_1385	9.026773350177852	8.7852535990583	8.926625226172172	9.096790655842403	-0.07001730566455144	-0.24151975111955082	-0.17016542967023085
HELO_1386	8.479374169537051	8.42645319273567	8.510964179984803	8.509944422644166	-0.03057025310711481	-0.052920976801381414	0.0010197573406376392
HELO_1387	8.124347357821527	7.965950037439924	8.11543272595223	8.086120570816865	0.0382267870046622	-0.15839732038160292	0.029312155135365003
HELO_1388	8.353699585710515	8.375139643448906	8.46830583264605	8.414103302127634	-0.0604037164171185	0.021440057738390195	0.054202530518416836
HELO_1389	8.053158845051069	8.090646403182937	8.212637844166654	8.066586460516943	-0.013427615465873899	0.037487558131868326	0.14605138364971104
HELO_1390	8.483605648289748	8.321399469273699	8.725428371886622	8.522271847677317	-0.03866619938756877	-0.1622061790160494	0.2031565242093052
HELO_1391	10.656927793361366	9.972835806683017	10.599981188729906	10.586046989515957	0.07088080384540874	-0.6840919866783484	0.013934199213949228
HELO_1392	8.081107990931729	8.090443167243466	7.8917299489209825	7.977067636557645	0.10404035437408421	0.00933517631173686	-0.08533768763666227
HELO_1393	7.777650589498307	7.653563696955044	7.387757261090383	7.743359492540509	0.03429109695779786	-0.12408689254326255	-0.3556022314501259
HELO_1394	7.307804613732199	7.2739136574703425	7.092888206987578	7.427371272764417	-0.11956665903221797	-0.033890956261856786	-0.3344830657768396
HELO_1395	7.443630674340873	7.59599930465141	7.309573757362849	7.52668431239091	-0.08305363805003729	0.15236863031053716	-0.21711055502806076
HELO_1396	7.660733723774356	7.8539204071551225	7.594951457406775	7.61605948710801	0.044674236666345735	0.19318668338076694	-0.021108029701235154
HELO_1397	8.339437745973653	8.267188104382194	8.312754263789492	8.304614756690784	0.03482298928286909	-0.07224964159145841	0.00813950709870781
HELO_1398	10.224100979837674	10.214663277129674	10.107532201528224	10.03442740743079	0.18967357240688365	-0.009437702708000373	0.07310479409743387
HELO_1399	8.408133012257428	7.955277259907223	8.580561734649683	8.528139802861107	-0.12000679060367858	-0.4528557523502057	0.052421931788575904
HELO_1400	8.682984504478567	8.132586457787886	8.79082181093871	8.848036514138299	-0.16505200965973188	-0.550398046690681	-0.05721470319958932
HELO_1401	10.640509240037872	10.080621543304048	10.565039606560719	10.646243565948177	-0.005734325910305316	-0.5598876967338242	-0.08120395938745872
HELO_1402	7.181942236459801	7.1248936871959145	7.011694165549933	7.185421078825544	-0.003478842365742807	-0.057048549263886805	-0.17372691327561096
HELO_1403	7.061161378215348	7.25223426293887	6.8754525765592005	7.14414392934115	-0.08298255112580222	0.19107288472352213	-0.2686913527819499
HELO_1404	7.646238222741825	7.513268185234513	7.250081965127868	7.570702453899146	0.07553576884267965	-0.13297003750731218	-0.3206204887712776
HELO_1405	7.133400769031204	7.307788440830268	6.992893662596264	7.083828362375577	0.0495724066556269	0.17438767179906378	-0.09093469977931345
HELO_1406	5.530772520670165	5.613074503695128	5.521525893656101	5.579511392311864	-0.04873887164169943	0.08230198302496383	-0.0579854986557633
HELO_1407	5.156361359903182	5.4836040462339595	5.667113461519228	5.231543378715066	-0.07518201881188347	0.32724268633077713	0.435570082804162
HELO_1408	6.692164124716669	6.839217495625671	6.645276906298032	6.647868312865502	0.04429581185116671	0.14705337090900183	-0.0025914065674701448
HELO_1409	7.672873279632278	7.714166979546218	7.812137675791148	7.605562946894826	0.06731033273745268	0.04129369991393972	0.20657472889632267
HELO_1410	6.647881018844274	6.644717954662142	6.802681401628999	6.672740702787874	-0.024859683943600608	-0.0031630641821314143	0.1299406988411249
HELO_1411	8.745159912241997	8.590505098450748	8.993173875023237	8.837524517808975	-0.09236460556697779	-0.15465481379124846	0.1556493572142621
HELO_1412	8.324726762411705	8.207067816438753	8.600404371597229	8.323669593437986	0.0010571689737197687	-0.11765894597295201	0.2767347781592431
HELO_1413	4.794507708982128	4.853572662453838	5.102777973363785	4.893759391513037	-0.09925168253090888	0.059064953471709813	0.2090185818507475
HELO_1414	3.5959113563386436	3.828929573219749	3.987530867351642	3.6353646876321393	-0.03945333129349571	0.23301821688110547	0.3521661797195028
HELO_1415	7.40440366948193	7.455143117620705	7.699654047716372	7.357702145186278	0.046701524295651886	0.05073944813877507	0.3419519025300941
HELO_1416	7.24144278464389	7.309394639860545	7.253192834160974	7.347630657158454	-0.10618787251456485	0.06795185521665559	-0.09443782299748005
HELO_1417	6.969102003082565	6.906431722636065	6.843987305502087	7.0299978162927665	-0.060895813210201766	-0.06267028044649958	-0.18601051079067954
HELO_1418	7.490058696425211	7.640027841591511	7.675144530109577	7.627368679090765	-0.1373099826655535	0.1499691451662999	0.04777585101881243
HELO_1419	7.492430645171898	7.4621189497324565	7.389116724819125	7.52679737895635	-0.03436673378445221	-0.030311695439441344	-0.13768065413722486
HELO_1420	5.461906553380655	5.622732638149515	5.3506101262027785	5.587702247414381	-0.1257956940337257	0.16082608476885962	-0.23709212121160217
HELO_1421	5.479703743719585	5.58628715647006	5.435390732391368	5.413171227861316	0.06653251585826947	0.10658341275047434	0.02221950453005217
HELO_1422	7.386857360904635	7.307980935840592	7.399732208858421	7.376552090867048	0.010305270037586745	-0.0788764250640428	0.023180117991373095
HELO_1423	5.679193179779233	5.8660351206033186	5.657164462534374	6.006239489361877	-0.32704630958264413	0.18684194082408556	-0.3490750268275029
HELO_1424	6.1685807900877405	6.284236636941453	6.075573171127927	6.040920367232057	0.12766042285568346	0.11565584685371277	0.03465280389587022
HELO_1425	4.0554063972986425	4.358211980778203	4.1917980083626825	4.083091259080175	-0.027684861781532177	0.3028055834795609	0.10870674928250779
HELO_1426	4.234742302325388	4.608716837746719	4.1895768786758465	4.301858295516013	-0.06711599319062511	0.37397453542133174	-0.11228141684016624
HELO_1427	7.757984286166956	7.607885742341466	9.023744805726439	7.768748653697419	-0.010764367530462948	-0.15009854382549026	1.2549961520290198
HELO_1428	8.406739157118976	8.19575016667557	8.01296432361857	8.346841191021772	0.05989796609720344	-0.2109889904434059	-0.33387686740320177
HELO_1429	6.797091398394059	6.675057175704123	6.550398337195797	6.80289370520926	-0.005802306815200886	-0.12203422268993602	-0.25249536801346295
HELO_1430	5.588406720450575	6.577272971416694	6.3383270484734515	5.533587303712184	0.054819416738390636	0.9888662509661197	0.8047397447612674
HELO_1431	6.500478197345342	6.407344883570029	6.145695523393884	6.298201292604765	0.20227690474057702	-0.0931333137753132	-0.15250576921088133
HELO_1432	4.176425768261459	4.488395968527623	4.064653287968954	4.324660526404965	-0.14823475814350573	0.3119702002661642	-0.26000723843601037
HELO_1433	6.050851123090648	5.981970893114119	6.0081376329671805	6.095998489858908	-0.045147366768260255	-0.06888022997652854	-0.0878608568917274
HELO_1434	1.4164749229673166	1.9995440177202515	1.8993359269380246	1.5908686335612963	-0.17439371059397968	0.5830690947529349	0.3084672933767283
HELO_1435	6.0299071717720665	6.4021197976504896	6.055990631949726	5.958492198344589	0.07141497342747716	0.3722126258784231	0.09749843360513655
HELO_1436	6.488383016600333	7.15211897310884	6.588480447318111	6.471056046641002	0.01732696995933125	0.663735956508507	0.11742440067710902
HELO_1437	4.8968068821055875	4.97057456973907	5.292239748775869	4.67842908684348	0.2183777952621071	0.07376768763348274	0.6138106619323889
HELO_1438	4.236804936860328	4.338902946075932	4.374645870598776	4.39333392289856	-0.15652898603823218	0.10209800921560408	-0.018688052299784097
HELO_1439	3.427922465809417	3.9416693320463154	3.544883388793194	3.138327206547391	0.2895952592620259	0.5137468662368985	0.40655618224580303
HELO_1440	3.139982778039928	4.473558659605847	4.125139727509967	3.265526915354753	-0.12554413731482494	1.333575881565919	0.859612812155214
HELO_1441	6.175500441320959	6.522432211356663	6.153242220289303	6.2861611132683315	-0.11066067194737261	0.3469317700357042	-0.1329188929790286
HELO_1442	5.474441014052502	5.806647091616649	5.231390115079743	5.6695693747872795	-0.19512836073477757	0.33220607756414733	-0.43817925970753624
HELO_1443	3.618329621485502	4.0204750279665875	3.403638394115157	3.5851122905752817	0.033217330910220166	0.40214540648108565	-0.1814738964601248
HELO_1444	5.337882180536615	5.596781523838409	5.7674141713199605	5.182669488303367	0.1552126922332473	0.25889934330179454	0.5847446830165932
HELO_1445	5.581668005690091	6.6970101924846945	5.417203482080687	5.594071306601486	-0.012403300911395299	1.1153421867946038	-0.17686782452079886
HELO_1446	5.939983142736879	7.0238412772179	5.663908732654408	5.831373983133773	0.10860915960310624	1.0838581344810212	-0.16746525047936434
HELO_1447	4.2895997566094755	4.42718717052506	4.407038365853572	4.350272899734354	-0.06067314312487859	0.13758741391558438	0.05676546611921829
HELO_1448	4.799421168078298	5.1114538253172315	5.00616936075102	4.874490334350352	-0.07506916627205396	0.3120326572389338	0.13167902640066842
HELO_1449	6.1294461074966655	6.808114205885079	6.25537642558221	6.304413838965709	-0.1749677314690432	0.6786680983884139	-0.04903741338349832
HELO_1450	6.66033809393117	7.198874169469099	6.243265815694691	6.656075579013057	0.004262514918113247	0.5385360755379294	-0.41280976331836516
HELO_1451	1.6860684288430932	1.7287286622897646	1.7373567363576712	1.5538742039043083	0.13219422493878485	0.04266023344667147	0.18348253245336288
HELO_1452	1.4475700797373146	0.904391122657903	1.3634837095311976	1.3594344797098739	0.0881356000274407	-0.5431789570794116	0.004049229821323719
HELO_1453	2.1359118952044853	1.8805102448225348	2.0866873820239227	2.254403414683836	-0.11849151947935077	-0.2554016503819505	-0.16771603265991342
HELO_1454	5.614314074669643	5.765966465140067	5.556349390671958	5.624760945782434	-0.010446871112790745	0.15165239047042345	-0.06841155511047603
HELO_1455	5.562801263498925	5.24067488345715	5.321867120388499	5.631695270497637	-0.06889400699871207	-0.32212638004177485	-0.309828150109138
HELO_1456	2.682907489041727	3.027692371264962	2.9770967483912663	2.795292289960413	-0.11238480091868608	0.3447848822232351	0.18180445843085336
HELO_1457	2.544230359748448	2.6895487384332095	2.7146755449717754	2.7822921989283462	-0.2380618391798981	0.14531837868476138	-0.0676166539565708
HELO_1458	6.3828551537192455	6.199060419446387	6.209510757561176	6.3445902029602115	0.03826495075903402	-0.1837947342728583	-0.13507944539903516
HELO_1459	6.355110894218689	8.072000464336101	7.643921034800232	5.521146224712698	0.833964669505991	1.716889570117412	2.1227748100875337
HELO_1460	6.803106099664743	6.500944226954924	6.387167656734156	6.782261772756954	0.020844326907789146	-0.302161872709819	-0.39509411602279787
HELO_1461	3.672844888581951	3.845931283380097	3.738289119848043	3.7287276723050344	-0.05588278372308331	0.1730863947981458	0.009561447543008583
HELO_1462	2.0968322978001215	2.320453243107912	1.9009325493141824	2.155121980277257	-0.05828968247713551	0.22362094530779064	-0.25418943096307456
HELO_1463	3.367063958341482	3.725297059331504	3.3890677438436154	3.3102503705719553	0.05681358776952683	0.3582331009900219	0.07881737327166016
HELO_1464	4.976751688632395	4.949189629023138	5.378416046521253	4.752660464660836	0.22409122397155912	-0.02756205960925673	0.6257555818604175
HELO_1465	4.950094605038572	4.644022735526153	5.216129692565354	5.098491991242205	-0.14839738620363274	-0.3060718695124187	0.1176377013231491
HELO_1466	2.581741722681102	1.9360625374843863	2.3390536934437542	2.807902994549439	-0.226161271868337	-0.6456791851967159	-0.4688493011056849
HELO_1467	6.282179323021211	5.594845532027815	5.306326146491877	6.381645813734424	-0.09946649071321279	-0.6873337909933959	-1.075319667242547
HELO_1468	5.073392741778978	5.106907848156543	4.8302411156086285	4.974786561103909	0.09860618067506888	0.03351510637756494	-0.1445454454952806
HELO_1469	5.201432384113111	5.4268927507672515	5.20629047822255	4.942672026794302	0.25876035731880886	0.22546036665414082	0.2636184514282478
HELO_1470	2.2781073361311712	2.426728842123909	2.5123583114959707	2.296461905864952	-0.01835456973378058	0.14862150599273782	0.21589640563101886
HELO_1471	1.6822490407463384	1.7378764310924764	1.5904551081249478	1.6701641519732544	0.012084888773084002	0.05562739034613795	-0.07970904384830657
HELO_1472	2.4380274531517885	2.807534472644406	2.559238165696135	2.2628838478326787	0.17514360531910977	0.36950701949261733	0.29635431786345645
HELO_1473	2.571358964340067	2.4907659949749683	2.5086521282675602	2.4076617694155904	0.16369719492447654	-0.08059296936509863	0.10099035885196983
HELO_1474	2.5684516096037915	2.487193724700683	2.32672677964166	2.5581590088026824	0.010292600801109053	-0.08125788490310848	-0.23143222916102246
HELO_1476	5.568305816917541	4.97033148770362	4.795226205862323	5.62155393262626	-0.05324811570871901	-0.5979743292139208	-0.8263277267639371
HELO_1477	5.360497550198141	5.088611578354091	5.4025236644624	5.519038845005312	-0.15854129480717116	-0.27188597184404983	-0.11651518054291188
HELO_1478	3.6315695081488713	3.5413993816059013	3.6596327930755606	3.7025075397205582	-0.07093803157168699	-0.09017012654296996	-0.042874746644997686
HELO_1479	2.4340667890509184	2.126406781912245	2.388136186829525	2.3699924483630253	0.0640743406878932	-0.3076600071386735	0.018143738466499748
HELO_1480	3.8047855888206183	3.753866871118896	4.3042726840512175	3.9589378516071334	-0.15415226278651506	-0.050918717701722294	0.34533483244408414
HELO_1481	3.7101576757019656	3.6364607794620327	4.338129690980327	3.821285816702241	-0.11112814100027535	-0.07369689623993292	0.5168438742780856
HELO_1482	3.9588659656727914	3.860622038359517	4.52456487957718	3.9748520685243736	-0.015986102851582196	-0.09824392731327425	0.5497128110528062
HELO_1483	4.2938031436567785	4.207475237563834	4.396731198707222	4.23025413170476	0.06354901195201812	-0.0863279060929445	0.1664770670024618
HELO_1484	6.3818182794687575	6.471935500459558	6.4438392867176155	6.410809172342322	-0.02899089287356471	0.0901172209908001	0.03303011437529335
HELO_1485	7.385460820807733	6.606861449697152	7.144154741400848	7.390641819349685	-0.005180998541951531	-0.7785993711105812	-0.24648707794883684
HELO_1486	5.491328424785067	5.67837787405145	5.697441380070444	5.535355800816458	-0.04402737603139073	0.18704944926638323	0.16208557925398637
HELO_1487	5.728772543826473	5.986318132903275	5.876260194331085	5.794931689748992	-0.06615914592251926	0.2575455890768019	0.08132850458209262
HELO_1488	5.872362080526474	5.944191682337471	5.812652474732402	5.918116000541633	-0.045753920015158656	0.07182960181099673	-0.10546352580923113
HELO_1489	4.759596633737792	4.969796310975666	4.556940797611028	4.682496739132831	0.07709989460496125	0.21019967723787403	-0.12555594152180305
HELO_1490	2.770503776492364	2.999787548036327	2.784196322395998	2.814590532713847	-0.04408675622148328	0.22928377154396307	-0.03039421031784917
HELO_1491	2.9533601215586684	3.76383825721004	2.751746836349435	2.800052829448328	0.15330729211034066	0.8104781356513717	-0.04830599309889294
HELO_1492	5.7285565692553275	5.011560606361606	4.928680604721119	5.607074582756053	0.12148198649927444	-0.7169959628937219	-0.6783939780349337
HELO_1493	5.7695355974992895	5.470670202922144	5.270373088542248	5.37728696711076	0.3922486303885293	-0.29886539457714534	-0.10691387856851176
HELO_1494	4.985327128486413	6.3908225738654485	3.9528326100602507	4.549235108496374	0.4360920199900393	1.4054954453790351	-0.5964024984361234
HELO_1495	8.362991292702963	9.529459704873682	6.974379667640119	7.919414813442195	0.44357647926076815	1.166468412170719	-0.945035145802076
HELO_1496	5.334614116990539	5.963170901630016	5.194566743847333	5.089403617069704	0.24521049992083555	0.6285567846394766	0.1051631267776294
HELO_1497	4.553582915137103	4.3878713330491905	4.412367707300422	4.632649401084964	-0.07906648594786159	-0.16571158208791203	-0.22028169378454177
HELO_1498	5.505444308294442	5.177299051289686	5.482422831475759	5.534592741259629	-0.029148432965186544	-0.3281452570047563	-0.052169909783869706
HELO_1499	4.83784539485552	4.166062838210896	4.720830769950499	4.830194241762243	0.007651153093276797	-0.6717825566446232	-0.10936347181174355
HELO_1500	4.780792663987984	4.304716273792527	5.706375941842791	4.905663529583926	-0.12487086559594207	-0.47607639019545633	0.8007124122588651
HELO_1501	4.336930895577866	3.8382593525734094	4.811466339957584	4.4642721842696105	-0.12734128869174466	-0.4986715430044564	0.3471941556879736
HELO_1502	4.0932248183890705	3.547260037913734	4.2744387494587395	4.225681774296732	-0.13245695590766182	-0.5459647804753365	0.048756975162007166
HELO_1503	3.9720673957555257	3.47502202207542	4.375024089853951	4.372918133239384	-0.4008507374838586	-0.4970453736801055	0.002105956614566473
HELO_1504	6.520714361502371	6.1341875558029635	6.503735936978569	6.7773538145769505	-0.25663945307457947	-0.38652680569940756	-0.2736178775983813
HELO_1505	5.797719251235608	5.860269324851287	6.020093985359504	5.640897212177804	0.15682203905780412	0.06255007361567877	0.3791967731817003
HELO_1506	5.298828492416199	5.581924234077664	5.810115101928002	5.217009470599847	0.0818190218163517	0.283095741661465	0.5931056313281546
HELO_1507	4.5963813522792085	4.892576991975008	4.990263636724731	4.621869092017991	-0.025487739738782267	0.29619563969579943	0.3683945447067405
HELO_1508	5.289523929314374	5.450930112783435	5.253952415840113	5.359556997664076	-0.07003306834970235	0.16140618346906077	-0.10560458182396282
HELO_1509	5.478863250734279	5.530719134209257	5.395300257433224	5.4141614291218305	0.06470182161244864	0.05185588347497827	-0.01886117168860668
HELO_1510	7.000055704563347	6.929093583093251	6.9459281703162175	6.883117492184243	0.11693821237910385	-0.07096212147009595	0.06281067813197438
HELO_1511	6.714313816611004	6.805515061930151	6.714730921665745	6.581881687741916	0.1324321288690884	0.09120124531914708	0.13284923392382897
HELO_1512	3.3225106670188023	4.03314217785932	4.0284054174797355	3.230041700126899	0.0924689668919032	0.7106315108405177	0.7983637173528364
HELO_1513	7.601512803263719	7.875541737070349	8.237272664794327	7.549805115706481	0.0517076875572382	0.27402893380662974	0.6874675490878461
HELO_1514	6.131477069648895	6.242967828905414	6.4392426081971275	6.140526994789828	-0.009049925140932835	0.11149075925651886	0.2987156134072997
HELO_1515	5.002140445359327	4.885570239543077	6.869947002278675	5.0787512477871095	-0.07661080242778251	-0.11657020581624966	1.7911957544915653
HELO_1516	3.4854952807355795	3.355016599253877	3.446721548644202	3.8045410192654536	-0.31904573852987417	-0.13047868148170227	-0.3578194706212514
HELO_1517	6.896173586886435	5.986797876461572	6.457811416597882	6.99887848200246	-0.10270489511602499	-0.9093757104248628	-0.5410670654045777
HELO_1518	4.910790207263538	4.489053695653499	4.492044624527359	5.120719453667168	-0.20992924640362975	-0.4217365116100389	-0.6286748291398094
HELO_1519	4.630675211875871	4.047871450621741	3.8808578541346725	4.77694788859687	-0.14627267672099897	-0.5828037612541301	-0.8960900344621971
HELO_1520	6.999076130538278	6.555668929110463	6.698333857731853	6.911167382207545	0.08790874833073303	-0.44340720142781453	-0.21283352447569115
HELO_1521	8.126366524383943	8.094991552649509	8.063382811711529	8.14730002295469	-0.020933498570746778	-0.03137497173443471	-0.0839172112431612
HELO_1522	7.2482629027916445	7.284244688186809	7.447663055075783	7.25854586772709	-0.010282964935445449	0.0359817853951645	0.18911718734869343
HELO_1523	8.268754632496105	8.278737842280046	8.660860919320728	8.277261693194063	-0.00850706069795848	0.009983209783941405	0.3835992261266643
HELO_1524	8.559666035333597	8.304920467808527	8.629486075681175	8.393949282458768	0.1657167528748289	-0.25474556752507027	0.23553679322240662
HELO_1525	7.108433863268192	6.27618380728991	6.549211689508314	7.222633989002919	-0.11420012573472693	-0.8322500559782817	-0.6734222994946046
HELO_1526	6.109229410926808	5.5113362631690705	5.948601525273432	6.166026562674458	-0.056797151747649544	-0.5978931477577376	-0.2174250374010258
HELO_1527	9.298792383516561	9.26154294140992	9.796679394646018	9.506350581922643	-0.20755819840608147	-0.03724944210664205	0.2903288127233754
HELO_1528	7.622390840645827	7.352289522402516	8.004733887702033	7.7244434015253285	-0.10205256087950154	-0.2701013182433112	0.28029048617670416
HELO_1529	7.144711779826203	6.816802328731925	7.4455444125743355	7.196145236865044	-0.051433457038840835	-0.3279094510942775	0.24939917570929193
HELO_1530	8.087272529965452	7.388886493234899	7.685076777159034	7.828182852472213	0.25908967749323875	-0.6983860367305521	-0.1431060753131792
HELO_1531	8.353300621354466	7.9313198965253235	8.153207622070495	8.29784993972396	0.05545068163050537	-0.42198072482914206	-0.14464231765346547
HELO_1532	8.24074532845121	7.813839116474985	8.205161607807046	8.249057014002085	-0.00831168555087558	-0.4269062119762248	-0.0438954061950394
HELO_1533	1.3739114470484377	1.763325911584514	1.8771479604973749	1.1635822096364778	0.21032923741195986	0.3894144645360762	0.713565750860897
HELO_1534	3.766770110071637	4.834390610593083	4.107865375417467	3.605559455093361	0.1612106549782757	1.0676205005214459	0.502305920324106
HELO_1535	4.284425514545501	4.571689213644389	4.568211117637291	4.330328216042598	-0.04590270149709674	0.2872636990988884	0.23788290159469305
HELO_1536	2.816161760164921	4.979224716196732	3.4066225408264756	2.996138878774092	-0.17997711860917098	2.1630629560318106	0.41048366205238374
HELO_1537	4.287097292176287	5.212148209422581	4.6249557576994365	4.133738150481219	0.15335914169506815	0.9250509172462937	0.4912176072182177
HELO_1538	4.996800519481082	5.704485662783334	5.4246840977106885	5.084152124159972	-0.08735160467889003	0.7076851433022524	0.34053197355071685
HELO_1539	4.823698964433043	5.732479277451539	5.35185599104292	4.814643332868564	0.009055631564478972	0.9087803130184957	0.5372126581743562
HELO_1540	4.520796513897415	5.56907226121072	4.798535998702509	4.285715842007675	0.23508067188974024	1.0482757473133049	0.5128201566948345
HELO_1541	4.819848864546876	4.377107221487069	4.562813180621834	4.570785313275796	0.24906355127107993	-0.442741643059807	-0.007972132653962127
HELO_1542	4.652834284861139	3.802066031247865	5.298084489363487	4.863404225754231	-0.21056994089309278	-0.8507682536132735	0.4346802636092555
HELO_1543	5.420468791776263	5.27668241346696	5.296371633361617	5.4560494056264295	-0.03558061385016664	-0.14378637830930252	-0.1596777722648124
HELO_1544	2.776060855703999	2.8225200348432704	2.5718567164524955	2.9518935762791276	-0.17583272057512866	0.046459179139271445	-0.38003685982663216
HELO_1545	1.5639954337517432	1.7087489998582928	1.9189571869236473	1.9849575516401259	-0.42096211788838267	0.14475356610654955	-0.06600036471647863
HELO_1546	1.645650582916045	1.7045115063712617	1.8018520384937877	1.8511529759695964	-0.20550239305355134	0.05886092345521665	-0.04930093747580866
HELO_1547	2.5056967261073164	2.7507922988517373	2.7852912147622937	2.591036479971235	-0.08533975386391868	0.24509557274442084	0.1942547347910586
HELO_1548	9.708795562427703	9.677235767559905	9.542695043448765	9.748408958378917	-0.03961339595121416	-0.03155979486779792	-0.20571391493015234
HELO_1549	6.686113303786684	6.686594742164715	6.0825046134432315	6.782833703716636	-0.09672039992995263	0.00048143837803138467	-0.7003290902734047
HELO_1550	5.9941620171228385	6.066818762832791	5.587786116777131	6.228701066993927	-0.23453904987108842	0.07265674570995273	-0.6409149502167955
HELO_1551	7.178887075792453	7.25009769765125	6.391438740269327	7.242922504653895	-0.06403542886144198	0.07121062185879712	-0.8514837643845681
HELO_1552	6.810152693475891	7.050056447850165	6.778660021812789	6.861283383357908	-0.051130689882016966	0.23990375437427325	-0.08262336154511907
HELO_1553	5.311966050436084	5.317776449347041	6.6110313223406045	5.323546947408332	-0.011580896972247956	0.005810398910957026	1.2874843749322729
HELO_1554	6.573965148328729	6.793107498407005	6.569197982378468	6.522794834111351	0.05117031421737828	0.21914235007827543	0.046403148267117444
HELO_1555	5.097351894794812	4.749327419976637	4.527472923874872	5.165921270991652	-0.06856937619684	-0.34802447481817556	-0.6384483471167801
HELO_1556	5.393408406695824	4.763016237065636	4.306337840569221	5.440193046738485	-0.04678464004266125	-0.6303921696301877	-1.1338552061692635
HELO_1557	5.716064007540685	4.966086714395055	4.918476261887174	5.871731752752878	-0.1556677452121935	-0.7499772931456299	-0.953255490865704
HELO_1558	7.82586223061332	6.124035544187056	6.836335558424015	7.87842321381748	-0.052560983204159584	-1.701826686426264	-1.0420876553934653
HELO_1558A	4.699770695883358	4.154550033756876	4.3153745480177195	5.188275478670838	-0.48850478278748	-0.5452206621264821	-0.8729009306531186
HELO_1559	5.345129512462873	4.354163898867534	4.841440422948511	5.458727542373109	-0.11359802991023571	-0.9909656135953391	-0.6172871194245975
HELO_1560	9.406502898462223	9.256667203996615	9.186000075866492	9.266447910128239	0.14005498833398455	-0.14983569446560807	-0.08044783426174718
HELO_1561	6.405775439790763	6.222573685866345	6.905907974377687	6.360540432208448	0.045235007582315134	-0.1832017539244184	0.545367542169239
HELO_1562	6.5026506105334825	5.854757554906733	6.297211611043263	6.5109134250583525	-0.008262814524869988	-0.6478930556267493	-0.21370181401508948
HELO_1563	6.9526001987393755	6.370611750594201	6.843801691624641	6.949683794979414	0.0029164037599613835	-0.5819884481451743	-0.105882103354773
HELO_1564	4.825291117645267	4.789943758054468	5.086505254381129	4.6874544191961025	0.13783669844916435	-0.03534735959079871	0.3990508351850268
HELO_1565	6.233866405929274	6.134568560315249	6.05203146680602	6.282052167750538	-0.048185761821263995	-0.099297845614025	-0.2300207009445181
HELO_1566	6.649424165822613	6.823547542349522	6.729936360820159	6.6632305667030645	-0.013806400880451264	0.174123376526909	0.06670579411709454
HELO_1567	6.836152981686411	6.629368517015101	6.685728094406101	6.846477335836348	-0.010324354149937598	-0.2067844646713093	-0.16074924143024738
HELO_1568	3.561527273027611	3.0433599803638587	3.7117627008145004	3.7395666841848274	-0.17803941115721633	-0.5181672926637524	-0.027803983370326968
HELO_1569	2.790964864979227	2.6344108179499943	2.888086012596167	2.8015681624030093	-0.010603297423782188	-0.1565540470292328	0.08651785019315783
HELO_1570	5.926384690412817	5.919169928562135	5.887654314409254	5.91921343604299	0.007171254369827018	-0.007214761850682372	-0.03155912163373653
HELO_1571	8.12422073121366	8.933148648672152	9.99328718157229	8.520466585742561	-0.3962458545289014	0.808927917458492	1.4728205958297291
HELO_1572	2.610216014283147	2.9484348383846553	3.4869810621904977	2.930995291220795	-0.32077927693764785	0.3382188241015083	0.5559857709697029
HELO_1573	2.6330470564088038	3.0817444497248	2.9629721850666493	2.662064386049871	-0.029017329641067402	0.44869739331599634	0.3009077990167781
HELO_1574	2.0757460932087755	2.640929162214034	2.264647438283994	2.1897246138680564	-0.11397852065928094	0.5651830690052586	0.07492282441593767
HELO_1575	5.806657313355401	6.067125487813873	5.590560325134035	5.62293456007401	0.18372275328139054	0.26046817445847203	-0.03237423493997493
HELO_1576	4.8251730236429795	4.937640252132728	4.8050255228366945	4.684425051685392	0.14074797195758748	0.11246722848974855	0.12060047115130246
HELO_1577	5.910130428858101	6.035351416933882	5.937078728157343	5.871107599736239	0.039022829121861946	0.12522098807578175	0.0659711284211042
HELO_1578	6.9900807825240605	7.06801257377764	7.127223882029507	6.998404612436695	-0.008323829912634473	0.07793179125357952	0.1288192695928121
HELO_1579	5.911775482514251	5.585367073523405	5.528075589592629	5.831330269391098	0.080445213123153	-0.32640840899084633	-0.303254679798469
HELO_1580	4.271440464131168	4.415036202572676	4.332834591124769	4.503650533980321	-0.2322100698491525	0.14359573844150741	-0.17081594285555202
HELO_1581	2.2145340907926596	2.086632989184618	1.9447099678852522	2.3012582062189857	-0.08672411542632608	-0.12790110160804158	-0.3565482383337335
HELO_1582	5.321788457002907	4.943148895930571	5.165191303540111	5.317038488752989	0.004749968249917913	-0.3786395610723359	-0.151847185212878
HELO_1583	7.402260382881842	7.272511826497028	8.14783712708052	7.391800514226539	0.01045986865530324	-0.12974855638481397	0.7560366128539808
HELO_1584	6.382154985897398	6.126875601090954	7.750365084757024	6.343465780103542	0.038689205793856374	-0.2552793848064443	1.4068993046534821
HELO_1585	4.601352516781736	4.748374291519453	5.665144585953747	4.68374397621091	-0.08239145942917414	0.14702177473771716	0.9814006097428365
HELO_1586	4.638103458249957	4.83852781544365	5.85655640934296	4.783037065524656	-0.14493360727469895	0.20042435719369323	1.0735193438183037
HELO_1587	5.577354460476936	5.8802262443307285	6.599273641369144	5.619175917231762	-0.041821456754825626	0.3028717838537922	0.9800977241373818
HELO_1588	8.76040460206278	8.398411099629053	9.021383414633055	8.816652575549604	-0.05624797348682442	-0.36199350243372663	0.20473083908345124
HELO_1589	4.474816825869127	4.906117020916149	4.849471007185931	4.370924724480301	0.10389210138882632	0.43130019504702144	0.47854628270563015
HELO_1590	5.162609937671172	4.762287763271323	5.110000900261409	5.098212600470311	0.0643973372008606	-0.4003221743998484	0.011788299791097856
HELO_1591	4.9744457489425615	4.3271004076565704	4.96449248902163	4.840574576328775	0.13387117261378645	-0.6473453412859911	0.12391791269285513
HELO_1592	5.379978470851391	4.932300094405085	5.488666239433827	5.593730873211864	-0.21375240236047244	-0.4476783764463059	-0.10506463377803676
HELO_1593	7.425402654426651	7.383400612250791	7.453462143913197	7.541182045458498	-0.11577939103184764	-0.042002042175859344	-0.0877199015453014
HELO_1594	3.4968506191599746	3.4720859220158364	3.239974328643467	3.593748281718782	-0.09689766255880716	-0.024764697144138204	-0.353773953075315
HELO_1595	3.5964707868273496	3.4641029822554033	3.151403576011843	3.6082359555321806	-0.01176516870483102	-0.1323678045719463	-0.45683237952033773
HELO_1596	3.1464136889786185	3.5379018648538842	3.0777799340493446	3.2711232153097387	-0.1247095263311202	0.39148817587526574	-0.19334328126039413
HELO_1597	5.822754609214441	5.973373891400254	5.676642404461986	5.716997617628838	0.10575699158560337	0.15061928218581233	-0.04035521316685209
HELO_1598	5.607886138717582	5.048480647503275	7.173414321931115	5.818349122008729	-0.21046298329114688	-0.5594054912143074	1.355065199922386
HELO_1599	6.206605197010905	6.077419807051037	6.766673087764814	6.150639127835244	0.05596606917566138	-0.1291853899598685	0.6160339599295703
HELO_1600	6.783769124252033	6.867338988803691	7.547008656054946	6.858136114505345	-0.07436699025331173	0.0835698645516576	0.6888725415496015
HELO_1601	2.8010105515384183	2.7423562426864976	5.68636293495592	2.7674093371135906	0.03360121442482766	-0.05865430885192069	2.918953597842329
HELO_1602	4.451288671492764	4.722970194660555	6.725079076027722	4.455363481543401	-0.004074810050636479	0.27168152316779093	2.269715594484321
HELO_1603	5.71361477383608	5.6379625302101415	7.633286755155382	5.618508855483985	0.09510591835209503	-0.07565224362593881	2.0147778996713965
HELO_1604	5.253251089752906	5.200685098570644	6.06182622610627	5.199678618277484	0.05357247147542221	-0.05256599118226202	0.8621476078287857
HELO_1606	7.817739140423672	7.573934892515136	7.833250314643389	7.770617067372654	0.047122073051018454	-0.24380424790853628	0.06263324727073538
HELO_1607	3.757775867242458	3.8959196104358997	4.121313694007639	3.884254759408973	-0.12647889216651498	0.1381437431934418	0.23705893459866578
HELO_1608	4.7088871826525756	4.695963131622297	4.69681508186124	4.817139776130333	-0.10825259347775784	-0.012924051030278605	-0.12032469426909298
HELO_1609	7.282667386741095	7.352527079981481	7.568590650205383	7.412633656936655	-0.12996627019555973	0.0698596932403861	0.15595699326872836
HELO_1610	4.460548278564413	4.785351575860333	4.3220240592138035	4.677094704081779	-0.21654642551736636	0.3248032972959205	-0.35507064486797546
HELO_1611	2.571462360036149	2.5728319342731814	2.738357673243911	2.3864948148691525	0.18496754516699632	0.0013695742370325448	0.3518628583747585
HELO_1612	4.89290385932593	4.876753308935485	5.150038933189349	5.015322766532808	-0.1224189072068782	-0.016150550390444884	0.13471616665654107
HELO_1613	6.041508163435961	6.098694597107349	6.140112246167952	6.069119563598851	-0.027611400162889765	0.057186433671388315	0.07099268256910118
HELO_1614	7.060706191633038	6.909268142930394	7.108609007788201	7.110792342777617	-0.05008615114457893	-0.15143804870264432	-0.0021833349894162524
HELO_1615	7.784272193934203	7.653869574226672	7.898861386689447	7.858765772955817	-0.07449357902161324	-0.13040261970753164	0.04009561373363013
HELO_1616	7.433119069547199	7.15949146557973	7.592794650537315	7.515326493413213	-0.08220742386601465	-0.2736276039674683	0.07746815712410182
HELO_1617	6.886764775082426	6.896094577997125	6.749686209141202	6.666320558826864	0.22044421625556243	0.009329802914699314	0.08336565031433807
HELO_1618	6.006936575348668	6.2082348237132665	5.806074715204372	5.82649888087408	0.18043769447458757	0.20129824836459864	-0.020424165669708394
HELO_1619	6.5716786374775715	6.8037294256074405	6.389567971485181	6.640537209437383	-0.0688585719598116	0.232050788129869	-0.2509692379522024
HELO_1620	7.0005699715082	7.2041067688296705	7.029902163430297	7.0154038744284355	-0.014833902920235786	0.20353679732147079	0.014498289001861231
HELO_1621	6.791686353280681	6.918181165203857	6.70807179324778	6.728655265324444	0.06303108795623658	0.1264948119231768	-0.020583472076664222
HELO_1622	1.1667483030066272	1.6917200467961322	2.032333021720843	1.466722709702676	-0.2999744066960488	0.524971743789505	0.5656103120181668
HELO_1623	2.3254427159867124	2.6322047358549407	3.0369113276019934	2.331370142330948	-0.005927426344235709	0.3067620198682284	0.7055411852710454
HELO_1624	0.9366528934741195	1.3344892485611943	2.06273240093518	0.9796014645777663	-0.042948571103646804	0.3978363550870748	1.083130936357414
HELO_1625	2.6682782230689654	3.528885420978046	4.592785905517961	2.755022575636225	-0.08674435256725976	0.8606071979090806	1.837763329881736
HELO_1626	7.400775607934949	7.502858243091146	7.281974978843471	7.440746810919522	-0.039971202984572685	0.1020826351561972	-0.1587718320760505
HELO_1627	6.002301197604308	6.284107819201456	5.964125611085751	6.066907462754084	-0.0646062651497763	0.28180662159714753	-0.10278185166833342
HELO_1628	3.7211478505835722	3.9778832600639347	3.844780691712252	3.850708311590387	-0.12956046100681462	0.25673540948036244	-0.005927619878134838
HELO_1629	8.987302801376545	8.95653707909294	8.880201491149698	8.920982868625652	0.06631993275089343	-0.030765722283605967	-0.04078137747595356
HELO_1630	7.946326949578155	7.637714275587034	8.040617352773523	7.992928106694887	-0.04660115711673196	-0.3086126739911208	0.04768924607863667
HELO_1631	2.6213672414849145	3.418953332252954	3.2415567417286613	2.8954315942977082	-0.27406435281279373	0.7975860907680397	0.346125147430953
HELO_1632	6.649254501899324	6.83626607414228	6.605302301112229	6.5821309534364305	0.06712354846289337	0.18701157224295617	0.02317134767579887
HELO_1633	3.6269443656129177	3.6942386766806368	3.0987666408117067	3.7641800399224805	-0.13723567430956285	0.0672943110677191	-0.6654133991107738
HELO_1634	3.9979514239576086	4.479261710285112	4.367005534876913	4.026499201786057	-0.028547777828447973	0.48131028632750317	0.34050633309085665
HELO_1635	2.1920814059576985	2.1085987967449538	2.5290047414032513	2.2333702136677083	-0.041288807710009756	-0.08348260921274475	0.295634527735543
HELO_1636	2.118851038057862	1.8782825113868196	2.252273318798578	2.1492344656511015	-0.03038342759323953	-0.24056852667104245	0.1030388531474764
HELO_1637	0.6721193338384378	0.999153380522145	0.8048320695276473	0.5778216804977049	0.09429765334073292	0.32703404668370717	0.22701038902994242
HELO_1638	0.326803257317266	0.0	0.0	0.5192102781093207	-0.19240702079205474	-0.326803257317266	-0.5192102781093207
HELO_1639	0.4191196854378243	0.5568797778371986	0.48958287885293233	0.36124528768537245	0.057874397752451845	0.13776009239937426	0.12833759116755988
HELO_1640	3.5617318469292116	3.955023495989945	3.49849739696173	3.3865047427945	0.17522710413471154	0.3932916490607332	0.11199265416723003
HELO_1641	4.743850767701926	5.010476303183176	4.643374566367807	4.388070662411871	0.3557801052900551	0.2666255354812499	0.2553039039559364
HELO_1642	5.3491487884099165	5.3653682107726945	5.537767574017132	5.409355152073052	-0.06020636366313514	0.01621942236277807	0.12841242194408053
HELO_1643	7.321649874324204	7.176701731107564	7.489194719055245	7.362116245464523	-0.04046637114031881	-0.14494814321663974	0.12707847359072222
HELO_1644	11.74844538316754	11.471532857024878	10.459825873136715	11.473154394737884	0.2752909884296564	-0.27691252614266304	-1.013328521601169
HELO_1645	2.384637890907767	2.4695998636187206	2.351605275136551	2.316208737194501	0.06842915371326574	0.08496197271095385	0.03539653794205
HELO_1646	4.067549448605843	4.523203582489358	4.442691494654846	4.206223430576954	-0.13867398197111136	0.45565413388351494	0.23646806407789178
HELO_1647	5.864019236075019	5.815507979441912	5.847719591560185	5.888348955719149	-0.024329719644129888	-0.04851125663310718	-0.040629364158963455
HELO_1648	4.115191853086811	3.8416891059819473	3.90505877182173	4.105726865069703	0.009464988017108489	-0.2735027471048639	-0.20066809324797275
HELO_1649	2.689014518499194	3.099621286435585	2.9502885635966085	2.8467239915150357	-0.1577094730158417	0.41060676793639095	0.10356457208157277
HELO_1650	8.515831675876656	8.949317581602541	9.033862009107457	8.491166409790969	0.02466526608568742	0.43348590572588463	0.5426955993164881
HELO_1651	8.039186418664064	8.378628591250664	8.224062108326029	7.7918894277260895	0.24729699093797475	0.33944217258659926	0.4321726805999395
HELO_1652	8.379870286022857	7.665569121174176	8.20628976703925	8.246626902858901	0.1332433831639559	-0.7143011648486812	-0.04033713581965159
HELO_1653	4.9132452932800925	5.256192429001605	5.1837851841331135	4.711786557288967	0.20145873599112551	0.3429471357215128	0.4719986268441465
HELO_1654	4.457725572106553	4.690840550800174	4.352135500613443	4.234667350257184	0.22305822184936908	0.23311497869362086	0.11746815035625868
HELO_1655	3.17968597475285	3.4003567897029394	3.459775368226355	3.352395059384405	-0.17270908463155488	0.22067081495008933	0.10738030884194982
HELO_1656	5.210853987302368	5.613050316362343	5.380100664573432	5.173044931041271	0.03780905626109732	0.4021963290599748	0.20705573353216167
HELO_1657	8.325656920767264	8.624984640936358	8.195523117300928	8.219582477770622	0.1060744429966416	0.29932772016909404	-0.02405936046969437
HELO_1658	3.6357167942645643	3.975926382961257	3.3890191298788914	3.527714107484558	0.10800268678000613	0.34020958869669293	-0.13869497760566674
HELO_1659	5.137330476259552	5.515157185966146	4.693467516785094	4.907362028211444	0.22996844804810834	0.3778267097065937	-0.21389451142634996
HELO_1660	4.9525630097387	5.017991199334915	5.902464401764772	5.0485863610696855	-0.09602335133098538	0.06542818959621499	0.8538780406950863
HELO_1661	7.39107796529714	8.306084117409943	7.064276260461301	6.880812491573347	0.510265473723793	0.9150061521128032	0.1834637688879539
HELO_1662	6.332273973895283	6.748736408379585	6.180196103498591	6.1207433125126585	0.21153066138262488	0.416462434484302	0.05945279098593215
HELO_1663	2.928225056460725	4.171883040866828	2.841420658234751	2.782290711207354	0.1459343452533708	1.2436579844061035	0.059129947027396934
HELO_1664	6.499074811994656	6.88294689199904	6.599819778934612	6.401430688442356	0.09764412355229979	0.38387208000438466	0.19838909049225606
HELO_1665	2.2153931154991877	2.214353983663568	2.807199853931253	2.1264559910968965	0.08893712440229118	-0.0010391318356197665	0.6807438628343565
HELO_1666	1.8264109085231344	2.020919963951316	1.944899458942781	1.6984473885442342	0.1279635199789002	0.19450905542818142	0.24645207039854689
HELO_1667	4.753335987520521	4.752608692482521	4.988568376654958	4.897443609246977	-0.14410762172645608	-0.0007272950380006193	0.09112476740798048
HELO_1668	3.637965123475331	3.3443709188352257	4.013363784057763	3.808717694344866	-0.170752570869535	-0.29359420464010544	0.20464608971289655
HELO_1669	6.6917125238025195	6.463837190889685	6.7930094438723785	6.684804579493959	0.006907944308560232	-0.22787533291283424	0.10820486437841925
HELO_1670	6.666716495260279	6.911049914598293	6.9480443659041144	6.646822083084984	0.01989441217529553	0.24433341933801422	0.3012222828191309
HELO_1671	6.1071951631391785	5.888376154875355	5.9397435466234105	5.9950619753357115	0.11213318780346704	-0.21881900826382328	-0.05531842871230097
HELO_1672	8.731355761199945	8.696561087198864	8.837053865890429	8.768484044013976	-0.03712828281403091	-0.034794674001080494	0.06856982187645322
HELO_1673	6.275612712652335	6.194153573027845	6.101532785219713	6.3119979216121	-0.03638520895976516	-0.08145913962449036	-0.2104651363923873
HELO_1674	6.103006633237466	6.23310108766124	6.070128516218098	6.043885094242673	0.059121538994793	0.13009445442377388	0.026243421975425285
HELO_1675	6.960225693690449	7.055775458251031	6.665682465317706	7.015573101901694	-0.05534740821124462	0.09554976456058117	-0.34989063658398845
HELO_1676	6.301655746278762	6.241393500665907	5.800646596756837	5.938252991917054	0.363402754361708	-0.060262245612854315	-0.13760639516021644
HELO_1677	8.114795328151805	8.288656274211098	7.942009339821227	8.152867869959595	-0.038072541807789406	0.1738609460592926	-0.21085853013836786
HELO_1678	8.625731582749685	8.69050561368128	8.74487969497964	8.506801644648919	0.11892993810076646	0.06477403093159495	0.23807805033072071
HELO_1679	8.916642019076221	8.620987275620884	8.72832204882507	8.941442615155312	-0.02480059607909091	-0.29565474345533715	-0.21312056633024135
HELO_1680	8.118782701072542	8.184481633477574	8.159219001811886	8.075243371291167	0.04353932978137465	0.06569893240503255	0.08397563052071888
HELO_1681	6.786491641732943	6.517335923761041	6.8497096000544895	6.937560007486071	-0.15106836575312776	-0.26915571797190196	-0.08785040743158135
HELO_1682	7.714463793569496	7.911533632790562	7.663181135457397	7.769923500719247	-0.055459707149751125	0.1970698392210659	-0.10674236526184977
HELO_1683	6.426980390186183	6.709727327237464	6.425027420838472	6.667729077599095	-0.24074868741291144	0.2827469370512805	-0.24270165676062305
HELO_1684	7.618720218784664	7.498924766507597	7.686664420667366	7.674478073085404	-0.055757854300740206	-0.11979545227706723	0.012186347581962131
HELO_1685	7.081056031432628	2.2777383741067885	10.94483850561071	7.050255566441503	0.030800464991124876	-4.80331765732584	3.894582939169206
HELO_1686	4.157020767676287	5.3797060816072895	6.237741867178801	3.9605741213645422	0.1964466463117449	1.2226853139310023	2.277167745814259
HELO_1687	8.420344167335587	8.349856117521858	8.178458960626068	8.451107200096807	-0.030763032761219833	-0.07048804981372925	-0.2726482394707386
HELO_1688	7.772619778351284	7.9275719481355	7.692565509983233	7.783324112036798	-0.010704333685514378	0.15495216978421666	-0.09075860205356534
HELO_1689	7.020068122204364	7.280575303579678	6.9865735059004335	7.0167202237858035	0.0033478984185606464	0.2605071813753135	-0.030146717885370045
HELO_1690	8.380397110784621	8.533078268121729	8.675166435087052	8.384694384429194	-0.004297273644572996	0.15268115733710808	0.29047205065785775
HELO_1691	4.847586299282763	5.053597861640476	4.587994925498942	4.796649529108954	0.05093677017380838	0.20601156235771345	-0.20865460361001276
HELO_1692	5.9188031461358	6.201131432068872	5.737998551099395	5.987516513059866	-0.06871336692406604	0.28232828593307246	-0.24951796196047127
HELO_1693	10.990478253898802	10.312551298337342	11.534447712858347	11.116437264288031	-0.12595901038922896	-0.6779269555614604	0.4180104485703158
HELO_1694	8.070978156450126	7.75387900837809	7.555756496461311	8.079037935709108	-0.008059779258982047	-0.3170991480720362	-0.5232814392477971
HELO_1695	8.58600800583092	8.470836785425776	8.28732450395701	8.51610496171253	0.06990304411838899	-0.11517122040514316	-0.22878045775552103
HELO_1696	7.883210485637105	8.145011698563357	8.038118579403081	7.820073889112275	0.06313659652482961	0.2618012129262519	0.21804469029080575
HELO_1697	5.971947742413086	6.130237855183826	6.107534457360363	6.0159297526611235	-0.04398201024803772	0.15829011277074034	0.09160470469923965
HELO_1698	7.188571080636354	7.5123954119799885	7.049037271674457	6.9920742446967585	0.19649683593959555	0.3238243313436344	0.05696302697769884
HELO_1699	7.035434153205806	7.417990104979574	7.122529128257869	6.958272423275782	0.07716172993002335	0.3825559517737682	0.1642567049820869
HELO_1700	6.615340710382573	6.716259833249702	6.773956963506471	6.537427970293234	0.07791274008933868	0.10091912286712912	0.23652899321323684
HELO_1701	7.907671078013983	7.884366366803028	7.574257990198439	7.824178044118376	0.08349303389560703	-0.023304711210955453	-0.24992005391993732
HELO_1702	7.092372180816084	7.159379657281344	6.860806136821687	7.065534687237964	0.026837493578120153	0.0670074764652604	-0.20472855041627724
HELO_1703	9.298963706947129	9.410786160362173	9.31736849591456	9.282572243392226	0.016391463554903396	0.11182245341504427	0.03479625252233376
HELO_1704	15.647449541044367	15.702654045093638	15.802420876261683	15.854894480514593	-0.20744493947022669	0.05520450404927146	-0.05247360425290992
HELO_1705	9.49962679199776	9.27366849812901	9.762127035572163	9.487197975942436	0.012428816055324532	-0.2259582938687501	0.27492905962972713
HELO_1706	8.008996201524287	7.811333904201528	7.962517921453373	7.926927043580204	0.08206915794408243	-0.19766229732275864	0.035590877873168836
HELO_1707	7.0127505392819875	7.213184412963758	6.97623860290551	7.128820181587773	-0.11606964230578587	0.2004338736817708	-0.15258157868226352
HELO_1708	6.824976061765857	7.2484906257535835	6.8054205005425	6.84341237777187	-0.01843631600601281	0.4235145639877267	-0.03799187722936992
HELO_1709	4.805997889089124	4.700629134715915	4.860186159348674	4.875605936157171	-0.06960804706804691	-0.1053687543732087	-0.015419776808496266
HELO_1710	6.297853897003456	6.454158230052726	6.210842594020175	6.265211453975514	0.03264244302794239	0.1563043330492695	-0.05436885995533913
HELO_1711	7.125110868492889	7.130416779381538	6.99484704053129	6.951832468121389	0.17327840037150022	0.005305910888648846	0.04301457240990114
HELO_1712	6.1236912276273445	6.171147580354984	6.328207624213469	6.208411394106714	-0.08472016647936975	0.047456352727639484	0.119796230106755
HELO_1713	6.864766155853179	7.028390450214616	6.967429969561714	6.829188160169352	0.03557799568382691	0.163624294361437	0.13824180939236186
HELO_1714	9.4996691561363	8.634427029700506	8.95036858721903	9.424885862773937	0.074783293362362	-0.8652421264357937	-0.4745172755549074
HELO_1715	9.141924085567878	8.507997531871553	8.387147615086674	9.231845009342655	-0.0899209237747769	-0.633926553696325	-0.8446973942559808
HELO_1716	6.594891042346926	6.625610321687013	6.513857786878456	6.5559470855093265	0.0389439568375991	0.030719279340087446	-0.042089298630870076
HELO_1717	6.506087322882148	6.804115236616172	6.553272127983682	6.68467470471013	-0.17858738182798195	0.2980279137340247	-0.1314025767264475
HELO_1718	9.073692807051332	8.980770630087685	8.72915626521947	8.983822982688137	0.0898698243631948	-0.09292217696364702	-0.25466671746866787
HELO_1719	9.237186041755045	9.109747156906794	8.846753366954864	9.042175656822087	0.1950103849329583	-0.12743888484825128	-0.19542228986722243
HELO_1720	8.461550698958808	8.279874801489397	8.191602826493048	8.40542235333637	0.0561283456224384	-0.18167589746941104	-0.21381952684332184
HELO_1721	8.012609083600607	7.94671410367792	7.976944889578512	7.996578332776399	0.016030750824207907	-0.06589497992268711	-0.01963344319788707
HELO_1722	7.540510295847052	7.601375807327671	7.495760348863868	7.440375149305537	0.10013514654151479	0.06086551148061936	0.05538519955833099
HELO_1723	7.351330494710219	7.353337402100532	7.02748431787485	7.378881904210753	-0.027551409500533808	0.00200690739031284	-0.3513975863359029
HELO_1724	6.485750004047225	6.52664060399169	6.520713883186919	6.505050745433903	-0.0193007413866777	0.04089059994446487	0.015663137753016088
HELO_1725	5.444386421792615	5.090704184188206	5.352671582203243	5.238136333885343	0.2062500879072715	-0.3536822376044091	0.11453524831789963
HELO_1726	7.8940959288555135	7.7400921261038285	8.325543563727246	8.041369547707339	-0.1472736188518251	-0.15400380275168501	0.2841740160199073
HELO_1727	5.2797067164528135	5.433721221097901	5.311089363705484	5.17910299597188	0.10060372048093313	0.1540145046450876	0.13198636773360395
HELO_1728	7.120791336147977	7.25774024394394	7.132113154374486	6.98487104777903	0.13592028836894698	0.13694890779596314	0.14724210659545633
HELO_1729	6.8446343706771176	6.638417889313042	6.872055511708271	6.850234338693126	-0.005599968016008816	-0.20621648136407522	0.021821173015144524
HELO_1730	7.333213292619569	7.369488942701693	7.405466675520181	7.380321210515818	-0.04710791789624835	0.03627565008212397	0.02514546500436321
HELO_1731	6.414052015022989	6.305850927630377	6.295516311002571	6.428470434274467	-0.01441841925147802	-0.10820108739261158	-0.1329541232718956
HELO_1732	6.9140182184305745	7.010574924349832	7.1268679341359915	6.978452127823954	-0.06443390939337945	0.0965567059192578	0.14841580631203755
HELO_1733	8.010614498623204	7.840194177311293	7.326245112064587	7.578591553562208	0.4320229450609956	-0.17042032131191043	-0.25234644149762087
HELO_1734	6.307669915514687	6.766666826093484	6.142408362174105	6.270249533933499	0.03742038158118799	0.4589969105787972	-0.12784117175939436
HELO_1735	9.682492750036937	9.177263121303277	9.661586340019989	9.648716186668901	0.03377656336803625	-0.5052296287336606	0.012870153351087765
HELO_1736	8.060435660889222	8.18006251940102	8.409503737171933	8.00829663874831	0.052139022140911706	0.119626858511797	0.40120709842362245
HELO_1737	9.370755056901771	8.872161529233303	9.022894229006203	9.429099662978539	-0.05834460607676739	-0.49859352766846854	-0.40620543397233533
HELO_1738	5.760124273419398	5.923121876617439	5.668185811603998	5.77535541370102	-0.015231140281622757	0.16299760319804157	-0.10716960209702275
HELO_1739	6.502289083307457	6.360475716682841	7.427250421703589	6.420373037551243	0.08191604575621447	-0.14181336662461597	1.0068773841523466
HELO_1740	6.844310558558534	6.602492490021247	8.351683678237007	6.994113589438602	-0.14980303088006863	-0.24181806853728638	1.357570088798405
HELO_1741	8.132534780761276	7.728633624986599	9.569186771848642	8.137200834799506	-0.004666054038230172	-0.403901155774677	1.4319859370491361
HELO_1742	8.16359694500739	7.689437229785288	9.690159156771795	8.258117595028688	-0.09452065002129828	-0.4741597152221013	1.432041561743107
HELO_1743	3.663508173052976	3.705006726192378	2.885477236836508	3.621798420562907	0.04170975249006936	0.04149855313940165	-0.7363211837263988
HELO_1744	6.196544785899275	6.238504274543332	5.952754748058024	6.191081468444124	0.005463317455150829	0.041959488644057075	-0.23832672038609992
HELO_1745	6.940783157598493	6.489793539153619	6.645653725421052	6.794214446339674	0.1465687112588192	-0.45098961844487384	-0.1485607209186215
HELO_1746	8.267734258470623	8.578469135003452	8.273686643806831	8.392320811633622	-0.12458655316299883	0.3107348765328286	-0.11863416782679082
HELO_1747	6.822514997820139	6.606455228275434	6.773173666731663	6.879297578288816	-0.05678258046867679	-0.21605976954470574	-0.1061239115571535
HELO_1748	4.7666711589254325	5.1366690215360755	4.320613605930255	4.5147005772707125	0.25197058165471997	0.36999786261064305	-0.19408697134045738
HELO_1749	6.220275249689402	6.764675482833664	5.8684031793084594	6.194993576197073	0.025281673492328238	0.5444002331442626	-0.3265903968886139
HELO_1750	6.7949594461993925	7.07577063644716	6.830355830064484	6.792787130599362	0.0021723156000303945	0.2808111902477677	0.03756869946512165
HELO_1751	6.432199711421382	6.202030733959423	6.638402028358445	6.3204231129995065	0.11177659842187548	-0.2301689774619593	0.3179789153589381
HELO_1752	7.0774249511538345	6.992005878135669	6.9447092532704575	7.103830526249144	-0.026405575095309608	-0.08541907301816565	-0.1591212729786866
HELO_1753	8.040120684440195	7.9165634330807855	7.813532117336835	8.064959717776304	-0.02483903333610904	-0.12355725135940965	-0.2514276004394693
HELO_1754	8.607406619341953	8.642814851124562	8.609404892494297	8.537637420739204	0.06976919860274933	0.035408231782609434	0.07176747175509313
HELO_1755	7.304429449293838	7.540784083340594	7.249236071240445	7.2167534441907515	0.08767600510308693	0.23635463404675594	0.032482627049693846
HELO_1756	7.9750331564254004	7.564209880286104	7.721919192098554	7.961701619080202	0.01333153734519854	-0.41082327613929603	-0.2397824269816482
HELO_1757	5.173560573666989	5.370971746948449	5.296477637938588	5.219557173900658	-0.04599660023366958	0.19741117328146007	0.07692046403792929
HELO_1758	7.062861711156127	7.054296982551048	7.15614813129946	6.9475829448905015	0.11527876626562517	-0.008564728605078287	0.2085651864089586
HELO_1759	6.820231314993357	6.76154999854365	7.268075877307783	6.8076683964313345	0.012562918562022851	-0.05868131644970731	0.4604074808764489
HELO_1760	4.7922815160780985	4.606860697846905	4.6846593798407525	4.629952366162578	0.1623291499155206	-0.1854208182311936	0.054707013678174654
HELO_1761	7.931976000869241	8.187374826722975	8.051134877814539	7.9972289568013375	-0.06525295593209623	0.2553988258537334	0.05390592101320113
HELO_1762	7.170836615019154	7.563182768063718	7.398566982091503	7.316717490493986	-0.1458808754748313	0.39234615304456355	0.08184949159751742
HELO_1763	7.07649092848802	7.084810793935546	7.17696974760819	6.827547279699072	0.24894364878894848	0.008319865447525387	0.34942246790911824
HELO_1764	6.315469983229875	6.423404990350339	6.2823299171319436	6.3186854838769095	-0.003215500647034908	0.10793500712046455	-0.036355566744965984
HELO_1765	1.7227887882098838	1.789773845682997	1.8805110482661627	1.5123694213690018	0.21041936684088203	0.06698505747311323	0.3681416268971609
HELO_1766	1.3158205823233624	1.6042852931462488	1.2752566268222674	1.2838962027617955	0.03192437956156691	0.2884647108228864	-0.008639575939528132
HELO_1767	5.367308143102392	5.671679115690311	5.107828000923612	5.179255441241444	0.1880527018609479	0.3043709725879191	-0.07142744031783188
HELO_1768	7.9653472253191255	7.552060931323993	8.23050981895448	8.098962970724534	-0.13361574540540833	-0.4132862939951325	0.1315468482299469
HELO_1769	5.974846309122768	5.3241363393168895	5.027928580644025	6.200344469439269	-0.22549816031650138	-0.6507099698058783	-1.1724158887952445
HELO_1770	6.320261498337421	6.452900740790732	6.609906254852077	6.372010189058817	-0.05174869072139643	0.13263924245331182	0.23789606579325984
HELO_1771	4.763024935814948	4.61348886294137	4.9114408287007505	4.83872847725062	-0.07570354143567215	-0.14953607287357773	0.07271235145013044
HELO_1772	7.784339991266219	7.224786536518825	7.036342660034258	7.914524133958934	-0.13018414269271528	-0.5595534547473937	-0.878181473924676
HELO_1773	5.5349994616925144	5.5370522296980615	5.5074823939298305	5.615215623880009	-0.08021616218749461	0.002052768005547101	-0.10773322995017853
HELO_1774	7.78659460323036	7.745144006011453	7.736458600070279	7.8785134057253385	-0.09191880249497864	-0.04145059721890654	-0.1420548056550599
HELO_1775	6.116244156891962	6.411990376094319	5.005712160961436	6.272336707832262	-0.1560925509403006	0.295746219202357	-1.2666245468708262
HELO_1776	8.555844994456956	8.666395447287323	7.793247480781861	8.649530160453505	-0.09368516599654875	0.11055045283036691	-0.8562826796716445
HELO_1777	5.960620024016083	6.20818396459043	5.355405094616338	6.219508006677375	-0.2588879826612924	0.24756394057434683	-0.8641029120610373
HELO_1778	4.500992413276718	4.515011219139406	3.5354520077014606	4.471668282567813	0.02932413070890494	0.014018805862687778	-0.9362162748663523
HELO_1779	7.545640306302185	7.629360787630262	6.673975854889199	7.549203580690168	-0.0035632743879832063	0.08372048132807652	-0.8752277258009693
HELO_1780	7.388639488685707	7.43080807923718	6.509638437363169	7.465195313004748	-0.07655582431904051	0.04216859055147282	-0.9555568756415793
HELO_1781	6.823309869356287	7.041474297855351	6.001204708818746	6.822357946383054	0.0009519229732326551	0.21816442849906448	-0.8211532375643076
HELO_1782	6.9707485495481265	6.61952416801076	6.284081613342013	6.936436630511673	0.03431191903645381	-0.35122438153736635	-0.6523550171696595
HELO_1783	7.427448119723143	7.6142337388126995	6.987060877007941	7.032279630410668	0.39516848931247495	0.18678561908955693	-0.045218753402726186
HELO_1784	7.95806720295849	8.147091247423495	7.8986411498455285	7.869059728580138	0.08900747437835221	0.18902404446500487	0.029581421265390873
HELO_1785	8.169007566614376	8.063018966958404	7.908920338973421	8.012649416870614	0.1563581497437614	-0.10598859965597107	-0.1037290778971931
HELO_1786	8.153121868409523	8.109822698195636	7.982019945621125	8.177027770949223	-0.02390590253970082	-0.04329917021388674	-0.19500782532809868
HELO_1787	7.962823756983378	8.162631048249832	7.772686485122843	8.021976820036649	-0.059153063053270394	0.19980729126645347	-0.24929033491380537
HELO_1788	7.435613063869293	7.524729620320405	7.230704491807782	7.537014925856006	-0.1014018619867132	0.0891165564511116	-0.3063104340482239
HELO_1789	6.550662544365004	6.653316182695176	6.152155390326702	6.528109154082407	0.02255339028259673	0.10265363833017194	-0.3759537637557049
HELO_1790	8.417469455401337	8.44588775131973	8.561473362882616	8.341233921105962	0.07623553429537466	0.028418295918394065	0.22023944177665378
HELO_1791	6.940585654211605	6.67450323445659	7.300326913433342	7.0300390141762925	-0.08945335996468717	-0.26608241975501556	0.2702878992570499
HELO_1792	6.969196546811759	6.516226124919914	7.0434809512756	7.154324956921968	-0.18512841011020953	-0.45297042189184467	-0.11084400564636798
HELO_1793	8.304297360727881	7.952878852491215	8.156425662641325	8.3448050826632	-0.040507721935318486	-0.35141850823666676	-0.18837942002187447
HELO_1794	8.217478088352522	7.95896771186986	8.14573807278529	8.234278982166026	-0.016800893813504914	-0.2585103764826613	-0.08854090938073611
HELO_1795	6.665889833613458	6.518745961133298	6.360785243903218	6.773438201171335	-0.107548367557877	-0.14714387248015992	-0.4126529572681168
HELO_1796	6.890875679921681	6.671482296575996	6.5217786420192345	7.102294018864867	-0.21141833894318562	-0.21939338334568514	-0.5805153768456321
HELO_1797	6.573474380849098	6.304721407437012	6.2821741200875065	6.543938367543123	0.029536013305975217	-0.26875297341208615	-0.26176424745561633
HELO_1798	6.489051328542568	6.136124684736207	6.354261654238069	6.608436002507028	-0.11938467396445951	-0.3529266438063612	-0.25417434826895846
HELO_1799	8.306996491997381	8.187183924477724	7.147107269219433	8.097300221681406	0.20969627031597504	-0.11981256751965752	-0.9501929524619737
HELO_1800	3.7314041083313185	4.287914678318926	4.232835933547892	3.9052432166779227	-0.1738391083466042	0.5565105699876076	0.32759271686996927
HELO_1801	7.672647161638267	9.291643459750965	9.654119702890497	7.7592839562208455	-0.08663679458257878	1.6189962981126982	1.894835746669652
HELO_1802	5.13811818474575	7.956436263756925	7.949964491933545	5.284672163916755	-0.14655397917100554	2.818318079011175	2.6652923280167897
HELO_1803	5.471062460577225	5.5632069263641535	6.106649529422389	5.465135068063186	0.005927392514038843	0.09214446578692836	0.6415144613592023
HELO_1804	6.788045413942371	6.853406831573111	6.456675502815589	6.633443550011985	0.15460186393038633	0.06536141763073999	-0.17676804719639616
HELO_1805	5.846561439693055	6.285958093558695	6.64563224623079	5.690385729426356	0.15617571026669896	0.4393966538656402	0.9552465168044346
HELO_1806	6.456040222272899	6.191086003036413	5.9876287819208445	6.593986076991623	-0.13794585471872356	-0.2649542192364862	-0.6063572950707785
HELO_1807	7.289741412438718	7.587780518508777	7.355038023565609	7.3918996651047	-0.10215825266598166	0.2980391060700587	-0.03686164153909033
HELO_1808	5.992995831971785	6.229304414975949	5.933341664155409	5.947438020971778	0.04555781100000722	0.23630858300416335	-0.014096356816368782
HELO_1809	5.302968272337746	5.270552995956984	5.2190630586073725	5.242014919392799	0.06095335294494664	-0.03241527638076214	-0.02295186078542688
HELO_1810	6.56977252222044	6.459052133668561	6.624374382264551	6.692747555520429	-0.12297503329998971	-0.11072038855187838	-0.06837317325587833
HELO_1811	7.892111206925569	7.7590215099215625	7.52863147469149	7.608729058542436	0.2833821483831329	-0.13308969700400652	-0.08009758385094568
HELO_1812	7.072541845889887	7.231752475667062	6.882415551938743	6.929365506190582	0.14317633969930554	0.15921062977717515	-0.04694995425183901
HELO_1813	3.2287362508039936	2.946982107268058	2.920876367441835	3.2415674160936163	-0.012831165289622692	-0.2817541435359354	-0.32069104865178133
HELO_1814	5.157701263535845	5.677267997126663	4.780967719938226	4.725550704477498	0.4321505590583472	0.5195667335908176	0.05541701546072808
HELO_1815	6.476414986312388	6.676214981851204	6.411910072747463	6.2875853076659896	0.18882967864639877	0.19979999553881544	0.12432476508147339
HELO_1816	5.6298080972768325	5.913470135851118	5.594459110061312	5.61099783988312	0.01881025739371278	0.2836620385742856	-0.01653872982180804
HELO_1817	5.48071308046253	5.634753246730706	5.4669707996336	5.382118489080544	0.09859459138198545	0.1540401662681763	0.08485231055305587
HELO_1818	5.254829967673617	5.455004815969687	5.139535462853891	4.98012259711425	0.27470737055936656	0.20017484829607035	0.15941286573964053
HELO_1819	5.303267219382334	5.53959661519302	5.221327469810898	5.259812545674425	0.043454673707908675	0.23632939581068602	-0.038485075863526674
HELO_1820	5.723085936600834	5.723482184893121	5.6138394323430125	5.630126478827883	0.09295945777295156	0.00039624829228657177	-0.016287046484870338
HELO_1821	6.406485962518031	6.6720402074290925	6.676766561045315	6.425395276814418	-0.01890931429638698	0.26555424491106194	0.2513712842308973
HELO_1822	8.048709106371398	8.307602882188903	8.30294686201352	8.173151086729249	-0.12444198035785092	0.25889377581750495	0.129795775284272
HELO_1823	7.444748158907433	7.715289518515202	7.521068394260705	7.533085239673725	-0.08833708076629243	0.27054135960776904	-0.012016845413020505
HELO_1824	7.073426430991778	7.333639874729397	7.176742966671905	7.137066800690591	-0.06364036969881326	0.26021344373761934	0.03967616598131407
HELO_1825	7.260824283942696	7.524333936408497	7.374963206978532	7.205828245716247	0.054996038226449606	0.2635096524658005	0.16913496126228544
HELO_1826	5.963110312580924	5.591112268855479	6.254540152418522	6.036332633872617	-0.07322232129169315	-0.3719980437254451	0.21820751854590448
HELO_1827	6.081695713703369	5.751445968994247	5.861084550081066	6.012099848420566	0.06959586528280326	-0.33024974470912216	-0.1510152983394999
HELO_1828	7.4164220697622865	7.5954800571347265	7.076383062585779	7.53792498326646	-0.1215029135041732	0.17905798737244005	-0.46154192068068056
HELO_1829	10.099838893135813	10.072421005365483	10.323219242534108	10.17328924741249	-0.07345035427667668	-0.02741788777032994	0.1499299951216191
HELO_1830	8.928440000030612	8.838378081137995	9.08679141414836	8.976230362771412	-0.04779036274080006	-0.0900619188926175	0.11056105137694772
HELO_1831	9.239287822650438	9.007688883539815	9.22230415988458	9.21402949438896	0.02525832826147756	-0.23159893911062213	0.008274665495619615
HELO_1832	8.423110564231182	8.470291949028693	8.566609239313792	8.500358080184482	-0.07724751595329948	0.04718138479751133	0.06625115912931001
HELO_1833	7.482367713343226	7.52618130202674	7.556164076766492	7.552348922459657	-0.06998120911643113	0.043813588683513593	0.003815154306834323
HELO_1834	7.739566720539219	7.602475487702914	7.772878084444781	7.704549933743901	0.03501678679531839	-0.13709123283630564	0.06832815070088039
HELO_1835	7.770582279996252	7.776410241436818	7.81411180687931	7.818739006614147	-0.048156726617895274	0.005827961440566298	-0.004627199734837717
HELO_1836	8.66064748022639	8.725250917158112	8.813587962631027	8.705871556515623	-0.04522407628923375	0.06460343693172277	0.10771640611540434
HELO_1837	5.006897465934888	5.394653293136611	5.128495164631272	5.116759972762279	-0.1098625068273904	0.3877558272017225	0.011735191868993411
HELO_1838	8.30578246572002	8.333668358472734	8.2811059212577	8.205825970982652	0.09995649473736812	0.027885892752713914	0.07527995027504808
HELO_1839	6.474051222639709	6.429526083980033	6.484757136462112	6.503174257182391	-0.029123034542682724	-0.04452513865967589	-0.018417120720279456
HELO_1840	7.396496730890033	7.50328627688013	7.4803296823669845	7.449372428997919	-0.05287569810788639	0.10678954599009671	0.030957253369065185
HELO_1841	7.335307791651314	7.574187884449579	7.513731240877892	7.410160405197186	-0.07485261354587269	0.23888009279826505	0.10357083568070546
HELO_1842	6.898015153111749	6.941198523446768	6.990590565731099	6.975479864613772	-0.07746471150202261	0.04318337033501862	0.015110701117327707
HELO_1843	7.087051364807043	7.030134355412453	7.222783855696597	7.159772660158526	-0.0727212953514833	-0.05691700939459032	0.06301119553807055
HELO_1844	7.275884260288883	7.1408729406283635	7.366329679874416	7.231014981242737	0.04486927904614646	-0.13501131966051982	0.1353146986316789
HELO_1845	7.330174916318644	7.398053069908525	7.53121360321101	7.4663470946806925	-0.13617217836204887	0.06787815358988158	0.06486650853031772
HELO_1846	4.634742843327881	4.785212456602268	5.226015886343369	4.735737136189898	-0.10099429286201733	0.15046961327438702	0.4902787501534709
HELO_1847	2.5107027803044635	2.672401090187025	3.6130687341002243	2.338479190038102	0.17222359026636136	0.16169830988256173	1.2745895440621222
HELO_1848	1.4425964763245613	1.593059180300737	2.260423504989051	1.4967630581485694	-0.05416658182400802	0.15046270397617567	0.7636604468404815
HELO_1849	1.9005836370435591	2.053225133676923	2.8756762365911377	2.1672569027919937	-0.26667326574843453	0.15264149663336402	0.708419333799144
HELO_1850	4.28744400377693	4.788414631457228	5.529548359906272	4.296457224889791	-0.009013221112861736	0.5009706276802985	1.2330911350164806
HELO_1851	8.267376276737371	7.93593126979042	7.610560377391484	8.02734198611359	0.24003429062378068	-0.331445006946951	-0.4167816087221068
HELO_1852	8.875562803402945	8.731645320145676	9.326053904898323	8.981683154447664	-0.10612035104471929	-0.14391748325726894	0.34437075045065946
HELO_1853	8.05248619559905	7.985071708469817	8.082210050383745	7.995398611169915	0.05708758442913453	-0.06741448712923326	0.08681143921382972
HELO_1854	5.712231473662858	5.889356282119384	5.846487520913858	5.707375000606379	0.0048564730564795155	0.17712480845652578	0.13911252030747878
HELO_1855	2.752222954813918	2.573170731073579	2.816881507915429	2.823343365465726	-0.07112041065180819	-0.1790522237403387	-0.0064618575502972675
HELO_1856	2.7956654789715123	2.700729673830846	3.074610782990076	2.8508912029464866	-0.05522572397497427	-0.09493580514066613	0.2237195800435896
HELO_1857	4.911954663698061	5.343115562778821	4.74195469542519	4.899107102160219	0.012847561537841834	0.4311608990807603	-0.15715240673502873
HELO_1858	6.1400823352984055	6.413092253771982	6.41274430544743	6.059597426937043	0.08048490836136235	0.27300991847357636	0.35314687851038684
HELO_1859	6.769525819250653	6.736638734059518	7.204298717394244	6.876885961306594	-0.10736014205594113	-0.0328870851911347	0.3274127560876501
HELO_1860	6.968897438656067	6.8405615172818734	7.281700298682506	7.023476810682639	-0.054579372026571704	-0.1283359213741937	0.2582234879998673
HELO_1861	6.07997138690575	5.95485294861358	6.0246473470006565	6.187405546987956	-0.10743416008220663	-0.1251184382921693	-0.1627581999872998
HELO_1862	9.13500122968101	8.866712201062077	9.756156834788019	9.132449252546671	0.0025519771343383013	-0.26828902861893233	0.623707582241348
HELO_1863	5.64639607615366	6.412185442092615	7.10636924689356	5.487270422038165	0.15912565411549462	0.7657893659389554	1.6190988248553948
HELO_1864	6.051506430033574	7.0891242609091405	7.475789221175623	5.8796795635248955	0.1718268665086784	1.0376178308755666	1.5961096576507279
HELO_1865	4.337180042211268	5.416117574827876	5.175613277847745	4.164529897779803	0.17265014443146498	1.0789375326166075	1.0110833800679417
HELO_1866	6.868233409726151	7.855052557536191	8.070576076223578	6.981979408744315	-0.11374599901816396	0.9868191478100403	1.0885966674792629
HELO_1867	7.954386057333536	8.813473680048702	9.088662210244905	7.927844718221178	0.026541339112357676	0.8590876227151663	1.1608174920237273
HELO_1868	2.1818215168606847	2.261663383448931	1.9087153569299395	2.0406283008431223	0.1411932160175624	0.0798418665882461	-0.13191294391318276
HELO_1869	4.876840098934459	5.241836181905968	5.0601312174735495	4.727059600024972	0.14978049890948775	0.36499608297150843	0.33307161744857794
HELO_1870	0.8891216261812941	1.1239541609415105	1.072042175899169	0.9447946925466253	-0.0556730663653312	0.23483253476021637	0.12724748335254366
HELO_1871	4.037326398149645	5.445329165923305	4.938394348522313	3.8546224349243428	0.18270396322530225	1.4080027677736604	1.0837719135979702
HELO_1872	7.54904739914008	7.765258488515223	7.7754632875598295	7.553286350786212	-0.004238951646131639	0.21621108937514322	0.22217693677361794
HELO_1873	8.24298166409765	7.461424872298157	7.90283314631199	8.306382451409966	-0.06340078731231635	-0.7815567917994928	-0.40354930509797615
HELO_1874	8.235247238942058	7.938876683005401	7.795687883204709	8.156300346250797	0.07894689269126154	-0.2963705559366572	-0.3606124630460874
HELO_1875	8.159410898298935	7.963370716370579	7.889251180785902	8.080452209839954	0.07895868845898057	-0.19604018192835593	-0.1912010290540529
HELO_1876	11.223357119289355	11.30845575723279	11.135490869152529	11.152968333200924	0.07038878608843113	0.0850986379434353	-0.017477464048395674
HELO_1877	9.832714132001561	9.911719939971242	9.800213946993695	9.841505476492417	-0.008791344490855835	0.07900580796968093	-0.0412915294987215
HELO_1878	8.914820358153795	8.851658694920152	8.52624870589363	8.719764752437465	0.1950556057163304	-0.06316166323364314	-0.19351604654383436
HELO_1879	7.103619929361289	6.888428786459531	7.049235135486907	7.141265079935068	-0.03764515057377871	-0.21519114290175878	-0.0920299444481607
HELO_1880	7.588857971978469	7.36052266661456	7.306370012260229	7.615067619667317	-0.026209647688848037	-0.22833530536390967	-0.3086976074070886
HELO_1881	8.466251907206471	8.720809208462258	8.296950173982028	8.358545567529736	0.10770633967673504	0.2545573012557867	-0.06159539354770871
HELO_1882	7.218450115527325	7.507103192355839	7.18866392220572	7.202325277471156	0.016124838056168933	0.2886530768285134	-0.013661355265436548
HELO_1883	6.969195049284867	7.035763177924285	6.953751265372985	7.033204680170208	-0.06400963088534084	0.06656812863941841	-0.07945341479722234
HELO_1884	7.55738071585935	7.170704023737856	7.262777665313215	7.589016372576492	-0.031635656717142524	-0.3866766921214939	-0.3262387072632773
HELO_1885	7.585731975873021	7.318314321739865	7.323781157965822	7.580997787970702	0.0047341879023186095	-0.26741765413315566	-0.25721663000487993
HELO_1886	6.283569833325927	6.16350910732458	5.855164314924696	6.297531117211553	-0.013961283885625342	-0.12006072600134754	-0.4423668022868563
HELO_1887	5.9283999088553765	6.31438514411883	6.043744405267119	6.0091192514789	-0.08071934262352354	0.38598523526345385	0.03462515378821873
HELO_1888	5.638701113769778	5.6449478091690635	5.793537160526541	5.869070436360453	-0.23036932259067555	0.006246695399285684	-0.07553327583391223
HELO_1889	5.214646710052823	4.645486262470887	5.311478531455669	5.344247433914642	-0.1296007238618193	-0.5691604475819361	-0.03276890245897324
HELO_1890	7.497089559418048	7.001467091743307	7.7498237527782505	7.593640392139435	-0.09655083272138754	-0.4956224676747407	0.15618336063881522
HELO_1891	7.283286449927424	6.686005722994133	7.2876518534619885	7.313175154514078	-0.02988870458665449	-0.5972807269332909	-0.025523301052089664
HELO_1892	5.768124264264999	5.919773142457647	6.395637181678659	5.836456637609206	-0.06833237334420783	0.15164887819264816	0.5591805440694522
HELO_1893	5.246496496933491	5.326273034702449	5.883827837442909	5.382055081721329	-0.13555858478783733	0.0797765377689581	0.5017727557215803
HELO_1894	6.482268158259662	6.196249368298229	6.272519491784799	6.43702048040661	0.045247677853051727	-0.2860187899614326	-0.1645009886218114
HELO_1895	5.103587200402591	4.729327228912739	4.75564374167171	5.431791246780732	-0.3282040463781417	-0.3742599714898516	-0.6761475051090224
HELO_1896	4.502109037329568	4.295161279190915	3.775573936491115	4.652343403685797	-0.1502343663562291	-0.20694775813865274	-0.876769467194682
HELO_1897	5.226554837818685	5.13658822088435	4.404194774830148	5.311570620669624	-0.08501578285093903	-0.08996661693433516	-0.9073758458394758
HELO_1898	5.853341382440301	5.725696597800244	4.656257480973593	5.968718204748026	-0.1153768223077245	-0.12764478464005702	-1.312460723774433
HELO_1899	5.384851084047625	5.157079748903013	3.5881941454844757	5.465749705463782	-0.08089862141615711	-0.22777133514461223	-1.8775555599793066
HELO_1900	4.583469340902176	4.908587173176616	4.416292756975175	4.55458756648628	0.02888177441589601	0.32511783227444013	-0.1382948095111045
HELO_1901	4.900275816645962	4.064922512080931	5.954033742162032	5.104812909280959	-0.20453709263499675	-0.8353533045650314	0.8492208328810733
HELO_1902	5.609863859621473	5.362881129657368	6.215616913512812	5.5808974285519	0.028966431069573417	-0.2469827299641052	0.6347194849609119
HELO_1903	6.726544462510994	6.492451907373559	6.843267078990049	6.625604687098073	0.10093977541292087	-0.2340925551374342	0.21766239189197645
HELO_1904	6.2039751895549315	6.048240403378151	6.491616712062073	6.202625743907544	0.0013494456473877037	-0.15573478617678038	0.28899096815452907
HELO_1906	7.624680477810098	7.257823563234788	7.66757045768284	7.599767874235675	0.02491260357442293	-0.36685691457531	0.06780258344716472
HELO_1907	8.72895305430384	8.518119787047528	8.782828172850364	8.764975567979645	-0.036022513675805	-0.21083326725631224	0.01785260487071838
HELO_1908	8.895413295181733	8.715705481799299	9.040092981269808	9.02146273404128	-0.1260494388595479	-0.1797078133824339	0.018630247228527352
HELO_1909	8.295922235001038	7.957939255486722	8.33502506787152	8.343531551253013	-0.04760931625197529	-0.3379829795143161	-0.008506483381493624
HELO_1910	9.990840734137132	9.9264025084483	9.858608312079596	10.06339452798568	-0.07255379384854876	-0.06443822568883206	-0.20478621590608448
HELO_1911	7.835091333031305	7.804454717304412	7.582080135574493	7.739675703957342	0.09541562907396273	-0.030636615726892913	-0.15759556838284894
HELO_1912	6.3209271351194625	6.514956137118607	6.311120018098571	6.389634202663959	-0.06870706754449696	0.1940290019991444	-0.07851418456538806
HELO_1913	7.312711201877556	7.355313508067731	7.1290708703483645	7.169277173436515	0.1434340284410407	0.04260230619017502	-0.04020630308815054
HELO_1914	7.273349118785954	7.28498424559761	7.410639525031662	7.25666130501597	0.01668781376998396	0.011635126811656349	0.15397822001569228
HELO_1915	6.793156314067875	7.173068109637744	6.81780007799355	6.765398909854348	0.027757404213526904	0.3799117955698694	0.0524011681392027
HELO_1916	8.875580657428765	8.899222784239699	8.656822232108627	8.84856562576648	0.027015031662285693	0.023642126810933917	-0.19174339365785187
HELO_1917	7.245621542400468	7.4750253949771635	7.463865347389119	7.2497489019912535	-0.00412735959078514	0.22940385257669504	0.2141164453978659
HELO_1918	8.521663572598008	8.470600037800507	8.352862456394954	8.35162702724291	0.1700365453550976	-0.051063534797501475	0.0012354291520431104
HELO_1919	5.345628723410392	4.9176460404383056	5.604217510665986	5.21428794734412	0.13134077606627148	-0.4279826829720861	0.389929563321866
HELO_1920	6.757444722500854	6.332194227341319	7.048854878042239	6.9902676252003175	-0.23282290269946326	-0.42525049515953484	0.05858725284192179
HELO_1921	8.033530791607664	7.848756026223629	8.301067747623227	8.22843198479014	-0.194901193182476	-0.18477476538403437	0.07263576283308737
HELO_1922	5.945224810465426	5.476653934574731	5.414385680557646	5.4199057751626185	0.5253190353028074	-0.4685708758906948	-0.005520094604972492
HELO_1923	6.093478914380664	5.845111151476831	5.802572284432074	6.00617869738305	0.08730021699761359	-0.24836776290383256	-0.20360641295097626
HELO_1924	6.520455215337428	6.204526722446964	6.795643562508732	6.619876213067687	-0.0994209977302587	-0.315928492890464	0.17576734944104544
HELO_1925	6.9819005298357375	6.687534915889373	7.143892618005384	7.0904338813938805	-0.10853335155814303	-0.29436561394636485	0.053458736611503355
HELO_1926	7.2312040521102325	7.101744111649341	7.202845628521161	7.339773137796055	-0.10856908568582213	-0.12945994046089115	-0.1369275092748934
HELO_1927	7.465166587310122	7.59411257502736	7.635273561232144	7.608709557295207	-0.1435429699850843	0.12894598771723764	0.026564003936937475
HELO_1928	8.953129064291254	8.98612323231007	8.952863923195038	9.000307037439402	-0.04717797314814831	0.03299416801881705	-0.04744311424436454
HELO_1929	7.314472949899283	7.186756219613392	7.0650897288417225	7.436762386550413	-0.12228943665112979	-0.1277167302858908	-0.3716726577086904
HELO_1930	7.782382988306534	7.726065946890377	7.4839579657557875	7.812852263905657	-0.030469275599123158	-0.05631704141615668	-0.32889429814986926
HELO_1931	6.904165688951792	6.809129647178142	6.76949177089643	6.903342693318969	0.0008229956328236199	-0.09503604177365066	-0.13385092242253904
HELO_1932	7.92241991918269	8.419987782437731	8.002387347319294	8.009092976742044	-0.08667305755935484	0.49756786325504176	-0.0067056294227505475
HELO_1933	7.277261355317215	7.557032922572894	7.468721295438315	7.537332151445571	-0.26007079612835593	0.2797715672556791	-0.0686108560072558
HELO_1934	7.546963363679708	7.523575972534581	7.256998782247265	7.5238286493762425	0.02313471430346592	-0.023387391145127445	-0.26682986712897794
HELO_1935	8.62397280160164	8.87500137914077	8.543591837080983	8.685441730235704	-0.0614689286340635	0.2510285775391292	-0.14184989315472052
HELO_1936	7.5058129913640235	7.901372719266373	7.495826918118669	7.693773256838487	-0.1879602654744632	0.3955597279023495	-0.19794633871981748
HELO_1937	8.482306527499993	8.657552237867483	8.473408481004457	8.391680329388258	0.09062619811173533	0.1752457103674896	0.08172815161619873
HELO_1938	6.16578228243672	6.177143233300644	6.354306770368448	6.199047407269494	-0.03326512483277355	0.011360950863923414	0.1552593630989545
HELO_1939	6.587864146683905	6.691141569315909	6.803307431491798	6.656717435167239	-0.06885328848333394	0.10327742263200435	0.14658999632455938
HELO_1940	6.8096036586281885	6.949935252541316	6.602471261298294	6.825347893281939	-0.01574423465375041	0.14033159391312733	-0.22287663198364527
HELO_1941	11.682618846684713	11.79441942209768	11.525456175624115	11.757233281286931	-0.07461443460221773	0.11180057541296762	-0.2317771056628164
HELO_1942	11.040953374277107	10.982722653059534	11.078482100713336	11.088353533779253	-0.047400159502146266	-0.05823072121757278	-0.009871433065917756
HELO_1943	6.36044527066053	6.775334091572469	6.685493642364388	6.341541501814699	0.018903768845831337	0.4148888209119388	0.34395214054968903
HELO_1944	4.758126189831345	5.194415082317302	5.177479889713315	4.635469861510049	0.12265632832129647	0.4362888924859565	0.5420100282032667
HELO_1945	4.737417785124322	5.329496429316964	5.265935995676577	4.499361868535925	0.23805591658839642	0.5920786441926422	0.7665741271406521
HELO_1946	9.77292687085306	9.262667601750374	9.435023680408191	9.731532629141544	0.041394241711516955	-0.5102592691026864	-0.29650894873335254
HELO_1947	9.102964626015911	8.636327715990015	8.787133004661946	9.113941434074354	-0.0109768080584427	-0.4666369100258958	-0.3268084294124076
HELO_1948	7.448100657112083	8.113717079356885	7.622787767149727	7.498147527371387	-0.050046870259303766	0.6656164222448018	0.12464023977833971
HELO_1949	7.256237667131308	8.146225024674173	7.498659483355816	7.380994158729497	-0.12475649159818936	0.8899873575428652	0.1176653246263184
HELO_1950	4.363608618615832	4.586591097905735	4.5473160320111345	4.410760133636275	-0.04715151502044357	0.22298247928990378	0.13655589837485937
HELO_1951	8.481998033971992	8.495814269385026	8.557985965624153	8.459984267147915	0.022013766824077408	0.01381623541303334	0.09800169847623863
HELO_1952	7.212103979906554	7.5308755834217775	7.400966950780867	7.017539272843909	0.19456470706264462	0.3187716035152235	0.3834276779369574
HELO_1953	8.35194221355086	8.928609239333552	8.427751321749577	8.314650513929655	0.037291699621205154	0.576667025782692	0.11310080781992227
HELO_1954	5.645182420656724	5.945014235867492	5.685989058541299	5.577154704013466	0.06802771664325746	0.2998318152107684	0.10883435452783274
HELO_1955	6.694330290540044	6.98354833018471	6.579871109657717	6.67264601389175	0.021684276648294087	0.2892180396446653	-0.0927749042340329
HELO_1956	8.31262687757557	8.64861592399459	8.256643068272107	8.323583209474355	-0.010956331898785976	0.33598904641902116	-0.06694014120224878
HELO_1957	7.972922841979823	8.181001908277407	7.848404751657358	7.875870647679097	0.09705219430072631	0.208079066297584	-0.027465896021738878
HELO_1958	7.585230999740712	7.744179988232323	7.2761874785879	7.573005794569132	0.0122252051715801	0.15894898849161088	-0.29681831598123143
HELO_1959	7.7744055056431405	8.053335648520635	7.791067524822473	7.692562447213483	0.08184305842965767	0.2789301428774946	0.09850507760898974
HELO_1961	5.93863986990227	6.252136931956241	5.940724157766986	6.014148018319498	-0.07550814841722797	0.31349706205397077	-0.07342386055251282
HELO_1962	7.70632001776702	7.94094075191271	7.627258009495525	7.600067583993323	0.10625243377369653	0.2346207341456905	0.02719042550220152
HELO_1963	7.799921766398306	8.059960630553404	7.473473909072349	7.808670328741705	-0.008748562343399158	0.26003886415509747	-0.335196419669356
HELO_1964	7.472398089930912	7.612907821508447	7.257341360685936	7.294051426217258	0.17834666371365326	0.1405097315775352	-0.03671006553132283
HELO_1965	6.993310534847218	7.172125850861913	6.890688227977073	6.928950560656072	0.06435997419114603	0.17881531601469458	-0.03826233267899948
HELO_1966	9.23637434803837	9.37380453701443	8.997893809864712	9.11824933290938	0.11812501512898876	0.13743018897605985	-0.1203555230446689
HELO_1967	10.102705121656596	10.139141974548375	10.210756133860741	10.067625921495695	0.035079200160900825	0.03643685289177867	0.14313021236504575
HELO_1968	9.396819511109618	9.601476802933279	9.488135846307827	9.386840587547363	0.009978923562254494	0.20465729182366132	0.10129525876046408
HELO_1969	6.191394188251825	6.4673911382182725	6.5803121085735325	6.192533363226912	-0.0011391749750870872	0.27599694996644786	0.3877787453466208
HELO_1970	8.663296766848616	9.126772160386134	8.654907741323843	8.809216251397535	-0.14591948454891934	0.463475393537518	-0.15430851007369206
HELO_1971	8.574245110421327	8.632332650029882	8.767408560658248	8.577146154570015	-0.002901044148687859	0.058087539608555616	0.19026240608823386
HELO_1972	8.786806944772673	8.840263686264656	8.748374171340556	8.776290605436488	0.010516339336184899	0.053456741491983095	-0.02791643409593192
HELO_1973	9.153726106707227	8.940613578078016	8.775908773431208	9.152893309847638	0.0008327968595889246	-0.21311252862921037	-0.3769845364164297
HELO_1974	6.71153955123706	6.413746496869631	6.432608965923092	6.718359349307174	-0.006819798070114125	-0.2977930543674283	-0.285750383384082
HELO_1975	6.650077688582111	6.3330297499397465	6.253212376148301	6.7868578651197025	-0.13678017653759156	-0.31704793864236436	-0.5336454889714011
HELO_1976	7.300355295338192	7.4033143637658485	7.06702507197354	7.494557226462471	-0.19420193112427953	0.10295906842765667	-0.4275321544889312
HELO_1977	7.841525616697122	7.80028315315542	7.56884298188529	7.913392881158412	-0.07186726446129033	-0.04124246354170147	-0.3445498992731224
HELO_1978	5.364678263849268	5.527526231811236	5.463692621358842	5.297676832462698	0.06700143138657033	0.16284796796196765	0.16601578889614377
HELO_1979	4.749510477757819	5.352594038804135	5.272884879254376	4.806468040594582	-0.056957562836762676	0.6030835610463159	0.46641683865979466
HELO_1980	6.1275455307056665	6.216405876802898	6.129996917358313	6.151794941821362	-0.02424941111569545	0.08886034609723126	-0.021798024463048904
HELO_1981	7.337444723720336	7.875425590579344	7.540397259100214	7.3684420372781965	-0.03099731355786073	0.5379808668590087	0.17195522182201728
HELO_1982	6.859092428877567	7.1765392128300585	6.965806549036029	6.884701869833374	-0.025609440955807194	0.3174467839524917	0.08110467920265485
HELO_1983	7.060995801341277	7.586653023614761	7.144292276232413	7.128924078381137	-0.06792827703985971	0.5256572222734839	0.0153681978512763
HELO_1984	7.160893506286282	7.453038177911729	7.196362310076528	7.178750248310661	-0.017856742024378924	0.2921446716254472	0.017612061765866827
HELO_1985	3.962503031635915	4.204257113602047	4.083354315721031	4.0775020092503	-0.11499897761438493	0.2417540819661319	0.0058523064707305394
HELO_1986	2.46793882489865	2.3557662743592536	2.131628463833828	2.2183616464242744	0.24957717847437566	-0.11217255053939645	-0.08673318259044649
HELO_1987	5.440501702019194	5.420206994755375	5.818393948393155	5.73208714022115	-0.29158543820195604	-0.02029470726381888	0.08630680817200442
HELO_1988	4.310182249934754	4.770006101632141	4.353780143708345	4.206099975974689	0.10408227396006531	0.4598238516973874	0.14768016773365655
HELO_1989	9.067894410653436	9.113044290077402	9.120598477256143	9.060335270088052	0.007559140565383871	0.045149879423966865	0.060263207168091526
HELO_1990	7.9052880197217235	7.899508889129494	7.518124193817901	7.7566611088649795	0.14862691085674395	-0.0057791305922298974	-0.23853691504707886
HELO_1991	7.64791293512804	7.691828738568977	7.488988484833281	7.67131783526916	-0.023404900141120066	0.04391580344093704	-0.18232935043587872
HELO_1992	6.926074696599675	7.221651753109184	6.762062992295982	6.77069907553948	0.15537562106019465	0.2955770565095097	-0.008636083243498405
HELO_1993	6.1149621048066365	6.183629726726234	6.1169663916211094	6.142396110803834	-0.027434005997197808	0.06866762191959719	-0.025429719182724853
HELO_1994	8.888773922516712	9.27132609618249	8.591715371372052	8.882632417582974	0.006141504933738773	0.3825521736657773	-0.2909170462109216
HELO_1995	7.430679774332528	7.020242059085814	7.15551894428372	7.3811151085533	0.049564665779228356	-0.41043771524671424	-0.22559616426957962
HELO_1996	9.95994210128347	9.97826867526833	9.821182286647007	9.953717185855501	0.006224915427969435	0.018326573984859706	-0.13253489920849404
HELO_1997	9.484905770457495	9.404841775210798	9.247885464797967	9.432545196450702	0.052360574006792504	-0.0800639952466966	-0.18465973165273475
HELO_1998	9.555502534741896	9.402998808957575	9.30799484635633	9.425419956136624	0.13008257860527195	-0.15250372578432092	-0.11742510978029408
HELO_1999	12.927347208028115	12.303814852333572	12.345752475005662	12.501743620971565	0.42560358705654977	-0.6235323556945431	-0.1559911459659027
HELO_2000	8.955092455870757	9.03532301323722	9.036828991211648	9.065517523208234	-0.11042506733747715	0.08023055736646256	-0.028688531996586164
HELO_2001	8.40686747762051	8.494426544051738	8.454667179974729	8.482242509948806	-0.07537503232829579	0.08755906643122735	-0.02757532997407708
HELO_2002	7.1633779872077215	7.115351691849177	7.0606791975760315	7.241008484959722	-0.0776304977520006	-0.04802629535854486	-0.18032928738369058
HELO_2003	6.946047245058701	6.984028185295642	7.077626429686785	6.9905173135720675	-0.0444700685133661	0.037980940236940874	0.08710911611471772
HELO_2004	6.978492953321699	6.966189852388744	6.860614641713187	7.007318373521838	-0.028825420200139007	-0.012303100932954614	-0.14670373180865148
HELO_2005	7.54606499850187	7.898557005595027	7.561287225356978	7.577641136552605	-0.03157613805073467	0.352492007093157	-0.016353911195627013
HELO_2006	6.96202790122607	7.10320274531981	6.789823524487929	6.853251181508596	0.10877671971747382	0.14117484409374015	-0.0634276570206671
HELO_2007	7.153123349566772	7.341568265262947	7.4806033943326655	7.155607091597545	-0.002483742030773506	0.18844491569617539	0.32499630273512015
HELO_2008	7.603195899674321	7.680370994745492	7.2730178324031725	7.575274080706003	0.027921818968318135	0.07717509507117093	-0.3022562483028306
HELO_2009	3.1904831505228053	3.564102115506172	3.135752771498538	3.3463222266717643	-0.15583907614895898	0.37361896498336655	-0.21056945517322623
HELO_2010	5.299554419219958	5.048777891074899	4.475964625131763	4.483768356833202	0.8157860623867563	-0.25077652814505935	-0.007803731701438998
HELO_2011	7.421134718968019	7.81369890217906	7.651130305495478	7.387070342191575	0.034064376776443694	0.39256418321104114	0.2640599633039029
HELO_2012	7.6583941867325995	7.820296381011815	7.700899158704369	7.7881689393461135	-0.129774752613514	0.16190219427921537	-0.08726978064174418
HELO_2013	6.997531999192234	6.823977405075351	7.091356547282349	7.077863693027584	-0.08033169383534933	-0.173554594116883	0.013492854254765874
HELO_2014	7.846326036559435	7.759431278625126	7.668954126519837	7.893040357689618	-0.04671432113018348	-0.08689475793430912	-0.22408623116978177
HELO_2015	8.182593192172318	7.416597287136746	7.885696355852038	8.040501785587201	0.14209140658511643	-0.765995905035572	-0.15480542973516354
HELO_2016	6.338270210027386	7.427778904521728	6.2136790588659565	6.375296072528286	-0.0370258625008999	1.0895086944943415	-0.1616170136623296
HELO_2017	5.602532603139886	6.617499160157756	5.313893571157529	5.714652062233984	-0.1121194590940986	1.0149665570178703	-0.40075849107645567
HELO_2018	6.505709128794982	7.578448765155372	6.2168521279406095	6.562575782136769	-0.0568666533417872	1.0727396363603896	-0.3457236541961599
HELO_2019	8.066096993891884	8.451536714759285	7.830295637539316	7.987829646900661	0.07826734699122362	0.3854397208674012	-0.15753400936134465
HELO_2020	4.553603486275985	4.861558421071856	4.614260974141451	4.367413099484774	0.18619038679121047	0.30795493479587144	0.24684787465667668
HELO_2021	5.149270951996216	5.054716714965089	4.379291144488196	5.078347325045503	0.0709236269507123	-0.09455423703112675	-0.6990561805573074
HELO_2022	2.8313281915970667	2.6230222299169927	2.613342673075748	2.873414485602528	-0.042086294005461156	-0.20830596168007398	-0.26007181252678
HELO_2023	2.9339087981593956	3.06172684116842	2.5649305491103007	2.625430500593101	0.30847829756629475	0.12781804300902433	-0.060499951482800185
HELO_2024	9.664132839484429	9.952657367877638	9.573830809062244	9.505612618752302	0.15852022073212702	0.28852452839320897	0.06821819030994192
HELO_2025	3.4194015192522875	2.749884397406344	3.831949287205654	3.3191567055303053	0.10024481372198224	-0.6695171218459435	0.5127925816753489
HELO_2026	2.552506545964937	2.420529010650581	2.9677512644019832	2.625382054959074	-0.07287550899413686	-0.13197753531435596	0.3423692094429094
HELO_2027	4.585025052531465	4.101900709169172	5.016002638761424	4.687911199991163	-0.1028861474596976	-0.4831243433622934	0.3280914387702607
HELO_2028	5.997796628056052	6.26696365791458	6.288969722475552	6.016375554016826	-0.018578925960774484	0.2691670298585285	0.27259416845872586
HELO_2029	3.7977479974700383	4.492957058988689	4.682241621104315	3.8966597165840393	-0.09891171911400098	0.6952090615186508	0.7855819045202757
HELO_2030	3.0312118368587164	3.251864355266278	2.8140033424367523	3.089549254674804	-0.05833741781608737	0.22065251840756162	-0.27554591223805147
HELO_2031	3.144943281230874	3.270004970485935	2.9583417245832497	3.167418681747542	-0.022475400516667854	0.12506168925506067	-0.2090769571642923
HELO_2032	6.406992268472351	7.146882799694918	6.706538776834461	6.101509786624035	0.3054824818483155	0.7398905312225672	0.6050289902104256
HELO_2033	4.118212950849282	3.9124004000339014	3.9049535099355435	4.210186424058478	-0.09197347320919658	-0.2058125508153803	-0.30523291412293485
HELO_2034	3.0513572829246005	2.8759380331208124	2.8839999957657203	3.301283256307966	-0.24992597338336564	-0.1754192498037881	-0.41728326054224585
HELO_2035	4.828134040243371	4.698151828549449	4.695083633438927	4.870270683074814	-0.04213664283144336	-0.129982211693922	-0.17518704963588672
HELO_2036	4.246354979465534	3.765806245245851	3.720104885197497	4.4724642931665635	-0.2261093137010297	-0.4805487342196826	-0.7523594079690663
HELO_2037	4.172498857885214	4.087012459651796	3.6568524628333043	4.354471109547165	-0.18197225166195174	-0.0854863982334173	-0.697618646713861
HELO_2038	6.838405936453346	6.827097096323706	6.4903206692882165	6.80640950956531	0.0319964268880355	-0.011308840129640174	-0.31608884027709383
HELO_2039	5.618670595812728	5.948655118170745	5.570079427375763	5.458772855391335	0.1598977404213926	0.3299845223580169	0.11130657198442773
HELO_2040	7.3674070417766915	7.653369990815148	7.562519776317483	7.434799883247219	-0.06739284147052782	0.2859629490384563	0.12771989307026388
HELO_2041	7.079296342567525	7.5965128814165865	7.234043284746082	7.10343603563689	-0.024139693069365364	0.5172165388490617	0.13060724910919141
HELO_2042	7.329166775815036	7.373108710478202	7.27327183444048	7.514717756698015	-0.1855509808829785	0.04394193466316576	-0.24144592225753492
HELO_2043	8.674261814084772	8.506438775584577	8.490005989751493	8.473083513939029	0.20117830014574345	-0.1678230385001953	0.0169224758124642
HELO_2044	6.66999280398758	6.5725069255943	6.22189105855576	6.689050060828735	-0.01905725684115467	-0.0974858783932806	-0.46715900227297524
HELO_2045	5.528220574585402	5.645929915063661	5.575628060416233	5.546690327346648	-0.018469752761246738	0.11770934047825943	0.02893773306958458
HELO_2046	7.170989279216633	7.166468128195731	5.272621249865592	6.452524323226421	0.7184649559902123	-0.004521151020902003	-1.179903073360829
HELO_2047	7.116700615686914	6.721763675479278	5.546440928605436	6.4545910405874425	0.6621095750994712	-0.3949369402076357	-0.9081501119820068
HELO_2048	6.222889455032077	6.7710799580339085	6.6908152862456545	6.257435298949221	-0.03454584391714377	0.5481905030018313	0.43337998729643346
HELO_2049	5.492382922733225	5.58421322497793	5.265795026897268	5.27530187275945	0.21708104997377475	0.09183030224470468	-0.00950684586218209
HELO_2050	7.327532834692705	7.569185904741011	7.4241235557025895	7.402947489138626	-0.07541465444592088	0.24165307004830616	0.021176066563963758
HELO_2051	6.017196803926969	6.740313302995798	6.659707771504762	6.050608025175305	-0.033411221248336176	0.723116499068829	0.6090997463294574
HELO_2052	6.472224107304787	6.610511274110096	6.491224634582401	6.233373310662485	0.2388507966423017	0.13828716680530917	0.2578513239199154
HELO_2053	7.122665814937908	7.017898472976669	7.269112033919039	7.054681321252506	0.06798449368540194	-0.10476734196123871	0.21443071266653302
HELO_2054	5.061450919137102	5.31055063616375	5.018780817643806	4.980634062653517	0.08081685648358494	0.24909971702664802	0.0381467549902883
HELO_2055	8.413343750385296	8.718061257504466	8.461624036112356	8.425109587714774	-0.011765837329477336	0.3047175071191699	0.036514448397582555
HELO_2056	8.822900267121076	8.751441994894156	8.662853740961083	8.439638086929131	0.38326218019194513	-0.07145827222691992	0.22321565403195187
HELO_2057	8.194364219182722	8.307761761767836	8.203744206455285	8.20279429882858	-0.008430079645858513	0.1133975425851137	0.0009499076267047712
HELO_2058	7.593340643597755	7.798318197847986	7.5486792750295875	7.474691487899887	0.11864915569786838	0.204977554250231	0.07398778712970078
HELO_2059	6.482514397109611	6.793100186915375	6.472405349926042	6.459076034963715	0.023438362145896008	0.31058578980576357	0.013329314962327032
HELO_2060	6.693702707694629	7.1417059360382895	6.517669485887201	6.748383540773506	-0.05468083307887728	0.44800322834366035	-0.23071405488630514
HELO_2061	6.8508704373851765	7.268651054274588	7.080974846004435	6.8546437400881866	-0.0037733027030100175	0.41778061688941115	0.22633110591624828
HELO_2062	6.2623891696144645	6.647191425999431	6.5970363361834385	6.339322775316933	-0.0769336057024681	0.38480225638496623	0.257713560866506
HELO_2063	5.3928675984504935	5.3465448100750805	5.399206705804173	5.226423709042316	0.16644388940817745	-0.04632278837541293	0.17278299676185682
HELO_2064	7.177783880269186	7.147894947038772	6.880084994491425	7.189307867301385	-0.01152398703219859	-0.029888933230414416	-0.3092228728099595
HELO_2065	7.9922906314713	7.9435811671235905	7.58600675152762	7.691837133238967	0.3004534982323328	-0.048709464347709286	-0.10583038171134707
HELO_2066	7.690086846408334	7.893133456658646	7.4502730548965355	7.545736412100667	0.14435043430766648	0.20304661025031212	-0.09546335720413168
HELO_2067	6.033909417790383	5.931424041581182	5.013410309319965	4.785605566205226	1.248303851585157	-0.10248537620920128	0.22780474311473853
HELO_2068	5.8406855248781575	6.04132611056539	5.384481019868679	5.15417410448127	0.6865114203968874	0.20064058568723286	0.2303069153874091
HELO_2069	1.6607920977290282	1.7981026497689598	1.8183553434569684	1.2662264493006063	0.3945656484284219	0.1373105520399316	0.552128894156362
HELO_2070	2.892716901050927	3.1240826276526366	2.6409114789067076	2.6677480818960375	0.2249688191548893	0.23136572660170973	-0.026836602989329883
HELO_2071	0.14686425319872312	0.0	0.0	0.0	0.14686425319872312	-0.14686425319872312	0.0
HELO_2072	1.5764240820081457	1.8702122414010933	1.8237987726862956	1.6508139620255218	-0.07438988001737612	0.29378815939294767	0.17298481066077387
HELO_2073	0.0	0.0	0.0	0.0	0.0	0.0	0.0
HELO_2074	0.0	0.0	0.2357486580339566	0.0	0.0	0.0	0.2357486580339566
HELO_2075	8.782356731968472	8.967728229659462	8.665295108445129	8.821178907049434	-0.03882217508096275	0.1853714976909906	-0.15588379860430557
HELO_2076	0.8587664661092607	1.0548441322481412	0.8885215116543691	1.0415774410614782	-0.18281097495221754	0.19607766613888056	-0.1530559294071091
HELO_2077	1.8465778400074206	2.162542334472013	1.9493033659371557	1.9225722855495364	-0.07599444554211576	0.3159644944645923	0.026731080387619288
HELO_2078	5.792686750958292	5.5737620866406345	6.286579269400658	5.770567906356523	0.022118844601768828	-0.21892466431765722	0.516011363044135
HELO_2079	6.283237668283171	6.22592955234277	6.569432786045071	6.218800594829137	0.06443707345403382	-0.057308115940401194	0.3506321912159338
HELO_2080	1.9585612519683828	2.0026454006841536	2.8029742779042324	2.413543630336743	-0.4549823783683602	0.04408414871577082	0.38943064756748935
HELO_2081	2.0525714714279037	2.158480409323704	2.3834954540419537	1.9572689706163846	0.09530250081151914	0.10590893789580047	0.4262264834255691
HELO_2082	1.8962229822634757	2.4239035731225838	1.943854630156001	2.246506928180777	-0.35028394591730105	0.527680590859108	-0.3026522980247759
HELO_2083	4.044390136119394	3.9228614695593307	3.8838377909726027	4.149097699883295	-0.10470756376390078	-0.12152866656006323	-0.26525990891069195
HELO_2084	0.7572233442197964	1.0890991048063183	0.9763545608885553	1.2401628081766418	-0.4829394639568454	0.3318757605865219	-0.2638082472880865
HELO_2085	0.7925044699525413	0.6221666921485586	0.9668612428288328	0.763734740674021	0.028769729278520284	-0.17033777780398274	0.20312650215481176
HELO_2086	1.232763992859738	1.3091965074466207	1.3475110233623695	1.1779163897399616	0.054847603119776434	0.07643251458688272	0.1695946336224079
HELO_2087	0.45723326923093	0.7124371367158732	0.8117846599215269	0.6205667487570565	-0.16333347952612653	0.25520386748494317	0.1912179111644704
HELO_2088	1.820677344037916	2.0376996857869183	2.2401733325917306	1.7423984744608	0.07827886957711594	0.21702234174900226	0.4977748581309305
HELO_2089	1.032327899046172	1.2317664757706495	1.5684192625923057	1.5155007706456523	-0.4831728715994803	0.1994385767244775	0.052918491946653434
HELO_2090	0.9330644113278516	1.030377801240989	1.3760963364564247	1.0450771023960785	-0.11201269106822698	0.09731338991313743	0.33101923406034617
HELO_2091	0.48299735440366137	0.4760273122631729	0.6010776984183627	0.6487720552899078	-0.1657747008862464	-0.006970042140488464	-0.04769435687154511
HELO_2092	0.8412382935663211	0.969116487151397	1.15945316293471	0.8936210350410732	-0.05238274147475208	0.1278781935850759	0.26583212789363686
HELO_2093	0.8596343294220441	1.2488083836199217	0.9928984945301463	1.077317605732124	-0.21768327631008	0.38917405419787765	-0.08441911120197776
HELO_2094	0.9691246884431889	0.9485900840734889	0.860669951650238	0.5564819366761312	0.41264275176705767	-0.020534604369700005	0.30418801497410675
HELO_2095	0.6337791029216028	0.6511630389597763	0.45813124261222504	0.38984671953625627	0.2439323833853465	0.017383936038173564	0.06828452307596877
HELO_2096	1.797369613706347	1.746069519202253	2.1199489487328864	1.890715014339511	-0.09334540063316399	-0.05130009450409401	0.22923393439337536
HELO_2097	1.721798741903627	1.5994055508721603	1.7935054254585998	1.3548048406044033	0.3669939012992236	-0.12239319103146662	0.4387005848541965
HELO_2098	2.0514366868664147	2.478097676121384	2.6982744439287907	2.1391518006425208	-0.08771511377610608	0.42666098925496954	0.5591226432862699
HELO_2099	2.345037828185863	2.505835127195001	2.5125540066721546	2.031658875335362	0.3133789528505009	0.16079729900913797	0.4808951313367924
HELO_2100	1.8856024071531632	1.1842792362554586	1.9377682284005708	1.3871829430482558	0.49841946410490734	-0.7013231708977046	0.550585285352315
HELO_2101	1.0168917148532828	1.103490824986056	1.3232110088050244	1.144255442807918	-0.12736372795463513	0.08659911013277322	0.1789555659971065
HELO_2102	0.8920267500935205	0.9704271332506477	0.8459234991706394	0.9411266372492108	-0.04909988715569025	0.07840038315712716	-0.09520313807857139
HELO_2103	1.107878909502598	1.1058679969114744	1.4721944130208344	1.2038313800207383	-0.09595247051814026	-0.002010912591123626	0.2683630330000961
HELO_2104	0.7446643175852579	0.7311830177479856	0.6322119650212673	0.6820898955368069	0.06257442204845098	-0.01348129983727231	-0.04987793051553957
HELO_2105	9.41211868014121	9.760229268086187	9.53432314645774	9.428025047086619	-0.01590636694540848	0.3481105879449764	0.10629809937112178
HELO_2106	0.0	0.0	0.23760619924040213	0.0	0.0	0.0	0.23760619924040213
HELO_2107	1.5578634487927798	1.0881984579264006	1.945222454221221	1.3573445848240382	0.20051886396874163	-0.46966499086637925	0.5878778693971829
HELO_2108	1.9650911542115057	1.8686039173578273	2.3308237496005364	1.885861513070358	0.07922964114114772	-0.09648723685367844	0.4449622365301784
HELO_2109	2.362699604471484	2.127271651948098	2.826040362027182	2.1970794539947325	0.1656201504767516	-0.235427952523386	0.6289609080324494
HELO_2110	1.9235430253355705	1.9646035596331675	2.8376331070399736	2.3182133103943596	-0.3946702850587891	0.04106053429759693	0.519419796645614
HELO_2111	2.0219867129589177	1.9160515282101116	2.2973349272189307	1.6772251106453482	0.34476160231356956	-0.10593518474880614	0.6201098165735826
HELO_2112	1.6353332166176535	1.7184568219672842	1.9048834322022017	1.6474345302208364	-0.012101313603182895	0.0831236053496307	0.2574489019813653
HELO_2113	2.1340792585496478	2.3462334120972606	2.2153647479990792	1.9491594459750938	0.18491981257455392	0.2121541535476128	0.2662053020239854
HELO_2114	5.677414563712477	5.829406897766688	5.4574876704093915	5.448365359666236	0.22904920404624107	0.15199233405421086	0.009122310743155282
HELO_2115	1.8878939564337045	2.212220997272634	2.304120499083682	1.913565806119293	-0.025671849685588555	0.3243270408389296	0.39055469296438905
HELO_2116	5.96690982958733	6.0684047304706645	5.8026570958907255	5.89253282481603	0.07437700477129994	0.1014949008833348	-0.08987572892530427
HELO_2117	5.8950226042267255	5.90207410627131	6.012109466213971	5.935263930462443	-0.04024132623571752	0.007051502044584268	0.07684553575152808
HELO_2118	7.500814579260122	7.361544401295113	7.573341833055978	7.498621184227545	0.0021933950325765394	-0.13927017796500873	0.07472064882843288
HELO_2119	7.241936535476359	7.511227102990804	7.120824638208108	7.269324414300961	-0.027387878824601586	0.269290567514445	-0.14849977609285236
HELO_2120	7.724123162741704	7.846636106310605	7.745204126832079	7.812603210740183	-0.08848004799847864	0.12251294356890075	-0.06739908390810356
HELO_2121	8.217400747377878	8.210779425811078	8.184158397231593	8.176887241019323	0.04051350635855577	-0.006621321566800731	0.007271156212270924
HELO_2122	7.661804434951101	7.693365504980136	7.634134698497987	7.625203823781565	0.03660061116953628	0.031561070029034966	0.008930874716422288
HELO_2123	7.483346510446474	7.833275679514088	7.577414066581762	7.499471621570876	-0.016125111124402736	0.3499291690676145	0.0779424450108861
HELO_2124	8.85850117842158	8.344314052381437	8.524718029816539	8.906213199556147	-0.04771202113456674	-0.5141871260401434	-0.3814951697396083
HELO_2125	6.570488426304691	6.67727153819295	6.454192801783345	6.606342747179699	-0.03585432087500795	0.10678311188825873	-0.15214994539635374
HELO_2126	6.47672243489671	5.745263103781704	5.561212224541123	6.533269134127625	-0.05654669923091493	-0.7314593311150066	-0.9720569095865024
HELO_2127	3.1448155218020504	2.442719613078841	2.4100507941180234	3.2813863249999513	-0.13657080319790094	-0.7020959087232095	-0.8713355308819279
HELO_2128	3.699688667065612	3.3497498995115222	2.922907773147903	3.645621527849718	0.05406713921589423	-0.3499387675540899	-0.722713754701815
HELO_2129	5.055916365081867	4.8093031954429835	4.803755180436631	5.108288396211653	-0.052372031129785945	-0.24661316963888336	-0.304533215775022
HELO_2130	4.534502645503104	4.223725020414018	4.102537610940118	4.597352731971899	-0.06285008646879486	-0.31077762508908613	-0.49481512103178105
HELO_2131	4.719926372694853	4.692683437528106	4.901595204454131	4.873235309307711	-0.15330893661285838	-0.027242935166746918	0.028359895146420122
HELO_2132	4.6153744257838385	4.637594659362539	4.4630340516313876	4.477998683945316	0.13737574183852264	0.022220233578700288	-0.014964632313928306
HELO_2133	4.4780921970145995	4.827285521498927	4.710587848961784	4.561237147874496	-0.08314495085989648	0.34919332448432794	0.14935070108728787
HELO_2134	1.70085931862183	1.7534025214170554	2.005234443402825	1.6863955753019173	0.014463743319912625	0.05254320279522551	0.31883886810090756
HELO_2135	0.5056634115682632	0.4978802067271655	0.3788541208375085	0.41939588197307404	0.08626752959518919	-0.007783204841097735	-0.04054176113556551
HELO_2136	0.6383815145488044	0.46308806051599255	0.5478996670132196	0.5705145362162559	0.06786697833254851	-0.17529345403281188	-0.022614869203036347
HELO_2137	0.26501425527831957	0.12048346101132229	0.37236206783623377	0.09043206572857117	0.1745821895497484	-0.14453079426699728	0.2819300021076626
HELO_2138	6.528376144420118	6.684308529513159	6.579873534287767	6.577467355166249	-0.04909121074613054	0.15593238509304097	0.0024061791215181927
HELO_2139	5.79587239545728	6.1101765843679905	5.93107817942565	5.749562074250054	0.046310321207226224	0.3143041889107101	0.18151610517559558
HELO_2140	7.6258932401030215	7.279081606897333	7.469928264975715	7.674154238498752	-0.0482609983957305	-0.34681163320568853	-0.2042259735230374
HELO_2141	6.189056962779009	6.026062808817204	5.813101183726412	6.268236178379207	-0.07917921560019803	-0.1629941539618054	-0.45513499465279494
HELO_2142	4.80692939526852	5.83697450887999	5.508838241573158	4.997689382081759	-0.19075998681323902	1.0300451136114699	0.5111488594913984
HELO_2143	5.6733867838716945	6.202947937619214	6.736596991012024	5.755013538343467	-0.08162675447177214	0.5295611537475198	0.9815834526685574
HELO_2144	5.48077049504458	5.699301514160965	5.654725084911266	5.484079534984583	-0.003309039940003089	0.2185310191163845	0.17064554992668235
HELO_2145	4.6889668904489055	5.237970317285499	4.725506902719822	4.5298814922790855	0.15908539816981992	0.5490034268365935	0.19562541044073622
HELO_2146	5.530938534371582	6.099494793626267	6.197931646748631	5.247085701075505	0.28385283329607613	0.5685562592546853	0.9508459456731257
HELO_2147	6.009925228654883	6.717900012871294	6.988192252685529	5.89384674579789	0.1160784828569934	0.7079747842164101	1.094345506887639
HELO_2148	6.000960112219448	5.702529342082454	6.238476604053815	6.119754510253099	-0.11879439803365077	-0.29843077013699393	0.11872209380071652
HELO_2149	5.340474954424461	5.978095860636916	5.590265357151943	5.320636523485757	0.01983843093870341	0.6376209062124554	0.26962883366618584
HELO_2150	4.78498029646005	5.124932825217812	4.714646849709138	4.79893670118798	-0.013956404727929694	0.3399525287577614	-0.08428985147884216
HELO_2151	4.289637804120282	4.339471231523562	4.453275350230346	4.176811983204758	0.11282582091552396	0.04983342740327945	0.2764633670255874
HELO_2152	4.978510002023632	5.071539490714069	5.291696440525648	5.14507658867503	-0.16656658665139812	0.09302948869043703	0.14661985185061788
HELO_2153	4.989534325168855	4.795876607473506	5.301499425168019	5.128462558101263	-0.13892823293240752	-0.19365771769534934	0.17303686706675592
HELO_2154	5.53332073891623	5.179084981204594	5.688543413207107	5.695549606087752	-0.16222886717152196	-0.3542357577116366	-0.007006192880645301
HELO_2155	5.918577469060147	5.144732524971139	5.445555259968298	6.105997835314493	-0.18742036625434544	-0.7738449440890083	-0.6604425753461944
HELO_2156	3.668664698825569	3.4858354384464145	3.316578593998282	3.577414818543612	0.09124988028195702	-0.1828292603791546	-0.2608362245453302
HELO_2157	4.051762054181283	4.06502273590829	4.163999069966224	3.9278826339466377	0.12387942023464493	0.013260681727007118	0.23611643601958665
HELO_2158	3.0348293055043825	2.8463385986908047	2.667526181147909	2.758294550649778	0.27653475485460444	-0.1884907068135777	-0.09076836950186884
HELO_2159	3.613163098841794	3.107871427246389	3.1967791125638834	3.3263202365677578	0.2868428622740362	-0.5052916715954048	-0.1295411240038744
HELO_2160	1.6095062846487924	1.7031876552630083	2.316659305258876	1.44090782492236	0.1685984597264325	0.09368137061421589	0.8757514803365161
HELO_2161	6.065742515557922	5.915734965900627	6.3260031221832	5.999648885198401	0.06609363035952054	-0.15000754965729524	0.32635423698479826
HELO_2162	5.715023933818721	5.512539759510953	6.1105057183845375	5.595114274323016	0.11990965949570587	-0.20248417430776833	0.5153914440615219
HELO_2163	5.55462309873242	5.55368489584357	5.446854048960948	5.505188702609576	0.049434396122843616	-0.0009382028888502703	-0.058334653648628
HELO_2164	7.381081306560016	7.261763242348373	7.238947546700621	7.47030494898264	-0.08922364242262404	-0.11931806421164293	-0.2313574022820184
HELO_2165	7.592686282880153	7.18819826868453	6.585445268948685	7.41591703377084	0.1767692491093129	-0.4044880141956231	-0.8304717648221551
HELO_2166	6.71701643528755	6.092316847295116	6.685294374136572	6.9610061886407095	-0.24398975335315942	-0.624699587992434	-0.2757118145041373
HELO_2167	6.525283533309202	5.825138176925209	6.403845109328418	6.711524730680271	-0.1862411973710687	-0.7001453563839934	-0.3076796213518529
HELO_2168	6.473270917842405	5.8211646170268905	6.236618821353882	6.721762402293674	-0.2484914844512689	-0.6521063008155146	-0.48514358093979215
HELO_2169	7.3569760938104665	6.528617370483187	7.054590513039308	7.534456268965475	-0.1774801751550088	-0.8283587233272796	-0.4798657559261672
HELO_2170	7.683333387573229	6.583128433154109	7.182020525556273	7.827238430247939	-0.14390504267471016	-1.1002049544191195	-0.6452179046916662
HELO_2171	3.9545591873924626	4.501434015498493	4.254380601259076	3.851927682414072	0.1026315049783908	0.5468748281060303	0.4024529188450039
HELO_2172	6.317011064950857	6.439095184092314	6.220590838390305	6.209028424260606	0.10798264069025088	0.12208411914145678	0.01156241412969905
HELO_2173	8.14201370399705	8.142446402119385	7.971339629386976	8.191490062016939	-0.04947635801988959	0.0004326981223350401	-0.22015043262996326
HELO_2174	8.800412875843977	8.737192454762603	8.857936453057706	9.088821128063795	-0.2884082522198188	-0.0632204210813736	-0.23088467500608978
HELO_2175	8.190496192695841	8.38092696784062	8.374356180940334	8.242323947928279	-0.05182775523243777	0.19043077514477957	0.1320322330120547
HELO_2176	8.71874859587389	8.459360286649137	8.890569000860003	8.789733309649982	-0.07098471377609172	-0.25938830922475375	0.10083569121002078
HELO_2177	6.979543030551717	6.646554211993106	7.070575147751085	7.194422333583339	-0.21487930303162184	-0.3329888185586114	-0.12384718583225407
HELO_2178	7.443920782329651	7.4615739797917895	7.508636949727115	7.448472117010897	-0.004551334681245578	0.017653197462138337	0.060164832716218086
HELO_2179	8.01720749239937	7.637779867442972	7.867831246139832	8.153982023152016	-0.13677453075264623	-0.37942762495639837	-0.2861507770121845
HELO_2180	9.074898610883208	8.55003650764698	8.745168424951387	9.188499327314263	-0.11360071643105485	-0.5248621032362273	-0.44333090236287553
HELO_2181	9.219306112974857	8.695856505229226	9.055259459954145	9.417115729309039	-0.19780961633418137	-0.523449607745631	-0.36185626935489346
HELO_2182	6.080730455926756	6.008159851233519	5.810921131359457	5.850230969693977	0.2304994862327785	-0.07257060469323662	-0.039309838334520286
HELO_2183	7.9077869248656505	7.975275752440962	7.77921526551548	7.584853042938849	0.3229338819268017	0.06748882757531138	0.19436222257663083
HELO_2184	9.939955616485134	9.777360169845402	10.122130027310089	9.824763638337588	0.11519197814754634	-0.1625954466397328	0.2973663889725007
HELO_2185	6.823818792174321	7.050712668429853	7.283886932092659	6.954390463310758	-0.13057167113643686	0.2268938762555317	0.3294964687819011
HELO_2186	8.749937414815042	8.824987545785794	8.879446659049746	8.782009168080387	-0.03207175326534539	0.07505013097075164	0.09743749096935872
HELO_2187	7.863820807791231	7.946968733221319	7.789272371818972	7.848976043383214	0.014844764408016964	0.08314792543008842	-0.05970367156424228
HELO_2188	6.647459889777323	6.876804600634126	6.939201756661273	6.748711307348908	-0.10125141757158485	0.22934471085680297	0.1904904493123647
HELO_2189	6.996414562812364	7.207206344906507	6.955958309032849	6.862567053364242	0.13384750944812218	0.21079178209414273	0.09339125566860673
HELO_2190	5.892613304879869	6.286323087364266	5.912564035735026	5.785937456798553	0.10667584808131547	0.3937097824843976	0.1266265789364729
HELO_2191	4.891524195590365	5.185419907250321	4.842125882092653	4.861922215296448	0.029601980293916696	0.29389571165995587	-0.019796333203794703
HELO_2192	5.353382091120683	5.809663792505016	5.6309815430490815	5.435227118866841	-0.08184502774615776	0.45628170138433255	0.19575442418224043
HELO_2193	9.107405559312404	9.088069902179399	9.133746057515447	9.072888261483628	0.034517297828775995	-0.019335657133005668	0.06085779603181862
HELO_2194	8.20762404941378	8.364673753479792	8.523934661356003	8.288141562038085	-0.08051751262430429	0.1570497040660115	0.23579309931791848
HELO_2195	8.570744313104433	8.657534673879388	8.57441409897266	8.415186382974007	0.15555793013042596	0.08679036077495539	0.1592277159986537
HELO_2196	8.130010546970377	8.128086121698146	8.169083821332224	8.237748793237335	-0.10773824626695827	-0.0019244252722305788	-0.06866497190511112
HELO_2197	6.118624492876048	6.117579329664419	5.877280995945899	5.965019452261501	0.15360504061454705	-0.0010451632116286191	-0.08773845631560206
HELO_2198	5.8342426225131865	6.128677623448788	5.814157431897166	5.8594845725009135	-0.025241949987726997	0.2944350009356018	-0.04532714060374765
HELO_2199	7.914264724373536	8.068328103934823	7.848495182297838	7.872204228724776	0.04206049564875958	0.15406337956128713	-0.023709046426938052
HELO_2200	7.360639126278307	7.4074817474657335	7.348058833995313	7.277722945729059	0.08291618054924754	0.04684262118742666	0.07033588826625348
HELO_2201	8.670022361510313	8.453470443232327	8.694440042676293	8.738724145971261	-0.06870178446094855	-0.21655191827798603	-0.04428410329496835
HELO_2202	7.657509801704105	7.604434817873673	7.597004307954715	7.641691926545264	0.0158178751588407	-0.053074983830431854	-0.04468761859054915
HELO_2203	7.846311506488828	7.5721026292857205	7.537852652413982	7.7224195726351255	0.12389193385370234	-0.27420887720310727	-0.18456692022114307
HELO_2204	8.936691400419626	9.1284858760485	9.284664192802268	8.95224641811759	-0.01555501769796308	0.19179447562887475	0.3324177746846786
HELO_2205	5.046206008179996	5.142829484295571	5.22357444511438	4.932638822150875	0.11356718602912075	0.09662347611557465	0.29093562296350495
HELO_2206	5.828471370100122	6.369047753391446	6.0664186676674845	5.600970507937558	0.2275008621625636	0.5405763832913246	0.4654481597299265
HELO_2207	4.590398630148205	6.242698890820336	4.534554688973129	4.423377173430109	0.16702145671809632	1.6523002606721304	0.11117751554302036
HELO_2208	8.260397802385613	8.22553893213364	8.414324675024313	8.31202985351881	-0.05163205113319691	-0.03485887025197343	0.1022948215055024
HELO_2209	7.964082057705472	7.9249524555825195	8.257332018967022	7.9190219571613305	0.045060100544141335	-0.039129602122952356	0.3383100618056911
HELO_2210	8.033829849909724	8.218274113252614	7.940136335511366	8.186690509295447	-0.15286065938572335	0.18444426334288977	-0.24655417378408107
HELO_2211	13.785418480935512	13.94483115678537	13.794446179888611	13.550322586763002	0.23509589417250965	0.15941267584985752	0.24412359312560916
HELO_2212	7.512914072811038	7.45478417078825	7.732804517792011	7.700550643583006	-0.18763657077196783	-0.058129902022788116	0.03225387420900461
HELO_2213	6.566113827835671	6.628522412346446	6.654357301736002	6.631416859266743	-0.06530303143107208	0.062408584510775356	0.02294044246925875
HELO_2214	8.068106105810413	7.90195705278595	11.16807157729631	8.006037700369175	0.06206840544123793	-0.16614905302446292	3.1620338769271346
HELO_2215	10.348385633038708	10.368024768720836	11.099635150726263	10.35450098217535	-0.006115349136642578	0.019639135682128384	0.7451341685509121
HELO_2216	10.231792460496687	10.60477040489854	10.876829211081992	10.2531168146879	-0.021324354191213146	0.3729779444018533	0.623712396394092
HELO_2217	9.667501051628	9.97851316357721	10.264648566874593	9.553842590500127	0.11365846112787281	0.31101211194921063	0.7108059763744663
HELO_2218	9.330703068483515	9.578584543072052	10.028846701647586	9.37317774103446	-0.04247467255094506	0.24788147458853693	0.6556689606131254
HELO_2219	9.95106062539711	10.224405226206262	10.656652596984282	10.045028473828866	-0.0939678484317561	0.27334460080915157	0.6116241231554156
HELO_2220	10.311835643539043	10.525642989192168	10.935793053031604	10.260973832662021	0.050861810877021796	0.21380734565312487	0.6748192203695833
HELO_2221	8.678295836005297	8.926943659042623	9.345251308031285	8.463886649251902	0.21440918675339482	0.24864782303732547	0.8813646587793826
HELO_2222	6.837831828747262	7.0258801805581514	6.980965948553798	6.884951597697918	-0.047119768950655505	0.18804835181088908	0.09601435085587973
HELO_2223	7.453506458762454	7.648593915404727	7.362878490124842	7.481724852270632	-0.028218393508177897	0.19508745664227334	-0.11884636214578936
HELO_2224	8.375492552013089	8.158052049824207	8.294071284998422	8.285016127592863	0.09047642442022585	-0.21744050218888233	0.009055157405558845
HELO_2225	7.139394849299663	7.140928307885523	7.044759354259255	7.172477043301512	-0.03308219400184953	0.0015334585858601812	-0.12771768904225755
HELO_2226	7.148178104801294	7.216517740216947	7.2642252709583035	7.316030495885772	-0.16785239108447847	0.06833963541565335	-0.05180522492746853
HELO_2227	8.660758755520732	8.639369906679509	8.569115808941229	8.674154772969814	-0.013396017449082365	-0.02138884884122305	-0.10503896402858537
HELO_2228	8.3170494292754	8.155299983012158	8.510556446324639	8.29860485857314	0.018444570702259355	-0.16174944626324184	0.21195158775149814
HELO_2229	5.121642449080418	5.17109401141455	5.190267862150633	5.0079986297331756	0.11364381934724221	0.049451562334132504	0.18226923241745752
HELO_2230	5.7267559287319365	4.162741624815127	6.4416618453820185	6.4976664171595955	-0.770910488427659	-1.5640143039168093	-0.056004571777577006
HELO_2231	5.261067583532252	4.91857448740873	4.956146654616262	5.102053563740742	0.15901401979150975	-0.34249309612352175	-0.1459069091244798
HELO_2232	8.979620190737402	8.519130498825822	8.744975922139467	8.944201266358023	0.035418924379378325	-0.4604896919115795	-0.1992253442185561
HELO_2233	8.817948553399262	8.537043003354585	8.616023352946888	8.836973388518784	-0.01902483511952191	-0.2809055500446771	-0.22095003557189585
HELO_2234	9.211960068523195	8.689720580202872	8.942101928413097	9.225953978985979	-0.013993910462783532	-0.5222394883203236	-0.2838520505728823
HELO_2235	10.033690900706693	9.777241158062795	10.174376698180069	10.086400391566125	-0.05270949085943144	-0.2564497426438983	0.08797630661394429
HELO_2236	7.788965668085718	7.920563406749703	7.867572554781867	7.749698140482604	0.039267527603114694	0.1315977386639844	0.11787441429926293
HELO_2237	6.828990453325947	6.893557770439142	7.043180208293098	6.953708270118251	-0.12471781679230443	0.06456731711319552	0.08947193817484678
HELO_2238	8.309546224045896	8.462075551654088	8.328818806967744	8.29247475851651	0.01707146552938532	0.1525293276081925	0.036344048451233846
HELO_2239	8.14799788288237	8.255951427538994	8.197894484785726	8.235125709954612	-0.08712782707224243	0.10795354465662399	-0.03723122516888644
HELO_2240	9.467901880784412	9.571335481186383	9.443286682879426	9.48681749274416	-0.018915611959748446	0.1034336004019707	-0.04353080986473401
HELO_2241	8.538648741698575	8.607780347770516	8.497762048661626	8.484077852033009	0.054570889665566114	0.06913160607194158	0.013684196628616974
HELO_2242	7.65460466065529	7.844685416194294	7.546991555649839	7.521946468057256	0.13265819259803457	0.19008075553900383	0.025045087592583393
HELO_2243	7.352896377115916	7.464354426198741	7.301146257019886	7.260168526826078	0.09272785028983765	0.11145804908282564	0.04097773019380835
HELO_2244	8.297309043692634	8.363859946155026	8.133922567463996	8.265639224246975	0.03166981944565883	0.06655090246239226	-0.13171665678297906
HELO_2245	8.717792504114614	8.883950707988637	8.8764828007539	8.771776967883321	-0.0539844637687068	0.1661582038740228	0.10470583287057877
HELO_2246	7.616261914060385	7.486011736154228	7.488524475259003	7.727855308945817	-0.11159339488543196	-0.13025017790615756	-0.23933083368681451
HELO_2247	7.928838681377196	7.659811435442637	7.855958647043913	7.741588932970527	0.18724974840666953	-0.2690272459345593	0.11436971407338614
HELO_2248	3.9248786966911418	3.6137887255524515	6.938722423037599	4.398428057865682	-0.4735493611745403	-0.3110899711386903	2.540294365171917
HELO_2249	7.24646622655233	7.320431257060847	6.054592732415539	6.31435599792082	0.9321102286315099	0.07396503050851777	-0.2597632655052804
HELO_2250	5.4236014355841204	5.589489207373703	5.619205234336292	5.394968539582596	0.02863289600152452	0.16588777178958214	0.2242366947536958
HELO_2251	5.140674966138171	6.042171313440896	4.723143117728761	5.055029525081287	0.08564544105688388	0.9014963473027251	-0.33188640735252584
HELO_2252	10.806937204086326	10.31259780974822	10.628614304751926	10.916998690862828	-0.11006148677650174	-0.49433939433810536	-0.2883843861109021
HELO_2253	6.340742221117779	5.839457416757695	5.9158728764194555	6.290741955497926	0.050000265619853046	-0.5012848043600835	-0.37486907907847034
HELO_2254	2.014708156044867	1.9297207133584393	2.307031987065007	1.9369232308868474	0.0777849251580196	-0.08498744268642766	0.3701087561781595
HELO_2255	5.632780771607412	5.683481908721489	5.593725113116084	5.690304727875918	-0.05752395626850593	0.050701137114076644	-0.09657961475983434
HELO_2256	4.598215616029157	4.472986176031438	4.2783963438512265	4.619493054098863	-0.02127743806970539	-0.12522943999771918	-0.3410967102476361
HELO_2259	4.546279248710282	4.966197825458693	4.924537032796233	4.405473216163743	0.14080603254653923	0.4199185767484108	0.5190638166324906
HELO_2260	5.877276476686622	6.0342789714309975	6.046889224935449	5.858906496760415	0.018369979926206703	0.15700249474437555	0.18798272817503392
HELO_2261	4.391162787203894	4.662430660800253	4.876695431288336	4.442201897449472	-0.05103911024557828	0.2712678735963596	0.43449353383886447
HELO_2262	8.078055489901073	8.131579234413005	8.003674389064207	8.17401904591007	-0.09596355600899642	0.053523744511931426	-0.17034465684586308
HELO_2263	6.060501837629128	6.083375531853457	6.064110227937888	5.879247102141512	0.18125473548761661	0.02287369422432839	0.18486312579637598
HELO_2264	8.376869708472798	8.912716986161998	9.333714999745643	8.404633749486813	-0.02776404101401475	0.5358472776892	0.9290812502588306
HELO_2265	4.4917982099779445	4.474328782879582	4.638118556044733	4.423512849860683	0.06828536011726172	-0.01746942709836219	0.2146057061840505
HELO_2266	4.8389208784217175	4.724666924460602	4.955887295885682	4.835337206819065	0.003583671602652494	-0.11425395396111515	0.1205500890666169
HELO_2267	6.0205995695422345	6.083073279963357	6.388385684270317	6.111441678641366	-0.09084210909913182	0.0624737104211226	0.27694400562895094
HELO_2268	6.661770361295311	6.73400718999293	7.396774633755829	6.833390754235161	-0.17162039293985032	0.07223682869761916	0.5633838795206678
HELO_2269	4.268066889410167	4.499732136293768	4.778563062291805	4.297721006840216	-0.029654117430048643	0.23166524688360113	0.4808420554515891
HELO_2270	5.305635464684723	5.1943519089775805	5.952931379622661	5.424210657085884	-0.11857519240116066	-0.11128355570714277	0.5287207225367769
HELO_2271	1.8148225073070503	2.1229097136264206	1.4088429005517362	1.8636286317136737	-0.04880612440662335	0.30808720631937025	-0.45478573116193743
HELO_2272	1.443052840314171	1.4547374217833517	0.9218253623932936	1.387340974818973	0.05571186549519802	0.011684581469180833	-0.4655156124256793
HELO_2273	0.6841776701361008	0.7402929009486757	0.737760409704831	0.99654973025639	-0.3123720601202893	0.05611523081257497	-0.258789320551559
HELO_2274	1.290989386085798	1.1621290487471647	1.0982827275095228	1.1431011129542543	0.14788827313154362	-0.12886033733863322	-0.04481838544473149
HELO_2275	1.492645825362881	1.4049618412509812	1.4787225624897875	1.6326618535279422	-0.1400160281650613	-0.0876839841118997	-0.15393929103815474
HELO_2276	3.9042804377455957	4.154038303134785	3.7499966074351243	3.748306476821801	0.15597396092379467	0.24975786538918898	0.0016901306133232374
HELO_2277	3.5211934557990148	3.302895946824332	2.6199770730294603	2.834048129598273	0.6871453262007416	-0.21829750897468259	-0.21407105656881287
HELO_2278	1.4384084114550408	1.8781838686809422	1.664623082861037	1.5457952753210182	-0.1073868638659774	0.4397754572259014	0.11882780754001887
HELO_2279	3.562967046951446	3.9455412532745373	3.4901470961708316	3.5781032281624046	-0.015136181210958721	0.38257420632309147	-0.08795613199157293
HELO_2280	3.065398299832791	3.474364068419751	2.3518412760336425	3.1126920908381237	-0.0472937910053326	0.4089657685869601	-0.7608508148044812
HELO_2281	4.109129203363254	4.364164821945299	3.7563791621851013	3.9913253382437013	0.11780386511955232	0.2550356185820455	-0.23494617605860002
HELO_2282	3.677470651707926	3.905042067767694	3.8812596426576333	3.9040243203548086	-0.22655366864688276	0.22757141605976816	-0.022764677697175273
HELO_2283	4.436469303169377	4.779852549942526	4.65073906727956	4.49398222181578	-0.05751291864640251	0.3433832467731488	0.15675684546378044
HELO_2284	5.95092496054884	6.405304667285794	6.063365014682328	5.934713132575659	0.01621182797318088	0.4543797067369537	0.1286518821066691
HELO_2285	4.266635803947469	4.035863443550599	4.3566081222544	4.192488280908502	0.07414752303896766	-0.23077236039687055	0.1641198413458982
HELO_2286	8.781401631090747	8.420063821555209	9.134116404087766	8.724215483222808	0.057186147867938075	-0.36133780953553796	0.409900920864958
HELO_2287	7.29104065039822	7.064942003252622	7.200564409392484	7.149046111176109	0.14199453922211092	-0.2260986471455988	0.05151829821637488
HELO_2288	7.969986781135179	7.9789968116423315	7.890621945464865	8.006901991951542	-0.036915210816363064	0.009010030507152322	-0.11628004648667734
HELO_2289	5.1106270991042635	5.567835825441107	5.230740881001981	4.980965737547845	0.12966136155641816	0.4572087263368436	0.24977514345413532
HELO_2290	3.7227543556409906	4.197365810262991	3.893274387177858	3.558708032351538	0.16404632328945246	0.47461145462200083	0.33456635482632
HELO_2291	7.747174031214359	7.6401959562378385	8.005313388289151	7.833922859058518	-0.0867488278441586	-0.10697807497652079	0.17139052923063325
HELO_2292	8.21609514192872	8.1332833091847	8.412927153272587	8.188351132139182	0.027744009789538282	-0.08281183274402082	0.22457602113340513
HELO_2293	7.05462806573053	7.507998954309284	7.059243301009883	6.993343353136374	0.0612847125941558	0.4533708885787542	0.06589994787350939
HELO_2294	6.7303922445502495	6.937483403076713	6.885286806454811	6.638898579760064	0.09149366479018539	0.2070911585264632	0.24638822669474703
HELO_2295	5.342477826118269	6.024313051495441	5.920927028816671	5.264068851331679	0.0784089747865897	0.6818352253771724	0.6568581774849918
HELO_2296	7.541800855261552	7.7786576398988165	7.486416764526429	7.535578361865112	0.0062224933964394324	0.2368567846372649	-0.049161597338683194
HELO_2297	3.535570975432575	7.626317238036056	3.42622698427447	3.5742597356822556	-0.0386887602496806	4.090746262603481	-0.1480327514077855
HELO_2298	6.547157228375114	6.371285609009988	6.910999397399581	6.610321697566921	-0.06316446919180674	-0.17587161936512619	0.30067769983266057
HELO_2299	7.10954067340514	7.747238593937479	7.63932388941711	6.917537212281625	0.19200346112351419	0.6376979205323394	0.7217866771354844
HELO_2300	5.425897499100237	5.619442638949356	5.436456804947258	5.501741916111925	-0.07584441701168831	0.19354513984911925	-0.06528511116466706
HELO_2301	6.2703548609122635	6.4432971586595	6.035789906915625	6.302500271313062	-0.032145410400798546	0.17294229774723657	-0.26671036439743734
HELO_2302	6.125757936754485	6.223319275805703	6.085018684092945	6.145194198689942	-0.01943626193545711	0.097561339051218	-0.060175514596997104
HELO_2303	7.9730070403881115	8.15097918394684	7.700706277510302	7.8930084619938095	0.07999857839430202	0.17797214355872804	-0.19230218448350733
HELO_2304	5.523475903747948	6.02280512436304	5.626691800613273	5.535269192663438	-0.011793288915489697	0.4993292206150919	0.09142260794983503
HELO_2305	6.908734445590077	7.191144427555706	7.349461002253786	6.890665010431675	0.018069435158401426	0.28240998196562916	0.45879599182211095
HELO_2306	6.4053146290080285	6.239393224371656	6.4503673375226525	6.426860611025853	-0.021545982017824095	-0.1659214046363724	0.023506726496799857
HELO_2307	8.396796252082824	8.416641815228111	8.389264678074992	8.418737171077531	-0.02194091899470685	0.01984556314528696	-0.029472493002538513
HELO_2308	5.126811848046506	4.783751638716285	5.085857879079646	5.197772926068557	-0.07096107802205065	-0.3430602093302211	-0.1119150469889103
HELO_2309	4.8294079684424185	4.437607446225812	4.937937142974821	4.888687497801431	-0.059279529359012706	-0.3918005222166068	0.04924964517338992
HELO_2310	4.9651044857341775	4.776730936093062	4.9761294001250285	5.1608155121287425	-0.19571102639456495	-0.1883735496411152	-0.184686112003714
HELO_2311	7.433032211048135	7.5601040468121985	7.546753319507363	7.318898246596828	0.11413396445130708	0.12707183576406322	0.22785507291053442
HELO_2312	4.666241997630592	4.977768768225178	4.771986374613377	4.518180994100398	0.14806100353019414	0.3115267705945861	0.2538053805129792
HELO_2313	5.041561016038031	5.285484709370778	5.254465450679194	5.069435401534991	-0.027874385496960308	0.24392369333274733	0.18503004914420274
HELO_2314	5.666553283002069	5.727334260180821	5.753831844083145	5.620446322729843	0.04610696027222616	0.06078097717875153	0.1333855213533015
HELO_2315	4.311640258027019	4.223514347335105	4.593191188058374	4.219507043353018	0.09213321467400082	-0.08812591069191367	0.37368414470535605
HELO_2316	5.442029279145607	5.363323370411648	5.820508239293695	5.486187394294196	-0.044158115148588806	-0.07870590873395855	0.33432084499949966
HELO_2317	3.819594399846397	4.059768622293738	5.87620863624707	3.9031312905689908	-0.08353689072259396	0.24017422244734155	1.9730773456780795
HELO_2318	7.859893971378784	8.307679136712684	8.48258617532602	7.6945932118513936	0.16530075952739054	0.4477851653339	0.7879929634746263
HELO_2319	5.513286214831024	5.516358882013516	5.4158980218222466	5.513287029807173	-8.149761487885598e-07	0.003072667182491884	-0.09738900798492622
HELO_2320	4.621345514260979	4.745035826052259	5.137159680303346	4.746778189131909	-0.1254326748709298	0.12369031179127976	0.3903814911714365
HELO_2321	5.61709336875392	5.75323209927376	6.037739528067644	5.748813230752151	-0.1317198619982305	0.13613873051983916	0.28892629731549313
HELO_2322	3.417259917474031	4.319458791134067	3.9959018243146254	3.221786541129076	0.19547337634495499	0.9021988736600357	0.7741152831855493
HELO_2323	7.32386598813389	7.404846516057934	6.843894693162192	7.339802449826124	-0.015936461692233728	0.08098052792404431	-0.4959077566639314
HELO_2324	4.18191420071659	5.075251567836671	5.067094817665382	4.298480527805903	-0.1165663270893127	0.8933373671200808	0.768614289859479
HELO_2325	2.0485278014329853	2.7963675258346554	2.9655778734531437	2.148143360178299	-0.09961555874531358	0.7478397244016701	0.8174345132748448
HELO_2326	4.285068301574036	4.24453041182378	4.362127651281274	4.219477216454468	0.0655910851195678	-0.040537889750256184	0.14265043482680628
HELO_2327	5.293610195058026	5.46129391592802	5.249560087138516	5.184136144456889	0.10947405060113713	0.16768372086999417	0.06542394268162699
HELO_2328	4.52577981271	5.272199030917462	5.30677398885181	4.5932907873743565	-0.06751097466435674	0.7464192182074623	0.7134832014774535
HELO_2329	7.682742026793208	7.888913277532192	7.670966458738694	7.5366586098506865	0.14608341694252136	0.20617125073898457	0.13430784888800762
HELO_2330	6.635679882651438	6.582432441391563	7.039369930736121	6.600591778044087	0.035088104607351234	-0.053247441259874684	0.43877815269203424
HELO_2331	6.229229373679999	6.254291188948439	6.362005885309237	6.2735671731212	-0.044337799441200865	0.025061815268440313	0.08843871218803745
HELO_2332	4.267353150257768	4.825030959062069	4.387155513838532	4.085460125522396	0.1818930247353716	0.5576778088043008	0.3016953883161353
HELO_2333	5.281888184478061	4.9931851370389415	5.298778822310786	5.317391914384683	-0.03550372990662254	-0.28870304743911923	-0.018613092073897164
HELO_2334	3.92163627764401	4.049656151528287	4.3888233358884525	4.023853355903586	-0.10221707825957571	0.1280198738842775	0.3649699799848669
HELO_2335	4.253580423165492	4.476452016177052	4.550929146001223	4.371384474848363	-0.11780405168287089	0.22287159301155945	0.17954467115285944
HELO_2336	5.054700156134028	5.075395460067182	4.497672055785188	4.530766507433444	0.5239336487005843	0.020695303933154108	-0.03309445164825586
HELO_2337	7.697733246919916	7.809296770707292	7.682218018661589	7.519059107359882	0.17867413956003375	0.11156352378737555	0.16315891130170712
HELO_2338	6.330078495552319	6.507165915245937	6.739644976139096	6.3104548170329275	0.019623678519391063	0.17708741969361874	0.4291901591061684
HELO_2340	8.035139866079119	8.21860754232548	8.117491657249978	7.979499209933188	0.055640656145930834	0.1834676762463605	0.1379924473167904
HELO_2341	8.416304072596288	8.519815325031356	8.545672136943743	8.468105441427134	-0.05180136883084607	0.10351125243506765	0.07756669551660877
HELO_2343	8.836668432824895	9.240956909712752	8.94068301964717	8.7741432844564	0.06252514836849521	0.4042884768878565	0.16653973519076892
HELO_2344	7.347113845207889	7.295050304380936	7.498842458794588	7.459899287684647	-0.11278544247675804	-0.052063540826952526	0.038943171109941055
HELO_2345	10.723480994830732	10.912762521306142	10.573071218014421	10.719467768943678	0.004013225887053551	0.1892815264754102	-0.14639655092925707
HELO_2346	9.69569574020415	9.926061337428346	9.590489049647871	9.825623004727644	-0.129927264523495	0.23036559722419625	-0.23513395507977286
HELO_2347	10.102137188003253	10.255128496699877	9.865728572153195	10.06308958342546	0.03904760457779233	0.15299130869662392	-0.19736101127226569
HELO_2348	9.294614243744437	9.846299059317994	8.904092216905603	9.213442193001429	0.08117205074300848	0.551684815573557	-0.3093499760958256
HELO_2349	11.559514631902056	10.91799621701047	10.542341388905083	10.553833231177206	1.0056814007248498	-0.6415184148915856	-0.01149184227212352
HELO_2350	8.8841684521175	8.982819035266305	8.588142879472947	8.910804765970228	-0.026636313852728577	0.09865058314880493	-0.322661886497281
HELO_2351	5.48906908911077	6.160427565533009	5.556415232170259	5.424716322579978	0.06435276653079214	0.6713584764222391	0.1316989095902814
HELO_2352	4.448326844425644	5.017969013869852	4.65208730665998	4.515800495351242	-0.06747365092559843	0.569642169444208	0.13628681130873765
HELO_2353	3.947294413143249	4.586942603476728	4.180832773927686	3.9149952708902256	0.032299142253023216	0.639648190333479	0.26583750303746045
HELO_2354	8.452973626417952	8.481895549649693	8.658001833528465	8.61686517884413	-0.16389155242617726	0.028921923231740365	0.04113665468433503
HELO_2355	8.794783095476818	8.812188245043778	8.750241992923945	8.858037626474792	-0.06325453099797329	0.01740514956695982	-0.10779563355084676
HELO_2356	8.539853874666889	8.397551353144717	8.588023711252509	8.559737873258875	-0.019883998591986085	-0.14230252152217204	0.028285837993633933
HELO_2357	8.261988961362338	8.070812739886504	8.18809385697711	8.317634942902629	-0.05564598154029099	-0.19117622147583369	-0.12954108592551883
HELO_2358	4.7174844091992405	5.850955895178928	5.325838665509025	4.346812915310262	0.37067149388897835	1.1334714859796877	0.9790257501987627
HELO_2359	3.7495604076407147	3.5751017009202655	3.577291639790261	3.8428682521109097	-0.09330784447019491	-0.17445870672044927	-0.26557661232064866
HELO_2360	4.976773364124305	4.459047658533334	4.701324057443202	5.152762338156304	-0.1759889740319993	-0.517725705590971	-0.4514382807131021
HELO_2361	5.075748551327246	4.806976094126667	4.673027718902817	5.05372884277768	0.02201970854956592	-0.26877245720057896	-0.38070112387486343
HELO_2362	5.40478780939377	4.986090055751852	5.293076677154471	5.430544901448418	-0.025757092054648822	-0.41869775364191764	-0.13746822429394712
HELO_2363	4.584552463073047	4.2255611151484205	4.3316388549213185	4.611675858737857	-0.027123395664809813	-0.3589913479246265	-0.2800370038165383
HELO_2364	4.279287838862602	4.308806830799951	4.379458613998967	4.496220785432684	-0.21693294657008266	0.029518991937349526	-0.11676217143371748
HELO_2365	3.869003129715709	4.141750767363351	4.006793513012696	3.793422196672896	0.07558093304281321	0.27274763764764165	0.21337131633980055
HELO_2366	6.705035041254749	7.058877954531944	7.035258117788225	6.695507625649945	0.009527415604803302	0.3538429132771954	0.3397504921382799
HELO_2367	5.588286117406947	6.011347617165879	6.034268520206736	5.68730590126993	-0.09901978386298271	0.4230614997589317	0.34696261893680624
HELO_2368	4.964832523544563	5.367464301910435	5.260018611078583	4.821471139215436	0.14336138432912637	0.4026317783658726	0.4385474718631466
HELO_2369	4.177552719173085	4.278890333263078	4.4138897628864155	3.940804868520598	0.23674785065248694	0.10133761408999309	0.47308489436581747
HELO_2370	4.539306133672401	5.503694706163294	4.696563767098085	4.62075415767831	-0.08144802400590923	0.9643885724908934	0.07580960941977466
HELO_2371	3.9191445992787486	4.9625410805763375	4.261946145898571	4.003658609209536	-0.08451400993078728	1.0433964812975889	0.2582875366890347
HELO_2372	4.280752771193909	5.115217972894243	4.830950979695558	4.326182430225883	-0.04542965903197338	0.8344652017003336	0.5047685494696754
HELO_2373	3.926649041076795	4.548271241804159	4.374512336157038	3.904263183651016	0.022385857425779143	0.6216222007273635	0.4702491525060224
HELO_2374	2.24020687541987	2.900420427575636	2.9087966368865277	2.2158407817145522	0.024366093705317837	0.6602135521557657	0.6929558551719754
HELO_2375	4.544412988149979	4.540842436590718	4.603945401619758	4.612233335070781	-0.06782034692080163	-0.003570551559261226	-0.008287933451022411
HELO_2376	6.830064494921376	6.840268405811334	6.7743515694178065	6.877773021492865	-0.04770852657148872	0.010203910889957868	-0.10342145207505826
HELO_2377	5.841191078828818	5.805801657485539	5.769680445239584	5.990013249824309	-0.14882217099549067	-0.035389421343279714	-0.22033280458472504
HELO_2378	6.43318969747924	6.598843327688134	6.427183738522868	6.543233902595546	-0.11004420511630553	0.1656536302088938	-0.11605016407267765
HELO_2379	6.546192391415199	6.551981579848956	6.667391447648296	6.62572546261613	-0.079533071200931	0.005789188433756642	0.04166598503216523
HELO_2380	6.893848415813796	6.984370103232632	7.01751210138563	6.894079933844659	-0.00023151803086296496	0.09052168741883637	0.12343216754097064
HELO_2381	6.553880848414924	6.663339674108324	6.75266194621857	6.417196226920428	0.13668462149449567	0.10945882569340082	0.33546571929814206
HELO_2382	4.510897925475385	4.941365297501264	4.494563194616132	4.491845750021178	0.01905217545420701	0.4304673720258787	0.002717444594954266
HELO_2383	6.015265634894305	6.067526442229567	6.170948786046849	5.954611728036846	0.06065390685745964	0.05226080733526128	0.21633705801000325
HELO_2384	1.650019200836108	1.7755891113862559	1.71396052206806	1.6652827801606003	-0.015263579324492182	0.12556991055014777	0.04867774190745977
HELO_2385	7.5712668609352285	8.013657293695799	7.003894033069845	7.272753197329195	0.29851366360603393	0.4423904327605701	-0.2688591642593492
HELO_2386	10.111100788446217	10.059312528067997	9.475571407398961	9.65831379437828	0.452786994067937	-0.051788260378220485	-0.182742386979319
HELO_2387	11.241700623482409	11.104039668181606	10.906861370083924	11.0082274300215	0.23347319346090778	-0.13766095530080236	-0.10136605993757719
HELO_2388	10.398989673924822	10.037123177006274	9.846122091589873	10.098341369542446	0.300648304382376	-0.3618664969185481	-0.25221927795257315
HELO_2389	10.788660221959903	10.529081078846298	10.433733628288806	10.558689701310977	0.22997052064892642	-0.25957914311360497	-0.1249560730221706
HELO_2390	9.593432817417428	9.42786675334036	9.388242173702679	9.342092461650852	0.2513403557665761	-0.1655660640770673	0.04614971205182705
HELO_2391	9.57181016549905	9.58007258009855	9.068565338621852	9.253976016261468	0.3178341492375818	0.008262414599499834	-0.1854106776396165
HELO_2392	9.418645284600737	9.790774454856237	9.12152524153508	9.30309735942503	0.11554792517570789	0.37212917025549963	-0.18157211788994942
HELO_2393	9.286568126845077	9.529806467025244	8.7316751471185	9.139137683257788	0.14743044358728952	0.24323834018016655	-0.4074625361392883
HELO_2394	9.43642204820409	9.64627424725201	8.796058427503098	9.285414805902718	0.15100724230137175	0.20985219904792096	-0.48935637839962
HELO_2395	8.76021836971188	9.041821476826689	8.072667064822939	8.393679037838764	0.36653933187311694	0.2816031071148082	-0.32101197301582474
HELO_2396	8.746564696231795	9.379131791183367	7.9569002547808525	8.103502230106807	0.643062466124988	0.6325670949515718	-0.14660197532595465
HELO_2397	9.429047351783899	9.707543684873704	8.902034589684666	9.03719893723938	0.39184841454451913	0.27849633308980515	-0.13516434755471352
HELO_2398	10.048530021120994	9.409441810055263	9.626634704540379	9.648286262394507	0.40024375872648754	-0.6390882110657312	-0.021651557854127645
HELO_2399	9.250265154244921	9.001680852528404	8.81873346427885	8.968008326326556	0.28225682791836526	-0.24858430171651769	-0.14927486204770624
HELO_2400	7.015580822221384	6.948246033055676	6.445016481308811	6.664422329383659	0.35115849283772516	-0.06733478916570856	-0.21940584807484775
HELO_2401	8.162836317713051	8.014479545050719	7.981245765606206	8.038187421467496	0.12464889624555475	-0.14835677266233205	-0.05694165586128985
HELO_2402	8.537259964019244	9.438045554901235	7.306634160582789	8.042072095806233	0.4951878682130104	0.9007855908819913	-0.7354379352234446
HELO_2403	14.556787767233516	15.35254112422657	10.295890315447652	10.708139968309148	3.848647798924368	0.795753356993055	-0.4122496528614956
HELO_2404	6.394033470276983	7.0799177056943385	6.834148262840711	6.3607169884582	0.03331648181878322	0.6858842354173555	0.4734312743825111
HELO_2405	4.32746040934519	4.464916413749893	4.524104263035933	4.224006584833844	0.10345382451134633	0.13745600440470263	0.3000976782020892
HELO_2406	3.609344535174184	3.269136378388392	3.8107641988256855	3.6488059352417337	-0.0394614000675495	-0.34020815678579197	0.16195826358395182
HELO_2407	7.591566757018218	7.557743381243458	7.371616115692521	7.560741629468791	0.030825127549427123	-0.03382337577476058	-0.18912551377627018
HELO_2408	5.99433542689975	6.118564971481594	5.545149377888733	5.888423584156357	0.10591184274339316	0.12422954458184421	-0.3432742062676235
HELO_2409	6.7272992170681505	6.754667494836212	6.4929082691196145	6.714107841578591	0.013191375489559398	0.027368277768061944	-0.2211995724589766
HELO_2410	6.28304014111482	6.256248498166241	5.870823227767391	6.227988617655889	0.05505152345893105	-0.026791642948579053	-0.35716538988849766
HELO_2411	6.408129605588044	6.481184688917234	6.070332193735585	6.288898385926178	0.11923121966186656	0.07305508332918986	-0.21856619219059237
HELO_2412	3.8616405835739456	3.0723382149525644	3.3423898015914335	4.113171053295791	-0.2515304697218457	-0.7893023686213811	-0.7707812517043577
HELO_2413	2.6869622577818686	2.193095206693456	2.6075431559729036	3.029029981839356	-0.3420677240574874	-0.49386705108841245	-0.42148682586645236
HELO_2414	3.3076023339599434	2.9479959967976623	3.564887130845048	3.8583036550145415	-0.5507013210545981	-0.3596063371622811	-0.2934165241694937
HELO_2415	2.809194299788059	3.0889005485121346	3.1678506365972816	3.1654321584674583	-0.3562378586793993	0.27970624872407557	0.0024184781298233204
HELO_2416	3.01255840194618	3.058437376587856	3.198688744545849	3.3860045176936304	-0.37344611574745024	0.045878974641675896	-0.18731577314778125
HELO_2417	2.666616832509384	2.499004098595833	2.838097624775788	2.602122670747217	0.06449416176216705	-0.16761273391355092	0.23597495402857094
HELO_2418	7.736604470512698	8.05381338806266	7.173790106186936	7.531092280605191	0.2055121899075072	0.3172089175499613	-0.35730217441825474
HELO_2419	5.451561970202358	5.583394265014708	5.813383991759718	5.2708649522085205	0.18069701799383786	0.13183229481234982	0.5425190395511974
HELO_2420	8.23584887807348	8.248754831231826	8.08724119842345	8.205855892788392	0.029992985285087315	0.012905953158346861	-0.11861469436494154
HELO_2421	5.566842424767363	6.301786062540334	6.160593046921664	5.635440099021376	-0.06859767425401309	0.7349436377729708	0.5251529479002883
HELO_2422	5.841867429217811	6.597525387723991	5.876511312032664	5.823368645384588	0.018498783833223342	0.7556579585061796	0.05314266664807654
HELO_2423	5.297644265880014	5.733068065996405	6.362049675978825	5.345587577924015	-0.047943312044001374	0.43542380011639104	1.0164620980548094
HELO_2424	5.549161882701958	5.963709098957852	7.007505911577083	5.573537322518582	-0.024375439816623157	0.41454721625589386	1.4339685890585017
HELO_2425	5.268660853693004	5.830390176883692	7.103574059700837	5.3900661103168765	-0.12140525662387258	0.5617293231906881	1.7135079493839607
HELO_2426	5.718195983948124	5.872529368515303	6.574211128015563	5.845853082524189	-0.12765709857606566	0.15433338456717927	0.7283580454913734
HELO_2427	5.312556607089879	5.268249162534869	5.782885496962975	5.1827498814407695	0.1298067256491091	-0.04430744455500957	0.6001356155222055
HELO_2428	4.830534267458982	4.5259834293717	4.974566118801352	4.958615710266084	-0.128081442807102	-0.3045508380872821	0.015950408535267968
HELO_2429	4.773647805215275	4.166679226813518	4.724755116870856	4.785912613425502	-0.012264808210226796	-0.6069685784017569	-0.061157496554645974
HELO_2430	5.918486265399641	5.157422887609041	5.704615448071672	5.950740583271224	-0.03225431787158328	-0.7610633777905997	-0.24612513519955215
HELO_2431	7.213691199211194	6.345781748796347	7.280717559442217	7.2996952253271035	-0.0860040261159094	-0.8679094504148468	-0.018977665884886363
HELO_2432	6.401869487893147	6.437713789332309	6.491571592478624	6.415800267984783	-0.013930780091635953	0.03584430143916251	0.07577132449384116
HELO_2433	7.263259042245956	7.331462433860891	9.96820218258059	7.220449896397813	0.04280914584814255	0.0682033916149356	2.7477522861827772
HELO_2434	6.117243209206694	6.069607196348677	7.006933368490169	5.824847266339801	0.29239594286689297	-0.04763601285801666	1.1820861021503681
HELO_2435	4.793664096883926	4.474484454146329	5.564993715415608	4.882299605332475	-0.08863550844854906	-0.31917964273759747	0.6826941100831325
HELO_2436	8.092706542412303	7.657891773881576	8.742045591462093	8.184748916459329	-0.09204237404702553	-0.4348147685307273	0.5572966750027639
HELO_2437	10.297966027635429	10.014006555876284	11.532688699694674	10.356149207168178	-0.05818317953274921	-0.28395947175914493	1.176539492526496
HELO_2438	7.277391555027645	7.2375430951190465	7.191823685845623	7.367776400699976	-0.09038484567233152	-0.03984845990859842	-0.17595271485435315
HELO_2439	6.845976385093884	6.748175410851978	6.729696747561405	6.773887594050287	0.07208879104359678	-0.09780097424190615	-0.04419084648888205
HELO_2440	8.012167540920341	8.035121327688392	8.261500478189971	8.063000284743206	-0.0508327438228644	0.022953786768050932	0.1985001934467654
HELO_2441	3.6784337299473044	3.7873989832948127	3.3515997158196043	3.786172408276137	-0.10773867832883255	0.10896525334750828	-0.43457269245653274
HELO_2442	6.428070411804974	6.209686807239819	5.916629536014784	6.448758179963644	-0.020687768158669684	-0.2183836045651555	-0.5321286439488597
HELO_2443	5.995761201183153	5.636764810055973	5.243800352207317	6.004638699460133	-0.008877498276980589	-0.35899639112717985	-0.7608383472528164
HELO_2444	5.980225013986267	5.8395967088953915	5.404850804861791	6.058598533254653	-0.07837351926838565	-0.14062830509087565	-0.6537477283928617
HELO_2445	7.8961077133700925	8.499586036705535	7.931904784582856	7.919317142755794	-0.023209429385701696	0.6034783233354428	0.012587641827061624
HELO_2446	7.516535856016332	8.172539772315488	7.508892492535196	7.279717122748569	0.23681873326776248	0.6560039162991567	0.22917536978662678
HELO_2447	4.683872768598528	5.122929301896011	5.36674119119229	4.53218468184997	0.15168808674855772	0.4390565332974834	0.8345565093423195
HELO_2448	6.638998102294465	6.763457375774465	6.550127154504698	6.7043486338822325	-0.06535053158776716	0.12445927347999941	-0.15422147937753472
HELO_2449	7.49789548209311	7.584181141085122	7.192497485936347	7.568171348067746	-0.07027586597463564	0.08628565899201224	-0.3756738621313991
HELO_2450	8.066375594258353	8.030626816699172	7.886220787120724	8.154135039397568	-0.08775944513921452	-0.03574877755918138	-0.26791425227684407
HELO_2451	8.973206720518187	9.054657719823915	8.559995440514063	8.959320177424022	0.013886543094164594	0.08145099930572819	-0.39932473690995884
HELO_2452	6.540780405557597	7.298633143699058	6.997953647216989	6.737471021325272	-0.19669061576767533	0.7578527381414606	0.2604826258917168
HELO_2453	5.7780591066862605	5.836870793517822	5.803114062104304	5.751555526628778	0.02650358005748288	0.058811686831561794	0.051558535475526135
HELO_2454	6.705938807015284	6.854356921321209	6.8088085610158275	6.564315600462692	0.14162320655259197	0.1484181143059251	0.24449296055313585
HELO_2455	6.347088694052704	6.691024210633863	6.69040094422094	6.286760506091621	0.06032818796108241	0.3439355165811593	0.4036404381293188
HELO_2456	6.190609981119006	7.207136219047907	7.911070104922739	6.057249109188258	0.13336087193074775	1.0165262379289013	1.8538209957344813
HELO_2457	5.2642291473260485	6.325616080003614	7.125479210788812	5.224809958774362	0.0394191885516868	1.0613869326775651	1.90066925201445
HELO_2458	5.214561844741762	6.250560575871937	6.597478041770817	5.089335181168028	0.12522666357373335	1.0359987311301753	1.5081428606027885
HELO_2459	5.111170013095947	6.2454069209637355	6.156664133014899	4.994249430765401	0.11692058233054592	1.1342369078677885	1.1624147022494977
HELO_2460	6.575020012079598	6.88595856533017	6.955249141017766	6.554126141901488	0.020893870178110063	0.31093855325057174	0.4011229991162777
HELO_2461	4.180852507918995	4.461631626551381	4.405867002133028	4.284191238319132	-0.10333873040013764	0.28077911863238647	0.12167576381389544
HELO_2462	5.357268929863641	5.26017213140668	5.205035270239636	5.440546380199648	-0.08327745033600742	-0.09709679845696062	-0.23551110996001245
HELO_2463	6.407029990622097	5.548852980231459	5.749104181987792	6.338466986900273	0.06856300372182389	-0.8581770103906381	-0.589362804912481
HELO_2464	5.1367441332078885	4.537697651115625	4.688843971338452	5.2374101570873295	-0.10066602387944101	-0.5990464820922634	-0.5485661857488777
HELO_2465	6.101860388295358	5.488409617929604	5.353181006513381	6.088163960318053	0.013696427977304637	-0.6134507703657537	-0.7349829538046722
HELO_2466	6.100505309013079	5.333101870798299	6.532114138589975	6.146233465955356	-0.0457281569422765	-0.7674034382147799	0.38588067263461934
HELO_2467	6.913599584219324	6.953961782146258	7.089530242580864	6.88900713821796	0.02459244600136401	0.04036219792693352	0.20052310436290366
HELO_2468	4.425448572035882	4.285157669117788	3.52967773253204	4.689859076901498	-0.2644105048656158	-0.14029090291809432	-1.160181344369458
HELO_2469	6.228502563392098	6.6694152151602255	6.778356764044524	6.161856832904868	0.0666457304872301	0.44091265176812744	0.6164999311396562
HELO_2470	6.2511106442197	6.262085746051994	6.551937904926743	6.234650571836288	0.016460072383412516	0.010975101832293888	0.3172873330904551
HELO_2471	8.053897386355272	8.192578683519733	7.998800302483288	8.073038072751698	-0.019140686396426076	0.1386812971644602	-0.07423777026841005
HELO_2472	5.871335133200151	6.399856491439085	6.311728264982746	5.751485786068603	0.11984934713154782	0.5285213582389341	0.5602424789141436
HELO_2473	5.608003959079639	5.97014805615455	6.155126539744049	5.71360064451473	-0.10559668543509115	0.36214409707491146	0.4415258952293186
HELO_2474	7.187068613525784	7.373080109472306	7.084423051780393	7.351094340764154	-0.1640257272383696	0.18601149594652178	-0.26667128898376014
HELO_2475	5.886401135857471	5.956129587358892	6.177943029656517	5.982912592780359	-0.09651145692288754	0.06972845150142071	0.1950304368761584
HELO_2476	3.4546361391042466	2.982939266104422	4.646585066317369	3.5963258807056593	-0.14168974160141268	-0.47169687299982455	1.05025918561171
HELO_2477	2.2567567277315543	2.1143272170631775	3.2646681909943176	2.565122486130465	-0.30836575839891056	-0.14242951066837684	0.6995457048638527
HELO_2478	2.9712244895240008	2.603059108899671	3.483733418116117	2.9448039771842622	0.026420512339738522	-0.3681653806243297	0.5389294409318546
HELO_2479	2.788334831813168	2.6289069273811827	3.8050476286945423	2.799403196729633	-0.011068364916464901	-0.1594279044319853	1.0056444319649094
HELO_2480	5.613645060161688	5.675958702772715	5.93445495993258	5.551740689927329	0.06190437023435891	0.06231364261102712	0.38271427000525104
HELO_2481	6.134818556934447	6.57736841767935	6.378984177863114	6.2000152136076165	-0.06519665667316943	0.44254986074490255	0.17896896425549702
HELO_2482	5.680919924332884	5.84578357363446	5.702610259838406	5.4223105058535666	0.25860941847931773	0.1648636493015756	0.2802997539848393
HELO_2483	6.776461427243762	5.33902863762319	5.9902541411093635	6.825565559094284	-0.049104131850521426	-1.4374327896205727	-0.8353114179849204
HELO_2484	5.213513962204285	3.7221001053619887	4.492343817458971	5.276705470268484	-0.06319150806419938	-1.4914138568422963	-0.7843616528095136
HELO_2485	4.914661990150884	3.501286684368457	4.292876905145765	5.111252010454135	-0.19659002030325112	-1.4133753057824268	-0.8183751053083697
HELO_2486	5.605406236744578	4.30148543252344	4.905292058650667	5.705519497599919	-0.10011326085534122	-1.3039208042211383	-0.8002274389492525
HELO_2487	5.189761932415781	3.899630007427851	4.580389448748201	5.030267214345677	0.1594947180701043	-1.29013192498793	-0.44987776559747594
HELO_2488	4.799502430846208	3.471864716714487	4.029465232990817	4.615569618721393	0.18393281212481494	-1.327637714131721	-0.5861043857305761
HELO_2489	5.457706797055046	4.461326061357824	4.613826591153352	5.453469319405479	0.004237477649566834	-0.9963807356972216	-0.8396427282521275
HELO_2490	4.859239359605357	4.118555427112295	4.5528749561101165	4.9608490409397845	-0.10160968133442783	-0.7406839324930621	-0.407974084829668
HELO_2491	6.58079023661605	6.626008159729426	6.665625992841798	6.432927336485194	0.147862900130856	0.045217923113376024	0.2326986563566038
HELO_2492	5.5922093400832305	5.439079629840201	5.913355088095209	5.556939397627737	0.03526994245549364	-0.15312971024302957	0.3564156904674718
HELO_2493	5.72889755730272	5.662991759427318	5.776021217465446	5.420902585777007	0.3079949715257131	-0.06590579787540207	0.3551186316884385
HELO_2494	4.072172268676961	3.9848491719844605	4.11598308075666	3.965583120573875	0.10658914810308584	-0.08732309669250027	0.150399960182785
HELO_2495	3.0466464544473886	3.0638114540396875	2.775495877102658	3.09167279970028	-0.04502634525289162	0.01716499959229889	-0.3161769225976223
HELO_2496	3.606012475124278	3.7554596595583987	3.420885625381912	3.3056800912346964	0.3003323838895815	0.14944718443412075	0.1152055341472158
HELO_2497	4.853608015666821	5.686120407674604	5.55063782659353	4.75675952868929	0.09684848697753079	0.832512392007783	0.7938782979042394
HELO_2498	5.152311479594558	5.740362882537113	5.717484521602036	5.001191965689176	0.1511195139053818	0.588051402942555	0.7162925559128599
HELO_2499	7.549270489279469	8.600998361855735	8.25177235755725	7.627734188467248	-0.07846369918777896	1.051727872576266	0.6240381690900021
HELO_2500	3.4285591697029782	3.869089897213648	3.79641888415251	3.059259506852278	0.36929966285070037	0.4405307275106698	0.7371593773002321
HELO_2501	4.468337222112498	4.9915986153658	5.011228464966195	4.455928653468321	0.012408568644176832	0.5232613932533017	0.555299811497874
HELO_2502	5.492879346975297	6.696532829293019	6.261759196297951	5.382307815842413	0.11057153113288365	1.2036534823177218	0.8794513804555377
HELO_2503	3.6269473664205027	4.664639161878413	4.4822458705671115	3.506175411464644	0.1207719549558588	1.0376917954579103	0.9760704591024676
HELO_2504	2.680029045975715	3.332143663554369	3.463197906856491	2.4050632769666143	0.27496576900910075	0.6521146175786541	1.0581346298898766
HELO_2505	4.182933409645158	5.2603154610779965	5.264048978663517	4.001977867251495	0.1809555423936633	1.0773820514328385	1.2620711114120224
HELO_2506	5.125184040154706	5.5216666661169285	5.08887981205586	4.951045477735351	0.17413856241935477	0.3964826259622223	0.13783433432050884
HELO_2507	4.653997718635963	5.603908570574792	5.720238978854348	4.468700023740671	0.1852976948952918	0.9499108519388297	1.251538955113677
HELO_2508	4.249751492181212	5.099631605469264	5.152459644711461	4.002989695977642	0.24676179620356997	0.8498801132880516	1.1494699487338185
HELO_2509	3.592898839285142	4.523812715905454	4.428818102859718	3.3542792839750017	0.23861955531014045	0.9309138766203122	1.074538818884716
HELO_2510	3.8647277428723856	4.6218348336729855	4.694200168699336	3.9483985823412624	-0.08367083946887677	0.7571070908005999	0.7458015863580734
HELO_2511	6.911065959070478	6.878311997593635	6.852493208124716	7.0344425199896	-0.12337656091912219	-0.03275396147684262	-0.1819493118648845
HELO_2512	8.54947853190353	9.018797033411282	8.585306384557654	8.748294508068291	-0.1988159761647612	0.4693185015077521	-0.16298812351063674
HELO_2513	14.282542397632355	14.437328795235777	14.51690275254876	14.234174884232992	0.04836751339936285	0.15478639760342183	0.28272786831576724
HELO_2514	9.481518716843341	9.72121916920056	9.354964655978632	9.458042824458778	0.023475892384563934	0.23970045235721926	-0.1030781684801454
HELO_2515	12.205489406836792	12.2189380501582	11.82447724550092	11.911029331008173	0.2944600758286189	0.013448643321408937	-0.08655208550725213
HELO_2516	11.605772683666999	11.60008125739079	11.479188150143116	11.728645826054418	-0.12287314238741942	-0.005691426276207778	-0.24945767591130164
HELO_2517	11.020444396831444	11.147914772924176	10.795674768008467	10.844975426493145	0.175468970338299	0.1274703760927327	-0.04930065848467713
HELO_2518	9.650931591446247	9.610432884214235	9.525655815801835	9.660489714895148	-0.009558123448901057	-0.0404987072320111	-0.13483389909331223
HELO_2519	9.138290210418537	9.198451278734927	9.133491995473669	9.171201775064423	-0.03291156464588596	0.06016106831638979	-0.03770977959075417
HELO_2520	8.49732870493695	8.309733296460605	8.300313660625461	8.555715059492371	-0.05838635455542196	-0.18759540847634426	-0.25540139886691016
HELO_2521	4.183364723414049	5.127240719188992	5.229795438538133	4.250063201194057	-0.06669847778000815	0.9438759957749436	0.9797322373440762
HELO_2522	7.851859142877811	7.7960240100525455	7.728748673492926	7.625926961037275	0.22593218184053576	-0.05583513282526553	0.10282171245565053
HELO_2523	6.787467895613994	6.836855796661163	6.77481413206905	6.765407199009392	0.022060696604602192	0.049387901047168725	0.009406933059658229
HELO_2524	7.619492445582428	7.461871747059668	7.806882750159404	7.619931415250423	-0.00043896966799472636	-0.15762069852276017	0.18695133490898108
HELO_2525	6.633004398064962	7.017696337178517	7.178034363135502	6.538281689611712	0.09472270845324982	0.38469193911355504	0.6397526735237902
HELO_2526	7.29090040532482	7.513015350326455	7.935096185151463	7.383441989274683	-0.09254158394986334	0.22211494500163553	0.5516541958767798
HELO_2527	8.472978970333344	8.554670718010394	8.783370324680101	8.375064834702473	0.09791413563087126	0.08169174767705023	0.4083054899776286
HELO_2528	9.278588571026896	9.165032268684742	9.114589030536694	9.343549836901262	-0.06496126587436635	-0.11355630234215397	-0.22896080636456873
HELO_2529	8.801321261454541	8.512276611358027	8.69889081732199	8.872519079404215	-0.07119781794967395	-0.28904465009651403	-0.17362826208222515
HELO_2530	3.8844683535134137	4.321196543210354	4.216563847490204	4.122825878681769	-0.23835752516835518	0.43672818969693994	0.09373796880843521
HELO_2531	0.5439885529247822	0.6080712986102715	0.5031798802989221	0.6712264192209707	-0.1272378662961885	0.06408274568548933	-0.16804653892204857
HELO_2532	3.369756272726628	3.6819940259568003	3.646483499758711	3.311736721957871	0.05801955076875709	0.3122377532301721	0.33474677780084017
HELO_2533	6.175808860442686	6.446589154327211	6.510942269655112	6.137132920318931	0.038675940123755304	0.27078029388452496	0.37380934933618093
HELO_2534	5.365007869619558	5.251154281099875	5.482679011893507	5.334527047567765	0.0304808220517927	-0.11385358851968341	0.1481519643257414
HELO_2535	5.100527143261535	5.063772944876611	5.403854763772762	5.209248644562178	-0.10872150130064373	-0.036754198384923775	0.1946061192105839
HELO_2536	4.472938776121648	3.9647975557330564	4.050410340431685	4.5054558794440895	-0.03251710332244162	-0.5081412203885916	-0.45504553901240463
HELO_2537	2.2841456216280327	2.024397539481899	3.5990268071191243	2.2703636502753937	0.013781971352639033	-0.25974808214613354	1.3286631568437306
HELO_2538	3.253631290434878	3.2415553768589285	4.310191188918737	3.2886696487190306	-0.03503835828415269	-0.012075913575949393	1.0215215401997066
HELO_2539	5.544565148944677	6.159575945772232	5.566962971642227	5.469039893639461	0.07552525530521592	0.6150107968275558	0.09792307800276667
HELO_2540	9.163784099922	8.11578379508313	9.209162058075249	8.915745838963646	0.2480382609583529	-1.0480003048388689	0.2934162191116023
HELO_2541	6.398745815337996	6.426740540598583	6.680022648303381	6.469103330811347	-0.07035751547335067	0.027994725260587217	0.21091931749203408
HELO_2542	6.295751468191615	6.376226818462107	6.645788942034181	6.278367576421563	0.017383891770052173	0.08047535027049157	0.36742136561261773
HELO_2543	6.123536471952662	6.195805156679081	6.635186941125613	6.113219271944708	0.010317200007954774	0.0722686847264189	0.5219676691809054
HELO_2544	7.351491209317987	8.257842091333435	7.45136951910349	7.325779084675893	0.02571212464209438	0.906350882015448	0.12559043442759688
HELO_2545	8.243072361253864	8.514103649675603	8.363693802753135	8.199720799708375	0.04335156154548869	0.27103128842173874	0.16397300304475948
HELO_2546	6.762679992216334	7.171713675846466	7.192027789777263	6.831649193518115	-0.06896920130178064	0.40903368363013204	0.3603785962591477
HELO_2547	9.429011143066909	9.643523954884358	9.788840008579049	9.328372151966407	0.10063899110050123	0.21451281181744974	0.46046785661264167
HELO_2548	6.41957055642592	6.877567920129906	6.793958212987522	6.3263490032474365	0.09322155317848324	0.4579973637039858	0.46760920974008524
HELO_2549	6.215850988996841	6.416569138808225	6.3801598757089515	6.194158903900007	0.02169208509683429	0.20071814981138392	0.18600097180894437
HELO_2550	5.221165451524562	5.357816713885417	5.45568437418422	5.183179630851943	0.037985820672618686	0.13665126236085534	0.27250474333227714
HELO_2551	7.174704191896417	7.805974133686582	7.203806098228461	7.188657906750117	-0.013953714853699672	0.6312699417901646	0.01514819147834423
HELO_2552	4.0259380858844915	4.347120966120257	4.666329375411071	3.930717801399449	0.0952202844850425	0.32118288023576547	0.7356115740116222
HELO_2553	5.731839284984837	6.148641109107728	5.706004240550224	5.07019946826203	0.6616398167228077	0.41680182412289035	0.6358047722881945
HELO_2554	8.772423441668742	8.365052847893441	9.003398451597183	8.867155584312579	-0.09473214264383678	-0.40737059377530116	0.13624286728460433
HELO_2555	7.490808797929502	7.433770654723332	7.703734467739125	7.531806320190526	-0.04099752226102371	-0.057038143206169956	0.17192814754859853
HELO_2556	7.040399798752006	7.018087990458185	7.309709335248317	7.074342199175697	-0.03394240042369123	-0.022311808293820512	0.23536713607261994
HELO_2557	8.09070966923683	8.252588734340653	7.969533777929157	7.989631982021059	0.1010776872157706	0.16187906510382355	-0.02009820409190244
HELO_2558	9.153013130618541	9.097873996915089	9.258141672918244	9.240733368016848	-0.08772023739830637	-0.05513913370345236	0.01740830490139622
HELO_2559	7.176907624017627	7.480552871767567	7.174155877478564	6.920580078138798	0.256327545878829	0.30364524774994006	0.2535757993397665
HELO_2560	7.224710114881172	7.390729880310481	7.372928544806238	7.153336188439726	0.07137392644144569	0.16601976542930874	0.21959235636651186
HELO_2561	8.486005068652384	8.636396967699602	8.375431421453339	8.517811357521436	-0.03180628886905268	0.15039189904721795	-0.14237993606809773
HELO_2562	7.0801385166328	7.163461909914247	7.033403709534088	7.120934414494774	-0.04079589786197335	0.08332339328144656	-0.08753070496068549
HELO_2563	6.947682766117907	6.6610328812135435	7.042227752994168	7.08252088962402	-0.13483812350611313	-0.2866498849043637	-0.040293136629852455
HELO_2564	6.088729602610374	6.036313544755473	6.350494890245237	6.2274391938213585	-0.13870959121098458	-0.052416057854900444	0.12305569642387848
HELO_2565	6.296955979875034	6.0947955182286515	6.288055428899636	6.23803660517524	0.05891937469979425	-0.20216046164638257	0.05001882372439592
HELO_2566	7.621704860369231	7.605480770547401	8.027929508180797	7.717466243017442	-0.09576138264821044	-0.016224089821830212	0.31046326516335565
HELO_2567	10.462970918277442	10.22138390654293	10.788844292123358	10.593236386069721	-0.1302654677922792	-0.24158701173451114	0.19560790605363643
HELO_2568	8.781120303587352	8.721992084338131	9.052932126126999	8.89346621774021	-0.11234591415285777	-0.05912821924922085	0.15946590838678887
HELO_2569	8.032732443824223	8.054952812861801	8.37440548198345	8.14197126262899	-0.10923881880476749	0.02222036903757818	0.23243421935445951
HELO_2570	7.427939571303283	7.582959041873824	7.683897328148827	7.429891594198114	-0.0019520228948310958	0.155019470570541	0.2540057339507129
HELO_2571	7.342341809507796	7.290320702760887	7.419115528275106	7.253167935916682	0.08917387359111384	-0.05202110674690896	0.1659475923584237
HELO_2572	9.955078330793592	10.199243428958516	9.618067927377771	9.785349185944302	0.16972914484929014	0.24416509816492393	-0.16728125856653087
HELO_2573	9.13459807005957	9.184193254451563	8.763391373976946	9.072718567438761	0.061879502620808324	0.049595184391993286	-0.30932719346181514
HELO_2574	6.305620796337041	6.1806498479794785	6.391160416189105	6.211604118739611	0.0940166775974296	-0.1249709483575625	0.1795562974494933
HELO_2575	6.866368001394341	7.0530976207168505	6.675595283587623	6.714718926509143	0.1516490748851984	0.18672961932250942	-0.0391236429215196
HELO_2576	6.642832667373821	7.007478877475781	6.669735053955006	6.688188887715834	-0.04535622034201303	0.3646462101019594	-0.01845383376082843
HELO_2577	7.440155088955472	7.553416699389551	7.383515982373708	7.3092165907496565	0.1309384982058157	0.1132616104340789	0.0742993916240513
HELO_2578	8.188735442775224	8.164603147624062	8.44924380340664	8.220715876784363	-0.03198043400913875	-0.024132295151161998	0.22852792662227728
HELO_2579	3.263251124727239	3.5408625669780687	3.167905696697002	3.0582101621675224	0.2050409625597167	0.27761144225082957	0.10969553452947967
HELO_2580	3.927646118521396	4.289096180567699	4.119957383109933	3.915327728029156	0.012318390492239928	0.36145006204630326	0.20462965508077735
HELO_2581	4.818886167336575	4.67085326706727	5.2666805036711	5.057063451249809	-0.23817728391323456	-0.14803290026930505	0.20961705242129103
HELO_2582	4.616791620964857	4.4924398745476335	5.102927529537426	4.857273416839264	-0.24048179587440632	-0.12435174641722391	0.24565411269816195
HELO_2583	4.248573298368442	4.213908191264518	4.399415471891331	4.256323041704065	-0.0077497433356228385	-0.03466510710392434	0.14309243018726558
HELO_2584	4.5375640623839555	4.9310360135395985	4.67112080156915	4.645721575940866	-0.10815751355691017	0.39347195115564304	0.025399225628284228
HELO_2585	7.460693562306982	8.077773877268617	7.841834616042919	7.499347047404886	-0.03865348509790323	0.6170803149616351	0.34248756863803376
HELO_2586	8.814781928456929	8.192495744131362	8.878440048051834	9.003982661863477	-0.18920073340654753	-0.6222861843255671	-0.12554261381164267
HELO_2587	7.11962376802281	6.894971156577266	7.453509591355689	7.248203564904398	-0.1285797968815885	-0.22465261144554383	0.20530602645129115
HELO_2588	8.195983045113705	8.345438628836161	8.838264488081286	8.135977091570952	0.06000595354275262	0.1494555837224567	0.702287396510334
HELO_2589	9.44869220181773	9.308393699877998	10.08404349090583	9.568882306115176	-0.12019010429744625	-0.14029850193973203	0.515161184790653
HELO_2590	10.052641896283763	9.666940815469452	10.326171626718413	10.097114245153515	-0.0444723488697516	-0.38570108081431087	0.22905738156489797
HELO_2591	6.269015923972993	6.523999087975231	6.243711578225924	6.284193575970384	-0.015177651997391628	0.25498316400223864	-0.04048199774446015
HELO_2592	6.602626639088825	6.757818120419652	6.330192648348716	6.577595718876284	0.02503092021254094	0.15519148133082705	-0.24740307052756805
HELO_2593	5.6736473510369985	6.081887066605176	5.927284536169541	5.75447255742895	-0.08082520639195145	0.4082397155681772	0.17281197874059107
HELO_2594	8.508353619292953	8.864856120000608	7.486258150323327	8.190010523746327	0.3183430955466253	0.35650250070765566	-0.7037523734229998
HELO_2595	3.4882648212377307	2.9643366953203607	2.7699513425632603	3.394862318958332	0.09340250227939872	-0.52392812591737	-0.6249109763950718
HELO_2596	7.306725392973118	7.491753344605253	7.131856420409704	7.2174008025671705	0.08932459040594765	0.1850279516321347	-0.08554438215746618
HELO_2597	6.665536834598732	6.803506382394347	6.486658965014505	6.633309895897774	0.0322269387009575	0.1379695477956151	-0.1466509308832693
HELO_2598	6.9609979506946	7.260843972032441	7.1943193712345455	6.908358917404228	0.05263903329037234	0.29984602133784044	0.28596045383031754
HELO_2599	6.98309893871587	7.468700211978898	7.302496568718879	6.960736601697856	0.0223623370180146	0.48560127326302727	0.34175996702102296
HELO_2600	5.37140277876829	5.8090927722722965	5.755463529015955	5.320139940289103	0.05126283847918689	0.43768999350400684	0.4353235887268525
HELO_2601	7.520591315626926	7.5597872805404975	7.993325978117729	7.535437121485647	-0.014845805858721306	0.03919596491357158	0.45788885663208134
HELO_2602	5.498306447233645	5.3788543719708635	5.6340024557574635	5.4611082013541195	0.03719824587952569	-0.11945207526278168	0.17289425440334405
HELO_2603	5.570773171670876	5.757978034677541	5.591568018803307	5.39873156060127	0.1720416110696057	0.1872048630066656	0.192836458202037
HELO_2604	8.02766196081697	7.642279620929547	7.96036029451431	7.95311278121959	0.07454917959737895	-0.3853823398874221	0.007247513294720065
HELO_2605	7.404394345251421	7.503329444506665	7.574612899241527	7.450109769458052	-0.045715424206631106	0.09893509925524402	0.12450312978347444
HELO_2606	5.287037453041434	5.557596465181919	5.27062439747635	5.31102702087499	-0.023989567833555547	0.2705590121404846	-0.04040262339863965
HELO_2607	9.12685045011614	8.805079430073997	8.8819742451385	9.140056508218317	-0.013206058102177565	-0.3217710200421422	-0.2580822630798174
HELO_2608	8.921824503090638	8.703704516903397	8.486004035031995	9.041025547489532	-0.11920104439889379	-0.21811998618724182	-0.5550215124575377
HELO_2609	5.290105379165869	5.877628114058307	5.935237811876445	5.182283983296578	0.10782139586929063	0.5875227348924383	0.7529538285798667
HELO_2610	4.884745666265652	5.073760142351148	5.203094791923594	4.839667496374002	0.045078169891650255	0.1890144760854957	0.3634272955495925
HELO_2611	2.8642556836575666	3.1666401561175435	3.332175516005871	3.003191064480429	-0.1389353808228626	0.3023844724599769	0.32898445152544165
HELO_2612	6.405872128208505	6.476955607731829	6.343605169840448	6.479161833689399	-0.07328970548089409	0.07108347952332394	-0.13555666384895115
HELO_2613	6.758640678869167	7.014934463298993	6.908325183870866	6.891942555626881	-0.13330187675771388	0.2562937844298263	0.016382628243984954
HELO_2614	6.94184680111391	7.122837592532818	7.121919454906769	7.080912087303042	-0.1390652861891315	0.18099079141890773	0.041007367603727474
HELO_2615	7.916629603114456	7.713931528758207	8.228616698531452	7.884389499961332	0.0322401031531232	-0.20269807435624898	0.3442271985701195
HELO_2616	5.105657491192747	5.751735029154688	5.518563314292082	5.042517611788585	0.06313987940416155	0.6460775379619408	0.4760457025034963
HELO_2617	6.41631811843811	6.329229062123751	7.408238462857118	6.4219136410343225	-0.005595522596212099	-0.08708905631435915	0.9863248218227954
HELO_2618	5.734998517699613	5.616806492093854	5.81581911821576	5.470982765644937	0.264015752054676	-0.11819202560575892	0.3448363525708231
HELO_2619	6.03893627486269	5.898843168624777	6.3024283800089735	5.993704220477555	0.045232054385135	-0.14009310623791293	0.30872415953141896
HELO_2620	6.728449185201708	6.58561767701713	7.030505695710823	6.788445211135579	-0.05999602593387099	-0.14283150818457724	0.24206048457524432
HELO_2621	7.523762459448869	7.540798787271227	7.875103676578217	7.561679053763818	-0.037916594314949315	0.017036327822358643	0.31342462281439865
HELO_2622	6.136753197113613	6.349323067182205	6.4624750312307775	6.0177219129665716	0.11903128414704156	0.21256987006859163	0.44475311826420594
HELO_2623	5.538128070354254	5.598296182257944	5.912181761027859	5.651439647102328	-0.11331157674807368	0.06016811190368987	0.2607421139255308
HELO_2624	5.617246333841652	5.665740226053074	5.655313313185334	5.659610641900966	-0.042364308059314126	0.04849389221142175	-0.004297328715631821
HELO_2625	6.109624100907958	6.071405137754695	6.290702327893346	6.1832377482166025	-0.07361364730864484	-0.038218963153262564	0.10746457967674328
HELO_2626	6.725674003856107	6.880302208870919	6.8432853625018595	6.944894019372714	-0.21922001551660664	0.154628205014812	-0.1016086568708543
HELO_2627	10.162991008990792	10.141598658228268	10.475890046972504	10.284255524414148	-0.12126451542335559	-0.02139235076252355	0.19163452255835622
HELO_2628	9.391307584078923	9.944168165381786	8.77071317612578	8.836066530011907	0.5552410540670163	0.5528605813028626	-0.06535335388612751
HELO_2629	3.5085856661053203	4.375843389980578	3.6356551975998337	3.2921359142872717	0.2164497518180486	0.8672577238752579	0.343519283312562
HELO_2630	1.4357830892325663	3.2982413819939898	1.0633160510225588	1.2340557376571681	0.20172735157539812	1.8624582927614235	-0.17073968663460937
HELO_2631	1.2367798796461298	3.702517589668832	1.132570816128679	1.3462700693348848	-0.10949018968875501	2.465737710022702	-0.21369925320620586
HELO_2632	1.7578822812641117	3.6429438640606384	1.5946397759674895	1.6825758548139966	0.0753064264501151	1.8850615827965267	-0.08793607884650712
HELO_2633	2.1092173573441264	2.6811801200904775	2.1771362450600615	1.8341295863346243	0.2750877710095021	0.571962762746351	0.34300665872543723
HELO_2634	2.1364629832356314	2.7287219525196065	2.4970860864554925	2.0036621920048785	0.13280079123075295	0.592258969283975	0.49342389445061396
HELO_2635	1.8236227174008997	2.3318188638001525	1.9812471837698347	1.8188757434037388	0.0047469739971608416	0.5081961463992528	0.16237144036609585
HELO_2636	1.180573444402192	1.3370641798277882	1.134587221886098	1.1185572518021463	0.06201619260004576	0.15649073542559622	0.016029970083951683
HELO_2637	0.0	0.1941219249915335	0.0	0.0	0.0	0.1941219249915335	0.0
HELO_2638	1.31449298554921	1.7527409812551042	1.7107423672456015	1.2994934410743546	0.014999544474855409	0.43824799570589423	0.41124892617124686
HELO_2639	0.3858362593521212	0.18555013820081365	0.3017927908810645	0.8243935856314234	-0.4385573262793022	-0.20028612115130753	-0.5226007947503589
HELO_2640	0.5000288978580998	0.6350895594325167	0.432799964322778	0.6578009069623174	-0.15777200910421763	0.13506066157441687	-0.2250009426395394
HELO_2641	0.863299576363637	1.365657400423254	1.239184892735046	1.3254709834837868	-0.4621714071201498	0.502357824059617	-0.08628609074874083
HELO_2642	0.7511284126420864	1.0464671032151422	0.7607715745531932	0.7892590514191927	-0.03813063877710632	0.29533869057305584	-0.028487476865999506
HELO_2644	0.8221862052772718	0.44824605146835533	0.2054280751281857	1.1637795539032734	-0.34159334862600155	-0.3739401538089165	-0.9583514787750876
HELO_2645	0.664231703913499	0.5130593548359746	0.6452909618564747	0.6383395640435778	0.025892139869921116	-0.1511723490775243	0.006951397812896887
HELO_2646	1.2984251676828704	1.7201348312709435	1.5031060607307503	1.4230381677117874	-0.12461300002891695	0.42170966358807305	0.08006789301896289
HELO_2647	0.4596370956533851	0.8929603802421848	0.5969237330018194	0.6197245376115966	-0.1600874419582115	0.4333232845887997	-0.02280080460977718
HELO_2648	0.7432831327585764	1.1661388729068471	0.8102846562834515	0.57543934909876	0.16784378365981634	0.42285574014827076	0.23484530718469143
HELO_2649	0.16401105478024922	0.08278751637786143	0.16253566268911598	0.08318028158006661	0.0808307732001826	-0.08122353840238779	0.07935538110904937
HELO_2650	1.2904378178820386	1.2376009460129227	1.0386826329887737	0.8256058207262429	0.4648319971557957	-0.0528368718691159	0.21307681226253083
HELO_2651	2.4769645376100917	2.587723432739484	2.332935317525243	1.6701690620494665	0.8067954755606253	0.11075889512939208	0.6627662554757765
HELO_2652	0.9282523665331383	1.0666720239993523	0.9564796153581102	0.7048601298501906	0.2233922366829476	0.1384196574662141	0.25161948550791957
HELO_2653	0.8752023461884265	0.6687148720446568	0.7476812785735367	0.45570307680061234	0.4194992693878142	-0.20648747414376967	0.2919782017729244
HELO_2654	0.531891344398025	0.6230864120590249	0.716827442065859	0.9304767656130858	-0.3985854212150608	0.09119506766099994	-0.21364932354722677
HELO_2655	1.0791830889417595	1.3169769871869732	1.1033108992726979	1.1085295741533592	-0.02934648521159966	0.2377938982452137	-0.0052186748806613
HELO_2656	1.3091243193832345	1.09065111930735	1.4064579656162788	1.3107166367693937	-0.00159231738615917	-0.21847320007588444	0.09574132884688513
HELO_2657	1.4038915981759716	1.1441108137864935	1.0473873410854113	1.4801198997385157	-0.07622830156254401	-0.25978078438947816	-0.43273255865310434
HELO_2658	1.7046804141654786	1.405887479198321	1.4475827311272955	1.6890925724371426	0.015587841728335938	-0.29879293496715764	-0.2415098413098471
HELO_2659	1.5143974985108877	1.1020207546561458	1.239007815511135	2.330366581429347	-0.8159690829184594	-0.4123767438547419	-1.091358765918212
HELO_2660	2.2745655014571633	1.2115754824019818	1.6790793417898862	2.298174597095658	-0.023609095638494892	-1.0629900190551815	-0.619095255305772
HELO_2661	1.0004964271379524	0.8755767655647642	0.946829601593225	1.3530284549588627	-0.3525320278209103	-0.12491966157318823	-0.40619885336563766
HELO_2662	0.9813920015290195	0.34930974579075796	0.5602628305719058	1.03732257271458	-0.05593057118556055	-0.6320822557382615	-0.4770597421426742
HELO_2663	0.5173045728186255	0.0	0.2911399590580857	0.6888664761134979	-0.17156190329487242	-0.5173045728186255	-0.39772651705541223
HELO_2664	2.0525264556546077	2.080724674526929	2.1273477441077238	2.124363001003829	-0.07183654534922113	0.028198218872321323	0.00298474310389496
HELO_2665	3.154803137006205	3.1839964175577298	3.082031392993269	2.8559416967633102	0.2988614402428946	0.029193280551524925	0.22608969622995856
HELO_2666	1.120869060872759	1.7590360895230521	1.3815666930589507	0.9252618970580856	0.19560716381467336	0.6381670286502932	0.45630479600086515
HELO_2667	3.749145697479111	4.325452573337155	4.096408688395187	3.7136957401022452	0.035449957376865626	0.5763068758580441	0.3827129482929421
HELO_2668	3.1359287238630245	3.7778197924425014	3.7525612767205114	3.3417130231377006	-0.20578429927467612	0.641891068579477	0.41084825358281085
HELO_2669	3.130689011525917	3.757980090870609	3.143513792899263	2.968659836876982	0.16202917464893485	0.6272910793446922	0.17485395602228104
HELO_2670	3.2536244766553044	3.638322640399775	3.5480588551399705	3.4045247924039814	-0.15090031574867702	0.38469816374447063	0.14353406273598912
HELO_2671	3.1431494287045716	3.6199891683247447	3.400733452878241	3.047098490070402	0.09605093863416947	0.4768397396201731	0.3536349628078388
HELO_2672	2.8447278279973625	3.255674433461374	2.71609348193483	2.563182128432054	0.2815456995653083	0.4109466054640114	0.15291135350277596
HELO_2673	4.2108093348919375	4.793832338004633	4.285151723987565	4.2407746804698405	-0.02996534557790298	0.5830230031126957	0.044377043517724424
HELO_2674	4.081389753455799	4.784891273773141	4.4862629115068495	4.209530384176944	-0.1281406307211448	0.7035015203173423	0.27673252732990594
HELO_2675	4.433529157738183	4.9146973465313835	4.6732045178414126	4.450899367062008	-0.017370209323825492	0.4811681887932009	0.2223051507794045
HELO_2676	4.394477741609421	4.931559567934301	4.53069413001204	4.271359929564007	0.12311781204541461	0.5370818263248802	0.25933420044803324
HELO_2677	4.004247042170918	4.7282706159713035	3.744966154180157	3.9852337102195694	0.019013331951348356	0.7240235738003857	-0.24026755603941252
HELO_2678	3.2434784406563018	3.3678988660524283	3.191489528948327	3.0439769446035627	0.19950149605273904	0.12442042539612652	0.14751258434476444
HELO_2679	7.25268479499685	7.200777653162947	6.673487848234248	6.989656281813492	0.2630285131833583	-0.05190714183390277	-0.31616843357924385
HELO_2680	4.717025224448698	4.858999468932332	4.627830457287209	4.693511672666403	0.02351355178229575	0.1419742444836336	-0.06568121537919325
HELO_2681	9.583088892426746	9.868369732687375	9.257778074836443	9.47601249346191	0.10707639896483556	0.2852808402606293	-0.21823441862546744
HELO_2682	5.32194607103208	5.807184652806252	5.311625843560489	5.146362788874365	0.17558328215771546	0.4852385817741718	0.16526305468612446
HELO_2683	5.455519421787199	5.7398167658210895	5.552531428888467	5.464464609067409	-0.008945187280210654	0.28429734403389073	0.08806681982105768
HELO_2684	7.540179297284396	7.83220941835706	7.985785827537488	7.526084469742801	0.0140948275415953	0.29203012107266346	0.4597013577946871
HELO_2685	6.941096802775025	7.404701612314038	7.057184052911139	6.955179060984125	-0.014082258209099585	0.46360480953901284	0.10200499192701429
HELO_2686	4.501701190411851	4.885890650916034	6.611077775684348	4.3917537869224015	0.10994740348944987	0.38418946050418246	2.2193239887619463
HELO_2687	4.649249474169631	5.700302413762219	5.291678338487725	4.3756236040746055	0.27362587009502537	1.051052939592588	0.9160547344131196
HELO_2688	6.540611743651517	6.995029019475794	6.840309884044935	6.3234847113581445	0.21712703229337293	0.4544172758242766	0.5168251726867901
HELO_2689	6.675924357632582	6.716460338700638	6.737962773214068	6.65535876044191	0.020565597190672413	0.04053598106805545	0.08260401277215834
HELO_2690	6.764827228932293	7.07142415496541	6.851581400907034	6.67681925669124	0.08800797224105317	0.3065969260331167	0.17476214421579428
HELO_2691	7.188198429747746	7.445934246514987	7.211575965378771	7.237564661138275	-0.04936623139052898	0.25773581676724167	-0.025988695759503244
HELO_2692	7.258938844671658	7.547815511054814	7.06245581645602	7.234864295883703	0.024074548787954342	0.2888766663831568	-0.17240847942768323
HELO_2693	6.815587005616046	7.378160364427058	6.952424112111857	6.829685415960917	-0.014098410344870693	0.5625733588110116	0.12273869615094046
HELO_2694	7.829770620250337	7.8817887135312334	8.170127746084036	7.834784367397017	-0.00501374714667957	0.05201809328089624	0.33534337868701947
HELO_2695	7.298089008237487	7.193345405681145	7.6208392300825425	7.392109637686141	-0.09402062944865364	-0.10474360255634174	0.22872959239640167
HELO_2696	5.288734509243591	5.005190160235883	5.381691937342169	5.259666915102424	0.029067594141166886	-0.2835443490077081	0.12202502223974498
HELO_2697	3.687614142821	4.1423385027313095	3.946003850756263	3.6297102760672804	0.0579038667537195	0.4547243599103097	0.31629357468898256
HELO_2698	3.5107300224792497	3.9011307748794892	4.042404968465916	3.582185891013248	-0.07145586853399832	0.3904007524002395	0.46021907745266777
HELO_2699	4.7981122335411746	5.331266505737809	5.384430568998884	4.951518406371478	-0.15340617283030333	0.5331542721966347	0.4329121626274057
HELO_2700	4.389940315987167	4.752487738936277	4.587232363748821	4.271111097856142	0.1188292181310251	0.3625474229491097	0.3161212658926784
HELO_2701	1.2003143187967436	1.8838755046342237	1.631750548474827	1.100589498582552	0.0997248202141916	0.6835611858374802	0.531161049892275
HELO_2702	6.378472252742443	6.7172632829895145	6.577191610277555	6.4203117978043265	-0.04183954506188314	0.33879103024707113	0.15687981247322824
HELO_2703	6.303198721247686	6.35839438949134	6.227755551686247	6.209466085539845	0.0937326357078403	0.055195668243654517	0.0182894661464017
HELO_2704	5.756166427086367	5.6203895490332485	5.404719071454198	5.7171614867854785	0.03900494030088808	-0.1357768780531181	-0.31244241533128037
HELO_2705	5.156865008611599	5.299496250703057	5.088670635286313	5.189359569875563	-0.032494561263963995	0.14263124209145772	-0.10068893458925032
HELO_2706	4.666591314255875	5.151696811323101	5.1952398878713275	4.635358758155275	0.031232556100600384	0.4851054970672264	0.5598811297160529
HELO_2707	6.186780271981081	6.493797337086868	6.874777480624753	6.124542089782769	0.06223818219831223	0.30701706510578664	0.7502353908419845
HELO_2708	7.325975818623313	7.1942506230568	7.10504256980217	7.250598838755565	0.07537697986774816	-0.13172519556651263	-0.14555626895339469
HELO_2709	7.533902895325181	7.567914009579835	7.302026471434059	7.5943068541037695	-0.06040395877858806	0.03401111425465331	-0.2922803826697109
HELO_2710	5.78794535859798	6.08071509434835	5.796703970308834	5.874841942077381	-0.0868965834794011	0.2927697357503698	-0.07813797176854731
HELO_2711	5.959462857012066	6.145975554554528	6.289564768669635	6.2205149518262495	-0.26105209481418346	0.18651269754246158	0.06904981684338551
HELO_2712	5.7147318553970665	5.795312603876731	5.592965579951539	5.779432213847504	-0.06470035845043753	0.08058074847966434	-0.1864666338959653
HELO_2713	6.073300647199524	6.067433838714526	6.256614959536942	6.078708559258345	-0.005407912058821296	-0.005866808484998209	0.17790640027859705
HELO_2714	9.702220131811172	9.989286994432709	9.537521221640079	9.590109132752529	0.1121109990586433	0.28706686262153625	-0.052587911112450314
HELO_2715	11.352245765148295	10.933816996192943	10.96739514707763	10.909062009953937	0.44318375519435804	-0.4184287689553514	0.058333137123693035
HELO_2716	12.015456152073016	12.009600921138587	12.261562480267097	12.02551880743541	-0.010062655362393258	-0.005855230934429301	0.2360436728316877
HELO_2717	10.521675724669656	10.56075289898911	10.768656132897478	10.666583760813415	-0.14490803614375913	0.03907717431945379	0.10207237208406283
HELO_2718	8.531156083730345	8.608814797300111	8.688977143238496	8.521196595020035	0.009959488710309827	0.07765871356976639	0.16778054821846133
HELO_2719	8.479825188959401	8.512699833746185	8.6822691510009	8.404064187556694	0.07576100140270725	0.03287464478678359	0.27820496344420675
HELO_2720	8.411888737540849	8.594745402243335	8.531034948851577	8.394049122509927	0.017839615030922573	0.18285666470248607	0.13698582634165035
HELO_2721	8.534335124096408	8.690929546849143	8.647320458101412	8.550412861962004	-0.01607773786559541	0.15659442275273427	0.09690759613940791
HELO_2722	4.898011598920761	4.681192965228305	5.032372937960695	4.982770427482038	-0.08475882856127637	-0.21681863369245669	0.04960251047865771
HELO_2723	8.48840055182563	8.328087727729907	8.308026641743693	8.501085774154232	-0.012685222328602919	-0.16031282409572256	-0.1930591324105393
HELO_2724	7.12581922590316	6.861906318256174	6.961052107323513	7.188195374263017	-0.062376148359857275	-0.2639129076469864	-0.22714326693950415
HELO_2725	5.647490379322008	5.601107037090693	5.60777558022298	5.733600901416593	-0.08611052209458503	-0.046383342231314906	-0.1258253211936129
HELO_2726	9.176362310306734	9.094113993652918	9.128983091511762	9.204173615550173	-0.02781130524343922	-0.08224831665381593	-0.07519052403841187
HELO_2727	6.7260293417314925	7.305951154715444	6.9594823521606015	6.699568358468401	0.026460983263091542	0.5799218129839518	0.2599139936922006
HELO_2728	7.978827355416281	7.940933634602356	8.004419359486347	7.962499898491316	0.016327456924964956	-0.03789372081392539	0.04191946099503063
HELO_2729	7.555082352004774	7.696688756960537	7.51673638360343	7.617955944936871	-0.06287359293209693	0.1416064049557626	-0.10121956133344145
HELO_2730	6.889484263202064	7.1383816382692435	7.072746066166466	6.887431999344062	0.002052263858002057	0.24889737506717946	0.1853140668224036
HELO_2731	5.558606838125603	5.7320068871565875	5.247846856468004	5.6197924904838255	-0.0611856523582226	0.1734000490309846	-0.37194563401582137
HELO_2732	5.239128551301523	4.909881449357006	4.568360993702721	5.18288033815119	0.056248213150333015	-0.32924710194451645	-0.6145193444484685
HELO_2733	5.900566722234423	5.5955681646868	5.090161712135916	5.7291414012388335	0.17142532099558938	-0.3049985575476226	-0.6389796891029178
HELO_2734	5.468491233058496	5.798006915068364	5.5734615081560195	5.471393390354996	-0.0029021572965000075	0.3295156820098679	0.1020681178010232
HELO_2735	5.378351761667326	5.568858122815446	5.519766426697449	5.368193987216016	0.01015777445130972	0.19050636114812036	0.1515724394814324
HELO_2736	6.501345020378753	6.701340946621522	6.655409085624828	6.583670762177646	-0.0823257417988934	0.19999592624276907	0.07173832344718178
HELO_2738	6.843178473111723	6.733592468570964	7.203214888061716	6.592459850828271	0.2507186222834523	-0.10958600454075906	0.6107550372334449
HELO_2739	5.714718027751503	5.931021564656479	6.726082931690372	5.620160708263559	0.09455731948794366	0.2163035369049764	1.1059222234268127
HELO_2740	5.956937962219399	5.668198628297553	7.160804531557827	5.953027208655338	0.003910753564061231	-0.28873933392184625	1.2077773229024888
HELO_2741	3.2167542996946015	3.3082746092258493	4.562085045880823	3.072482076015664	0.14427222367893755	0.09152030953124779	1.4896029698651594
HELO_2742	9.30202400898137	8.75451470652761	9.244347577575816	9.29779409458748	0.004229914393889089	-0.5475093024537596	-0.053446517011664696
HELO_2743	9.766422446523032	9.588959870760915	9.831165991223289	9.718077673212905	0.04834477331012721	-0.17746257576211732	0.11308831801038366
HELO_2744	7.468599931494669	7.843820353241888	7.430813194429501	7.526596804883994	-0.05799687338932458	0.37522042174721904	-0.09578361045449313
HELO_2745	8.76453931289961	8.462457388246568	8.230604688630388	8.51073085623439	0.2538084566652188	-0.3020819246530415	-0.2801261676040028
HELO_2746	8.564016512276899	8.106209105162646	8.594172195328762	8.5858251330553	-0.021808620778401178	-0.4578074071142524	0.008347062273461603
HELO_2747	1.976181813505702	2.194117257064018	2.3254429216863315	1.8745611069105277	0.10162070659517441	0.21793544355831584	0.4508818147758038
HELO_2748	1.933012565213996	2.2713017102409396	2.496996915622129	2.046456475496711	-0.11344391028271494	0.3382891450269436	0.45054044012541805
HELO_2749	1.7230302264819712	2.0116774139950837	2.3538218345001343	1.9026929654250082	-0.17966273894303697	0.28864718751311247	0.45112886907512606
HELO_2750	1.5852479017520957	1.4307480041763672	2.1489128671268527	1.6838554830796078	-0.09860758132751202	-0.15449989757572857	0.46505738404724495
HELO_2751	1.899280524929358	1.8609283753968267	2.2456646931830506	1.851660693415168	0.047619831514190025	-0.03835214953253141	0.3940039997678826
HELO_2752	6.16135039179818	6.044811809758301	6.314946026081791	6.010642720698082	0.15070767110009786	-0.11653858203987966	0.30430330538370853
HELO_2753	4.71708814795186	5.0538828887314855	4.791142994547695	4.8609578393123805	-0.1438696913605204	0.33679474077962546	-0.0698148447646858
HELO_2754	5.862987229159429	6.255278407817133	6.091045754151952	5.8413124964127805	0.021674732746648218	0.3922911786577039	0.24973325773917132
HELO_2755	6.927288485723776	7.052826361337952	6.88977826086693	6.938706583390604	-0.01141809766682833	0.1255378756141763	-0.04892832252367452
HELO_2756	4.342389484157468	4.340672526329522	4.4020209786068625	4.277735094086144	0.06465439007132368	-0.0017169578279458975	0.12428588452071843
HELO_2757	2.135105166677395	2.264731478520265	2.4251668937075466	2.3846984862023803	-0.24959331952498554	0.1296263118428702	0.040468407505166226
HELO_2758	5.1669239121668165	5.3916383049909555	5.004251444243123	5.10624195043295	0.06068196173386653	0.22471439282413908	-0.10199050618982675
HELO_2759	4.017065501705152	4.3657681774278485	4.034110921785167	4.016569013227475	0.0004964884776770262	0.34870267572269675	0.017541908557692665
HELO_2760	2.5530727258713832	2.863791769691255	3.0118109048428003	2.709354164436315	-0.15628143856493182	0.3107190438198719	0.3024567404064853
HELO_2761	3.8901307401032543	4.663956514850448	4.33453316172582	3.999456288536116	-0.10932554843286146	0.7738257747471939	0.335076873189704
HELO_2762	4.034175230321658	4.48504528969688	4.533303109440019	4.103955347085445	-0.06978011676378681	0.4508700593752222	0.42934776235457406
HELO_2763	3.9481023083176123	3.969248790476224	4.403361274515221	4.049422451602577	-0.10132014328496508	0.02114648215861159	0.3539388229126432
HELO_2764	4.508525342484527	4.692535288901838	4.959024931040395	4.578561215344126	-0.07003587285959956	0.18400994641731128	0.38046371569626913
HELO_2765	4.407371209167873	4.700265423910284	5.16465623625567	4.617361135102762	-0.20998992593488897	0.29289421474241095	0.5472951011529084
HELO_2766	4.838930765136237	4.919229268941358	5.291874288507677	4.600537283598977	0.23839348153726014	0.08029850380512027	0.6913370049087
HELO_2767	3.48042413062035	3.5681143159076534	4.387052518729218	3.7536520135235523	-0.27322788290320243	0.08769018528730355	0.6334005052056662
HELO_2768	4.397236059508663	4.35193462270662	5.025848639391905	4.4891717313343795	-0.09193567182571627	-0.04530143680204368	0.5366769080575251
HELO_2769	3.900765644052474	3.970132346477705	4.049810329067198	3.9224287872385872	-0.0216631431861134	0.06936670242523135	0.12738154182861106
HELO_2770	1.1060547137358367	1.154237931642671	1.5123736512413772	1.2554236590658097	-0.1493689453299729	0.04818321790683422	0.2569499921755676
HELO_2771	0.5200106677897207	0.6349915905055735	1.0983877103137247	0.5475888145268605	-0.027578146737139764	0.1149809227158528	0.5507988957868643
HELO_2772	0.5727356766107946	0.8918053053010917	1.1636746039079071	0.6107940626810205	-0.038058386070225936	0.3190696286902971	0.5528805412268866
HELO_2773	1.0011887091369653	0.9524328239250268	1.4639228043675399	1.0460847111329288	-0.04489600199596344	-0.04875588521193852	0.4178380932346111
HELO_2774	0.8648747443633565	1.4094718452832662	1.2764608751504722	1.1263478612530362	-0.26147311688967967	0.5445971009199096	0.15011301389743603
HELO_2775	0.7033495741955562	0.926064430089372	1.2023716747689457	0.870928758283334	-0.16757918408777783	0.2227148558938158	0.33144291648561164
HELO_2776	0.6683296577432446	0.4289269528020101	1.2232948148214597	0.7816458785078745	-0.11331622076462988	-0.2394027049412345	0.44164893631358526
HELO_2777	1.6861377097231651	1.9171949432508681	2.5972253336727316	1.9361116658834299	-0.24997395616026474	0.23105723352770302	0.6611136677893017
HELO_2778	1.135731384237249	1.2963725295933148	1.5235339180995329	1.1345346816554926	0.0011967025817563037	0.16064114535606588	0.3889992364440402
HELO_2779	1.9582202616729967	1.996141954748685	2.4528682824577768	1.7893981686672191	0.16882209300577755	0.03792169307568827	0.6634701137905576
HELO_2780	3.23835206533186	2.2247859193812194	3.895836351422147	3.2381675910504586	0.00018447428140122568	-1.0135661459506404	0.6576687603716884
HELO_2781	5.1081913047883205	5.546552137656879	4.905470232773112	5.144656905155001	-0.03646560036668056	0.4383608328685584	-0.23918667238188895
HELO_2782	6.291272706397309	6.501692319656699	6.417597723601909	6.152200162481653	0.13907254391565615	0.21041961325938985	0.26539756112025614
HELO_2783	6.91148785637094	6.848198513001296	7.171964184309744	7.0669104675647	-0.15542261119376022	-0.06328934336964398	0.10505371674504449
HELO_2784	6.0623968217589725	6.132750056447082	6.252801768251234	5.944394879586432	0.11800194217254045	0.07035323468810972	0.3084068886648019
HELO_2785	4.786840941474082	5.080425612470005	5.244045706373264	4.660759696138022	0.12608124533605913	0.2935846709959238	0.5832860102352413
HELO_2786	4.862195061452604	5.369561724290304	5.43238325193478	4.872108500577948	-0.009913439125344148	0.5073666628377005	0.5602747513568325
HELO_2787	5.332578088411601	5.787093541807608	5.490367313710365	5.323463796280979	0.009114292130622204	0.45451545339600674	0.16690351742938603
HELO_2788	4.43868430950797	4.211117857276598	4.771921437537095	4.146976115940261	0.2917081935677084	-0.22756645223137184	0.6249453215968339
HELO_2789	3.0958776329382585	3.3723575510608614	3.8923349804005416	3.268335887029909	-0.1724582540916506	0.276479918122603	0.6239990933706325
HELO_2790	4.546616414591768	4.67090542668264	5.454567132695348	4.2917499965799815	0.2548664180117868	0.12428901209087151	1.1628171361153665
HELO_2791	2.7426431059401075	2.83036950830254	3.376436208931572	2.6664751841287355	0.076167921811372	0.08772640236243268	0.7099610248028365
HELO_2792	3.0791292063418703	2.972242326711719	3.5075470099909745	2.9844520377469195	0.09467716859495079	-0.1068868796301512	0.523094972244055
HELO_2793	3.807420458043803	3.311195746973438	3.8916612244849262	3.778344291407214	0.02907616663658885	-0.49622471107036503	0.11331693307771218
HELO_2794	4.341192577792222	4.699128890712449	4.952303317556272	4.411475939871424	-0.07028336207920205	0.3579363129202271	0.540827377684848
HELO_2795	6.497702060902095	6.371329487957463	6.683887396904082	6.505150915819517	-0.007448854917421421	-0.1263725729446321	0.17873648108456575
HELO_2796	5.597305708499725	5.834684356042246	6.1674931181378305	5.613986362861692	-0.016680654361967306	0.23737864754252058	0.5535067552761381
HELO_2797	4.405468936127564	4.678010281966706	5.059675493543958	4.372492560590341	0.03297637553722321	0.2725413458391426	0.6871829329536174
HELO_2798	3.133186727472373	3.4641416284213045	4.154742165856103	3.115972896446443	0.01721383102592977	0.33095490094893165	1.0387692694096597
HELO_2799	3.526479398423892	3.8630224236920347	4.446297532457389	3.5341623383360434	-0.007682939912151632	0.33654302526814295	0.9121351941213454
HELO_2800	4.6542699874095605	4.910710196938926	5.753396157061833	4.7489371960325775	-0.09466720862301692	0.25644020952936586	1.0044589610292558
HELO_2801	3.7104437462714874	4.065118871089122	4.914350708195475	3.685328020572395	0.025115725699092373	0.3546751248176343	1.2290226876230803
HELO_2802	1.2763202259260071	1.2054161389542735	1.9091168891510248	0.7970682083595051	0.47925201756650204	-0.07090408697173367	1.1120486807915198
HELO_2803	1.1715885403019453	1.4972345370188656	1.6858655373233702	1.1770362577785909	-0.0054477174766456304	0.3256459967169203	0.5088292795447793
HELO_2804	3.7277421647284767	3.9816202348566656	4.389154422012443	3.8376814914735733	-0.10993932674509654	0.25387807012818886	0.5514729305388699
HELO_2805	3.9552219406414832	3.931888749117645	4.881652647164368	3.956345960821895	-0.001124020180411911	-0.02333319152383817	0.925306686342473
HELO_2806	5.009181231561148	5.05716529911065	5.760037096401227	4.959650689028948	0.04953054253220035	0.04798406754950246	0.8003864073722795
HELO_2807	6.207172271988706	6.076847667464804	7.1707062817088145	6.255205756826304	-0.04803348483759784	-0.13032460452390193	0.9155005248825105
HELO_2808	3.5053867413586253	3.452976370919073	4.618285170450002	3.5880606356662104	-0.0826738943075851	-0.052410370439552434	1.0302245347837915
HELO_2809	6.003250595175442	6.034171826293949	6.18226146595331	5.968267483035028	0.03498311214041383	0.03092123111850764	0.2139939829182822
HELO_2810	6.946554593645647	6.94296629794361	6.509713351811899	7.054365960477881	-0.1078113668322338	-0.003588295702036781	-0.5446526086659818
HELO_2811	6.429239801127704	6.592137657308697	6.566885881261093	6.415140362464207	0.0140994386634965	0.16289785618099373	0.15174551879688547
HELO_2812	7.082488890317965	7.557584214204464	7.366593766840109	7.096445475699036	-0.01395658538107103	0.47509532388649944	0.27014829114107286
HELO_2813	4.819291427522477	5.5913291727017755	4.109545697260323	4.437631075118396	0.38166035240408114	0.7720377451792988	-0.32808537785807257
HELO_2814	4.744589942967358	4.590783812745053	4.311585407412244	4.473594857996328	0.2709950849710303	-0.15380613022230527	-0.16200945058408323
HELO_2815	4.20055209401367	4.60511565062597	4.188185134594038	4.006900122465674	0.19365197154799585	0.4045635566122998	0.181285012128364
HELO_2816	5.560827935359679	6.218307199831411	6.169733646319867	5.538116123559788	0.022711811799891457	0.657479264471732	0.6316175227600791
HELO_2817	10.964409109944283	8.749357486056809	8.64502947110971	10.44020301126489	0.524206098679393	-2.215051623887474	-1.7951735401551794
HELO_2818	10.575594221154963	8.161970857587185	8.250353733792027	10.043674135066889	0.5319200860880748	-2.413623363567778	-1.7933204012748618
HELO_2819	4.470579209440852	5.06812740384476	4.8300441062792165	4.3558890748687125	0.11469013457213961	0.5975481944039078	0.4741550314105041
HELO_2820	4.54789558452604	5.2794639119602005	4.541275213935784	4.470356518528196	0.07753906599784344	0.7315683274341609	0.07091869540758822
HELO_2821	4.9262680947656285	5.627810702820511	4.551313621998549	4.811955188605112	0.11431290616051637	0.7015426080548828	-0.2606415666065631
HELO_2822	0.6392404952503475	0.7987814341918001	1.3312113299197321	0.9307673971589879	-0.2915269019086404	0.1595409389414526	0.4004439327607442
HELO_2823	1.2506470270447176	0.9044014018348535	1.4875293321759564	0.9449180813451766	0.305728945699541	-0.3462456252098641	0.5426112508307798
HELO_2824	4.1219212381302635	4.356119709364319	4.356183995630899	4.469780293286987	-0.34785905515672333	0.23419847123405546	-0.11359629765608759
HELO_2825	2.5693560094294754	2.574903670074392	2.30716225693029	2.8685681768237195	-0.29921216739424406	0.005547660644916519	-0.5614059198934296
HELO_2826	1.7452523592691518	0.8712324137114585	1.6410466201489051	2.3178615850938242	-0.5726092258246724	-0.8740199455576932	-0.6768149649449191
HELO_2827	3.285423631112682	2.6724885830288527	3.3531889149882548	3.957774609183318	-0.6723509780706363	-0.6129350480838291	-0.6045856941950634
HELO_2828	3.3430815032130052	3.0760252867293225	3.365260910241544	3.9370921970225488	-0.5940106938095435	-0.2670562164836827	-0.5718312867810047
HELO_2829	5.985406800543893	5.583468255909757	6.104554466799764	6.5420800765989	-0.5566732760550073	-0.4019385446341355	-0.4375256097991356
HELO_2830	3.5648665022008443	3.3682288732041634	3.180806117954994	4.072432390756695	-0.5075658885558503	-0.1966376289966809	-0.8916262728017008
HELO_2831	2.700108528136823	2.4114864824383675	2.0740007072622313	2.7022155025647407	-0.0021069744279178515	-0.2886220456984554	-0.6282147953025095
HELO_2832	2.3209930840206376	1.8503012403843984	1.9934491344163419	2.356942605202551	-0.03594952118191319	-0.4706918436362393	-0.36349347078620897
HELO_2833	3.2336428366065952	2.7481928731431613	3.082830135033248	3.4125717320199356	-0.17892889541334034	-0.48544996346343394	-0.3297415969866875
HELO_2834	3.1294453292681443	2.366319912129294	2.4937561411378435	3.30003362098124	-0.17058829171309586	-0.7631254171388502	-0.8062774798433967
HELO_2835	1.774641333389625	0.8729361483782064	1.6372040408362702	2.1420846815704295	-0.3674433481808046	-0.9017051850114185	-0.5048806407341593
HELO_2836	1.2174719949431128	0.6328083227604765	1.3377827527089934	1.685198213279304	-0.4677262183361912	-0.5846636721826363	-0.3474154605703106
HELO_2837	1.8077736473498274	1.1607019030672387	2.032949028994666	2.111579231901568	-0.30380558455174067	-0.6470717442825886	-0.07863020290690192
HELO_2838	1.8629507966040577	1.7165059926582928	1.9247811094680605	2.5500113205174464	-0.6870605239133887	-0.14644480394576487	-0.6252302110493859
HELO_2839	4.785057571128949	5.184846663605268	5.144295333195856	4.780750750649129	0.004306820479819784	0.3997890924763192	0.3635445825467274
HELO_2840	4.83801869592351	5.012990290722439	4.687839717878756	4.781526267017366	0.05649242890614392	0.17497159479892943	-0.09368654913861008
HELO_2841	3.0268194663930728	3.1819256794404787	2.694182799670848	2.8064792625821955	0.22034020381087727	0.1551062130474059	-0.11229646291134765
HELO_2842	3.836503687092179	4.0154404359724145	3.6433609115308196	3.531301973239532	0.30520171385264705	0.17893674888023536	0.11205893829128755
HELO_2843	3.718185303645498	3.5723157495327187	3.7644048434905533	3.7475731251146986	-0.029387821469200492	-0.14586955411277946	0.01683171837585462
HELO_2844	4.356661759137886	4.28705627398288	4.461117148922117	4.250810057513795	0.10585170162409074	-0.06960548515500609	0.21030709140832204
HELO_2845	6.348765387196605	6.10980164965256	6.216205175296199	6.374574511605025	-0.025809124408420203	-0.23896373754404454	-0.15836933630882566
HELO_2846	3.009728592281567	3.8682110955810316	2.985244529480011	2.704555459395048	0.30517313288651904	0.8584825032994647	0.28068907008496335
HELO_2847	1.9872466014207861	2.349300136652373	2.55670288819484	1.9111768791766945	0.07606972224409159	0.3620535352315868	0.6455260090181454
HELO_2848	2.4119459768560283	2.9155134954549395	3.185329581593578	2.466392114170297	-0.05444613731426884	0.5035675185989112	0.7189374674232809
HELO_2849	3.0844406337631813	3.647070380822447	3.79877358847758	2.829638994800831	0.2548016389623502	0.5626297470592658	0.969134593676749
HELO_2850	2.9156306582352696	3.980799611161249	4.163187123364193	2.914022908366413	0.0016077498688567005	1.0651689529259794	1.2491642149977804
HELO_2851	1.5684096613156149	2.6552651066143196	3.0119649566490962	1.7794387224375912	-0.21102906112197628	1.0868554452987047	1.232526234211505
HELO_2852	2.6591560928203477	3.085591847909091	3.36904070835107	2.3146980704449684	0.34445802237537926	0.4264357550887432	1.0543426379061014
HELO_2853	2.365327693637655	3.249363730382594	3.820474801766771	2.1550608527763666	0.21026684086128844	0.8840360367449391	1.6654139489904045
HELO_2854	3.5986443186147707	3.779586312404451	5.256917868099417	3.5383326011389262	0.06031171747584452	0.18094199378968012	1.7185852669604906
HELO_2855	3.808404091776657	4.033465065725593	4.049433916470701	3.7090177312304817	0.09938636054617511	0.22506097394893576	0.340416185240219
HELO_2856	4.707750874020962	4.706708230307715	5.068226264774659	4.791119857138178	-0.08336898311721619	-0.0010426437132471378	0.27710640763648087
HELO_2857	2.8055812545587195	2.8524275704228543	4.506314703715222	2.8753365519812095	-0.06975529742248998	0.04684631586413479	1.6309781517340123
HELO_2858	1.589154013716179	2.2070883149501563	2.926764845584573	1.7643002472001712	-0.17514623348399216	0.6179343012339773	1.1624645983844017
HELO_2859	1.407289748822242	1.7753934463006094	2.22622507647468	1.458253565277501	-0.05096381645525905	0.36810369747836735	0.7679715111971788
HELO_2860	6.5220847100525114	6.172741354001613	5.541311067048363	5.668209959712588	0.8538747503399238	-0.3493433560508983	-0.12689889266422494
HELO_2861	4.189716186773318	5.16900483776666	6.2117722465361185	3.2102187082551326	0.9794974785181858	0.9792886509933414	3.001553538280986
HELO_2862	4.780384286501719	5.419016585195291	4.717888975069311	4.480116773265494	0.3002675132362249	0.6386322986935724	0.23777220180381686
HELO_2863	5.814319810251291	5.691881991597856	6.035758255707354	5.835480388146706	-0.021160577895415145	-0.12243781865343539	0.20027786756064803
HELO_2864	6.6176251837833435	6.869925691671203	7.045223882343872	6.701406785036032	-0.08378160125268863	0.25230050788785974	0.3438170973078396
HELO_2865	7.544334716292795	7.9785078716031945	7.988180666080379	7.635634154622277	-0.09129943832948229	0.43417315531039957	0.3525465114581019
HELO_2866	7.02091411628684	6.895866709964259	7.010437377837648	6.905174345892045	0.11573977039479466	-0.12504740632258127	0.10526303194560249
HELO_2867	8.7689290479967	8.918247513835247	8.934260555829544	8.854077170798787	-0.08514812280208695	0.14931846583854735	0.08018338503075739
HELO_2868	7.589300886705849	7.824745199775958	7.7794796851653665	7.774046395285864	-0.18474550858001493	0.2354443130701087	0.005433289879502645
HELO_2869	6.2219048757520135	6.510014920286821	6.427790908736985	6.115800700524873	0.10610417522714055	0.2881100445348075	0.3119902082121122
HELO_2870	8.37417195643601	8.797884594779694	8.854321336926134	8.198378962136145	0.17579299429986506	0.4237126383436838	0.6559423747899888
HELO_2871	1.1131649997083732	1.5819135815406657	1.2029939729418049	1.4105197078002043	-0.29735470809183107	0.4687485818322925	-0.20752573485839942
HELO_2872	8.305686129295092	8.663645023173084	8.957501706025434	8.250715653040643	0.054970476254448286	0.35795889387799207	0.7067860529847909
HELO_2873	5.671070454410664	7.080206620091993	5.171002889857199	5.5513002503159115	0.11977020409475259	1.4091361656813293	-0.3802973604587123
HELO_2874	10.513463850225344	11.44675006747397	10.26069201942466	10.474616459621485	0.03884739060385911	0.9332862172486251	-0.21392444019682522
HELO_2875	11.091771550781417	12.100302298257224	11.232261999473918	11.03757038542394	0.0542011653574761	1.0085307474758078	0.1946916140499777
HELO_2876	6.139059965246656	6.223105341041933	6.259352920235286	6.0581189405083045	0.08094102473835196	0.08404537579527638	0.20123397972698154
HELO_2877	3.063966603390911	3.690770864804239	3.7821099057735927	3.058742548626112	0.005224054764799035	0.6268042614133278	0.7233673571474806
HELO_2878	3.86376040273894	4.619160256722192	4.733202446050623	3.9334952192079258	-0.06973481646898572	0.7553998539832518	0.7997072268426968
HELO_2879	3.5579313245881594	4.229776289346288	4.663515952350121	3.5487884378340326	0.009142886754126778	0.6718449647581282	1.1147275145160882
HELO_2880	1.850818184340054	2.369459384321109	2.7774238885093445	1.914393274851115	-0.06357509051106103	0.5186411999810552	0.8630306136582295
HELO_2881	2.92027226585665	3.4494904303824274	3.6253510759643586	2.8153920769896232	0.10488018886702655	0.5292181645257776	0.8099589989747353
HELO_2882	1.96873962868871	2.608832961355855	2.4880466142939697	1.963412002277425	0.005327626411284925	0.640093332667145	0.5246346120165446
HELO_2883	2.3481692823927203	3.2323779791706087	2.7808527639942704	1.8506466239608395	0.4975226584318808	0.8842086967778884	0.9302061400334309
HELO_2884	3.3816201527651937	4.458720292989199	4.25325222687673	3.3470857561168152	0.03453439664837843	1.077100140224005	0.9061664707599144
HELO_2885	3.990194459553049	4.369087618776936	4.684271226470157	3.9402173762356427	0.04997708331740647	0.37889315922388667	0.7440538502345144
HELO_2886	5.228613158420148	4.792663071094819	5.300427513540925	5.600529531059781	-0.3719163726396326	-0.43595008732532925	-0.30010201751885557
HELO_2887	5.323408657128728	5.283692094612939	5.648731023869058	5.591823350243625	-0.26841469311489696	-0.03971656251578892	0.05690767362543259
HELO_2888	3.527977530294896	3.5472447245348633	4.235589719280629	3.641705145523456	-0.11372761522856001	0.019267194239967367	0.593884573757173
HELO_2889	2.045410769758732	2.149149741176689	2.263516897399167	1.9869287446062642	0.05848202515246759	0.10373897141795707	0.27658815279290283
HELO_2890	6.073895358488188	5.962053085399951	6.1793534483975	6.051479888316178	0.022415470172010288	-0.11184227308823669	0.12787356008132278
HELO_2891	3.9244320677266544	4.912459028552322	4.402901878670561	3.8792295566198622	0.04520251110679219	0.988026960825668	0.5236723220506989
HELO_2892	5.529679948230186	5.7777219637333035	5.530166505434852	5.427478543484568	0.10220140474561745	0.24804201550311777	0.1026879619502834
HELO_2893	1.271787534438661	2.0344145533443356	3.195957095380198	1.1845680213701064	0.08721951306855469	0.7626270189056745	2.0113890740100917
HELO_2894	5.711480369806551	5.917677364238835	5.866830126137809	5.615507409220723	0.0959729605858275	0.20619699443228434	0.25132271691708574
HELO_2895	3.7073309465483866	3.336114010880236	3.57623997122435	3.8191542920680472	-0.11182334551966067	-0.3712169356681505	-0.24291432084369724
HELO_2896	2.1893739257913345	2.32484826629164	2.281665419326127	2.115630374413625	0.0737435513777096	0.1354743405003056	0.1660350449125021
HELO_2897	0.9868832328946594	1.15859679887104	1.0041909547176404	1.1404005977519882	-0.1535173648573288	0.17171356597638054	-0.1362096430343478
HELO_2898	0.7060993592343056	0.9400901682029591	0.4076022937335964	0.7736192634685995	-0.06751990423429399	0.23399080896865354	-0.36601696973500314
HELO_2899	1.683008573389067	1.8521151527588804	1.9097074585851186	1.548284024393922	0.13472454899514497	0.16910657936981344	0.3614234341911966
HELO_2900	1.8438011405072723	2.079374209682453	1.9922213287942256	1.6849911309794061	0.15881000952786617	0.2355730691751805	0.30723019781481953
HELO_2901	3.2508111055863167	3.2542351609746	3.3749868281987756	3.1870044250919194	0.0638066804943973	0.003424055388283165	0.1879824031068562
HELO_2902	4.872164831112989	4.65469553773043	4.947689460677439	4.790671247287143	0.08149358382584548	-0.2174692933825586	0.15701821339029554
HELO_2903	2.5333140109222754	2.5054239612489986	3.2372950037205306	2.780899298255432	-0.24758528733315677	-0.027890049673276796	0.45639570546509844
HELO_2904	8.334379704499769	8.436118202711363	7.930710784372809	8.35305950245428	-0.018679797954511912	0.10173849821159386	-0.422348718081472
HELO_2905	7.203842409795402	7.59435126557694	6.715996540989917	7.049391677514895	0.1544507322805071	0.3905088557815377	-0.33339513652497743
HELO_2906	6.516537887999031	6.7567775073051495	6.016122922688719	6.351707289104504	0.16483059889452711	0.24023961930611826	-0.3355843664157847
HELO_2907	7.84915601164217	8.131660609947602	7.693330184604186	7.813823110668128	0.035332900974041515	0.2825045983054322	-0.12049292606394246
HELO_2908	7.598845673339109	7.736860492111064	7.4677372268201045	7.816450547847228	-0.21760487450811894	0.1380148187719552	-0.34871332102712316
HELO_2909	8.047202212381285	8.280116729296273	7.847656197142718	8.048022148835356	-0.0008199364540715237	0.2329145169149882	-0.20036595169263816
HELO_2910	8.206593604778782	8.523966282847331	7.998406071169028	8.18339985431554	0.023193750463240903	0.3173726780685495	-0.1849937831465125
HELO_2911	8.333020026289914	8.778188023815067	8.099086691865109	8.265501338001455	0.06751868828845886	0.4451679975251537	-0.16641464613634582
HELO_2912	7.420577326894754	7.882363848803997	7.152093383623517	7.335936092515678	0.08464123437907567	0.46178652190924296	-0.18384270889216126
HELO_2913	8.340023234188315	8.951364831345051	7.991334235976395	8.178700972924359	0.16132226126395643	0.611341597156736	-0.1873667369479639
HELO_2914	9.166460125795508	9.535258633780119	8.653040878755313	8.988156125182925	0.17830400061258267	0.3687985079846108	-0.3351152464276126
HELO_2915	8.233438919877294	8.379139014366453	8.05107109121599	8.258841963346123	-0.025403043468829267	0.14570009448915933	-0.20777087213013345
HELO_2916	8.85144002417619	8.962805423000932	8.710477583012159	8.90479890211473	-0.053358877938538996	0.11136539882474139	-0.19432131910257056
HELO_2917	8.084902223936902	8.285379888709846	7.722392367246218	8.089821542915784	-0.004919318978881648	0.2004776647729436	-0.36742917566956645
HELO_2918	8.76352648472637	8.883170329826875	8.528069152327639	8.71213245273033	0.05139403199603976	0.11964384510050508	-0.18406330040269125
HELO_2919	7.444450424501611	7.596564281054543	6.919702509938214	7.428117170772389	0.016333253729222008	0.15211385655293164	-0.5084146608341751
HELO_2920	8.49231566557752	8.570784790926384	7.895610522000067	8.460915138873444	0.03140052670407556	0.07846912534886386	-0.5653046168733775
HELO_2921	7.565185519219029	7.881390480365629	7.231262946613291	7.583285938666545	-0.01810041944751628	0.3162049611465996	-0.3520229920532545
HELO_2922	10.067893281675154	10.389515153324728	9.819717641484537	10.026839979828368	0.04105330184678557	0.32162187164957423	-0.2071223383438312
HELO_2923	10.14760640499802	10.34921392555681	9.650304638971157	10.07363106302636	0.07397534197166067	0.20160752055878994	-0.4233264240552028
HELO_2924	5.142490210284405	5.420694266003006	4.596544255067004	4.869010887600736	0.27347932268366826	0.27820405571860185	-0.2724666325337326
HELO_2925	7.302984096681922	7.813543349985191	6.731585781866245	7.17622030924159	0.126763787440332	0.5105592533032688	-0.4446345273753458
HELO_2926	6.532101337630725	7.212130651704961	5.613942041053414	6.246177027288105	0.28592431034261967	0.6800293140742362	-0.6322349862346917
HELO_2927	6.109452283341486	6.648541477096683	5.302254074449294	6.038690714971929	0.07076156836955771	0.5390891937551965	-0.7364366405226344
HELO_2928	6.902833386416671	7.330131713410722	6.179037704468063	6.835207053737097	0.0676263326795743	0.4272983269940509	-0.6561693492690344
HELO_2929	5.740595536837186	6.262232600567905	4.724090978850028	5.280902198443651	0.4596933383935351	0.5216370637307186	-0.556811219593623
HELO_2930	4.992979950667663	4.959891022243869	4.896252746502253	4.926159880772411	0.06682006989525213	-0.03308892842379407	-0.029907134270157343
HELO_2931	3.400389043809495	4.46852675134696	3.7967849120221935	3.73101755982856	-0.3306285160190652	1.0681377075374656	0.0657673521936335
HELO_2932	3.1470832229866113	3.7135574364452544	3.8845022367112616	3.2465218274877543	-0.09943860450114306	0.5664742134586431	0.6379804092235073
HELO_2933	2.987023160050473	3.744581099058776	3.6513755942081105	3.05957587849546	-0.07255271844498701	0.7575579390083029	0.5917997157126504
HELO_2934	3.786371113883145	4.29309826079993	4.59992579945247	3.966034630412984	-0.17966351652983903	0.5067271469167847	0.6338911690394862
HELO_2935	4.077125293208437	4.245821485440296	4.581546468447404	4.15633694305334	-0.07921164984490314	0.1686961922318595	0.425209525394064
HELO_2936	6.974951439488817	6.318098047225095	6.381075947035235	7.04744344496267	-0.07249200547385293	-0.6568533922637219	-0.6663674979274345
HELO_2937	5.032301709287745	4.749016870056369	4.761510283490128	5.046133187037307	-0.013831477749561394	-0.28328483923137604	-0.284622903547179
HELO_2938	3.45210497597822	3.1929027468139366	3.4791515785463445	3.6051179479826203	-0.15301297200440045	-0.25920222916428326	-0.12596636943627582
HELO_2939	3.8075885510801046	3.397758645100001	3.707130906983228	3.88792977839495	-0.08034122731484539	-0.4098299059801036	-0.18079887141172213
HELO_2940	6.333638346348113	5.78887304708974	6.257364509593896	6.3008142696889715	0.03282407665914189	-0.5447652992583736	-0.04344976009507562
HELO_2941	7.73866966406228	8.030518561138491	7.859742811495942	7.684203358242719	0.05446630581956047	0.2918488970762114	0.17553945325322307
HELO_2942	6.292327241593945	6.21501073568382	6.623767804387004	6.303757591555537	-0.011430349961591979	-0.07731650591012507	0.320010212831467
HELO_2943	6.658522503276411	6.462378834535714	6.580371724747227	6.513430624159735	0.1450918791166762	-0.19614366874069766	0.06694110058749203
HELO_2944	6.601802807760308	6.229318001125937	6.5750264507708165	6.47472098377276	0.12708182398754797	-0.3724848066343709	0.10030546699805676
HELO_2945	4.1949121807950505	3.992164507467347	4.496986624972746	4.2643797588250685	-0.06946757803001802	-0.20274767332770338	0.23260686614767767
HELO_2946	2.6179421962338574	2.290932154218384	2.5367580121522653	2.5546059501315415	0.06333624610231592	-0.32701004201547335	-0.017847937979276196
HELO_2947	4.456912474244435	4.729072914492061	4.52789878015454	4.4376299567083235	0.01928251753611132	0.2721604402476263	0.09026882344621612
HELO_2948	4.723110927201822	4.812477191402131	4.633628260800344	4.76352950799328	-0.04041858079145744	0.0893662642003088	-0.12990124719293572
HELO_2949	5.524834579652882	5.96316439588366	5.547751744817276	5.697330565062193	-0.17249598540931022	0.4383298162307776	-0.14957882024491642
HELO_2950	3.621457233531094	4.007940081257856	3.822205879564372	3.4715676896374945	0.14988954389359943	0.3864828477267621	0.35063818992687734
HELO_2951	1.1059003946479524	1.5203754275590555	1.455304052052698	0.8774058236143869	0.22849457103356552	0.4144750329111031	0.5778982284383112
HELO_2952	2.134552604071154	2.092237108311323	2.360631378753767	2.0825421444195693	0.052010459651584906	-0.04231549575983129	0.27808923433419785
HELO_2953	3.532358298480407	3.462370503055896	3.10787005937009	3.4344373768325163	0.09792092164789068	-0.06998779542451095	-0.3265673174624264
HELO_2954	5.4099582067428775	5.764530506036659	5.712589264832952	5.397630478163728	0.012327728579149877	0.35457229929378187	0.3149587866692247
HELO_2955	4.80704279531932	5.2106965067237105	5.4354835692702315	4.774105284961721	0.0329375103575984	0.40365371140439077	0.6613782843085101
HELO_2956	5.011927293880395	3.936166050828401	3.315071801963825	4.9190842312888305	0.09284306259156416	-1.0757612430519936	-1.6040124293250058
HELO_2957	6.009111760518603	5.583224935422827	5.649521811211873	5.947789755447566	0.06132200507103658	-0.4258868250957759	-0.29826794423569325
HELO_2958	2.729553231865893	2.8553614202533724	2.9177592747510475	2.6446100435791737	0.0849431882867191	0.12580818838747954	0.27314923117187373
HELO_2959	1.1288699190733131	1.0727513627604444	0.8794976222266863	0.9546208366718743	0.17424908240143888	-0.05611855631286877	-0.07512321444518799
HELO_2960	5.0366314398486365	5.300855854526618	5.450213593737491	5.0076671078020185	0.02896433204661797	0.2642244146779813	0.4425464859354724
HELO_2961	4.57269615518793	5.140717248420942	4.7994605421647	4.262241571154465	0.31045458403346515	0.5680210932330123	0.5372189710102351
HELO_2962	8.27554663773085	8.304844531656206	8.51291194558287	8.2729043742675	0.0026422634633505027	0.029297893925356533	0.24000757131537043
HELO_2963	2.465768739296333	2.0745831011193143	3.08078809163907	2.4179879350039424	0.0477808042923904	-0.39118563817701846	0.6628001566351278
HELO_2964	4.052502603080325	3.434400325757491	5.051834509053331	4.030208318308359	0.0222942847719656	-0.618102277322834	1.0216261907449722
HELO_2965	5.327890774486498	4.394705730715292	6.084541567786655	5.407884955743628	-0.07999418125713031	-0.9331850437712061	0.6766566120430264
HELO_2966	5.417113642128794	6.461923239444981	5.812883753879639	5.420458399941683	-0.003344757812889121	1.0448095973161866	0.39242535393795563
HELO_2967	5.366790375694511	5.756049610451207	5.631507778588574	5.351580294075233	0.01521008161927817	0.3892592347566959	0.27992748451334126
HELO_2968	4.286518317977268	4.758666989056095	4.2442577507195365	3.8437197640576386	0.4427985539196291	0.47214867107882696	0.4005379866618979
HELO_2969	0.48789007895301034	0.7464056055038842	0.6267291092689103	0.4454681026058065	0.04242197634720385	0.2585155265508739	0.18126100666310385
HELO_2970	0.8808946404406927	1.0166123916493475	0.7862023434505719	0.7836886532059314	0.09720598723476126	0.1357177512086548	0.002513690244640543
HELO_2971	7.563609108106923	7.50599383693391	7.430820884289669	7.528774378009302	0.034834730097620614	-0.05761527117301313	-0.09795349371963358
HELO_2972	7.909445917569616	7.880095563201061	8.105172949973067	7.8297562166405825	0.07968970092903316	-0.029350354368554932	0.2754167333324844
HELO_2973	5.258913964308875	5.522547693744641	5.273867067039512	5.3468494040605625	-0.08793543975168738	0.2636337294357656	-0.07298233702105072
HELO_2974	7.9510527696161395	8.085756810946561	7.77954924710649	7.938024028365736	0.013028741250403542	0.1347040413304219	-0.15847478125924574
HELO_2975	6.752028573782731	7.278042800400052	6.82694414147321	6.7538599466057105	-0.0018313728229797377	0.5260142266173213	0.07308419486749962
HELO_2976	12.130585877231754	12.042134412853505	11.432204717929642	11.401298583842916	0.7292872933888379	-0.0884514643782488	0.0309061340867256
HELO_2977	8.075511127901608	8.457697399524719	8.339346272742985	8.117085223984088	-0.04157409608247953	0.3821862716231106	0.22226104875889696
HELO_2978	6.342589261587183	6.697644627596563	6.5453852948404885	6.431174868469401	-0.0885856068822175	0.35505536600937937	0.11421042637108769
HELO_2979	7.438678018846436	7.611545331012199	7.5440869026574795	7.38750621672074	0.05117180212569572	0.17286731216576356	0.15658068593673935
HELO_2980	7.125265370751017	7.4221465071987955	7.342060883026619	7.188716797130316	-0.06345142637929868	0.29688113644777836	0.1533440858963031
HELO_2981	7.957099729074098	8.101021798058312	8.111931260248905	8.023931814133448	-0.06683208505934957	0.14392206898421378	0.0879994461154574
HELO_2982	6.339008465850995	6.519885459359469	6.480745896043284	6.197285094183145	0.1417233716678501	0.1808769935084742	0.283460801860139
HELO_2983	5.4219964979712785	5.533060118671666	5.763936265599253	5.3208413845187685	0.10115511345250994	0.11106362070038767	0.44309488108048445
HELO_2984	5.021174567770562	5.205526063071745	5.630937008326744	5.029619661822897	-0.008445094052334845	0.18435149530118267	0.6013173465038468
HELO_2985	8.837533187915335	9.10372140789986	9.582969550770011	8.928104812310321	-0.09057162439498612	0.26618821998452447	0.6548647384596897
HELO_2986	5.554823766448682	5.561344751745112	5.629225971395275	5.464863070349058	0.08996069609962376	0.006520985296429416	0.16436290104621687
HELO_2987	6.027004593773808	6.116993283124029	6.147568458245402	6.142483311814904	-0.11547871804109633	0.08998868935022131	0.0050851464304981775
HELO_2988	6.191244767868565	6.255807646535771	6.31803645274546	6.225970676335158	-0.034725908466592514	0.06456287866720523	0.09206577641030211
HELO_2989	6.885152461570467	7.135407997208297	6.792242368877532	6.893293624841825	-0.008141163271358387	0.2502555356378302	-0.10105125596429332
HELO_2990	7.1091470825024645	7.475476075428367	6.959569011667253	7.201629981130406	-0.09248289862794135	0.3663289929259026	-0.2420609694631528
HELO_2991	7.5422798710873495	7.906698576591257	7.421846418483486	7.532827338566108	0.009452532521241785	0.3644187055039074	-0.11098092008262217
HELO_2992	7.273652958694561	7.005643017075467	7.018608048170332	7.199282972858588	0.07436998583597365	-0.26800994161909397	-0.18067492468825552
HELO_2993	7.213920933738954	6.884707331825702	7.037662819474076	7.077876417908693	0.13604451583026034	-0.3292136019132519	-0.040213598434617026
HELO_2994	7.638160981815347	7.355497260577555	7.382185033620594	7.5811640450038835	0.05699693681146378	-0.2826637212377925	-0.19897901138328944
HELO_2995	7.468206120466827	7.611762654588085	7.367077966305447	7.478237300666282	-0.010031180199455036	0.14355653412125768	-0.1111593343608348
HELO_2996	7.78249530328966	7.80073665999511	7.739306065617075	7.6936899401552745	0.08880536313438547	0.018241356705449796	0.04561612546180083
HELO_2997	6.195314134539863	6.413384163615828	5.855742271470311	6.052024831170226	0.1432893033696363	0.21807002907596562	-0.19628255969991493
HELO_2998	5.687438606866557	6.312670020437668	5.48925975311852	5.732115710953871	-0.04467710408731396	0.625231413571111	-0.24285595783535108
HELO_2999	9.11694839559412	8.989264039195426	9.234452844722023	9.215457567847302	-0.09850917225318234	-0.12768435639869402	0.0189952768747208
HELO_3000	6.231633085844859	6.0024766942570436	6.029021365289036	6.444032660476554	-0.21239957463169556	-0.2291563915878152	-0.41501129518751867
HELO_3001	6.737220094829723	6.698587440343161	6.56147685662475	6.69850579928885	0.038714295540873245	-0.0386326544865625	-0.13702894266410048
HELO_3002	6.427917795703966	6.425807003458819	6.621801427214638	6.4730018286401245	-0.04508403293615881	-0.0021107922451468752	0.14879959857451386
HELO_3003	3.9538075080764834	4.285078896235015	3.47421497657345	3.9338525076317574	0.01995500044472598	0.3312713881585312	-0.4596375310583074
HELO_3004	6.429513869999169	6.496524126322452	6.025558356924513	6.2064395902995875	0.22307427969958127	0.06701025632328328	-0.18088123337507422
HELO_3005	7.937701644740943	8.279044359740928	6.939060645820593	8.048180204693304	-0.11047855995236144	0.3413427149999846	-1.1091195588727114
HELO_3006	5.320705509595759	5.788821987869814	4.592945242859277	5.427873303797122	-0.10716779420136291	0.4681164782740552	-0.8349280609378447
HELO_3007	4.291499457624265	4.649471951431116	3.847155360563484	4.504216514995879	-0.21271705737161462	0.3579724938068516	-0.6570611544323954
HELO_3008	4.383066111440921	4.6792668065600695	4.027317256385375	4.351165196497133	0.03190091494378766	0.2962006951191487	-0.323847940111758
[truncated: 1,645 more rows]
