# Supplementary material for: Metabolic engineering of Halomonas elongata: Ectoine secretion is increased by demand and supply driven approaches
Source: Front Microbiol. 2022 Aug 25;13:968983. doi: 10.3389/fmicb.2022.968983 (PMC9453808; doi:10.3389/fmicb.2022.968983)
Supplement: Supplementary Table 2 — TPM data in pseudocounts [log2(n+1)] as averages of three biological replicates. [file Data_Sheet_2.CSV]

baseMean	log2FoldChange	lfcSE	stat	pvalue	padj
cds-CBV40884.1	8968.29789132989	0.0422191773553296	0.0651960310116485	0.647572815403232	0.517261284551154	0.951665184376188
cds-CBV40885.1	8577.76592817878	-0.003428739056896	0.0840887473762566	-0.0407752423942533	0.967475076647073	0.993769258169796
cds-CBV40886.1	6526.71570918158	0.149439720441262	0.0759724682134537	1.9670246861191	0.0491803648719973	0.580175721374465
cds-CBV40887.1	17574.2599381785	0.0731705776569567	0.0550598262606474	1.32892859687887	0.183871528153205	0.792315141003845
cds-CBV40888.1	608.062243707508	-0.0893169140213427	0.0923429571662817	-0.967230385101378	0.333428875673399	0.911057653961843
cds-CBV40889.1	2373.18820181044	0.12248931185063	0.0871836046668852	1.40495810328836	0.160033737143353	0.773455430786441
cds-CBV40890.1	2848.24697039782	-0.00158068159437341	0.0612454013804791	-0.0258089841644377	0.979409695910061	0.995738509709492
cds-CBV40891.1	1076.04794915444	-0.109861048317211	0.105615685295914	-1.04019633077608	0.2982486958717	0.887826052087794
cds-CBV40892.1	12241.0620433346	-0.0367560006383969	0.0535946895531727	-0.685814227954997	0.492830263038326	0.951665184376188
cds-CBV40893.2	5945.94581203225	-0.0613181059550703	0.103895898452398	-0.590187936852623	0.555064658665567	0.953587010224334
cds-CBV40894.1	4640.14361980077	0.0497877946834725	0.0788172892378893	0.631686209521888	0.527591941051716	0.951665184376188
cds-CBV40895.1	2366.53858866228	0.00120699741797106	0.068132598295022	0.0177154174092205	0.985865881264119	0.99731184260526
cds-CBV40896.1	2494.08572191592	0.0639509121548808	0.052064743139685	1.22829593115069	0.219335897852268	0.821350569795128
cds-CBV40897.1	921.562453935744	-0.162752227654138	0.090532095300601	-1.79772960201284	0.0722198680136936	0.62675304351325
cds-CBV40898.1	1892.76173310247	-0.00317718472600876	0.0821658691304761	-0.0386679379118295	0.96915513612206	0.993769258169796
cds-CBV40899.2	1899.83894335075	0.195780554621341	0.0626726262957826	3.12386070590623	0.00178494935169269	0.189572120851833
cds-CBV40900.2	3244.49800128859	0.00342930202599998	0.0656234380211495	0.0522572746782143	0.958323696640264	0.993676269313266
cds-CBV40901.1	4231.79587614822	0.104558094536793	0.0694769908039853	1.50493124884729	0.132341753331524	0.720168292190266
cds-CBV40902.1	1937.5206434147	0.0887711870943763	0.0644346568933416	1.37769317591492	0.168298039162821	0.779133614637111
cds-CBV40903.1	3037.16364313726	0.0283054903873088	0.0719658672351085	0.39331826982417	0.694084426012813	0.968414472594451
cds-CBV40904.1	6516.05009835127	-0.0359183516423395	0.0536671898958819	-0.669279530231109	0.503317181964542	0.951665184376188
cds-CBV40905.1	2313.66502083388	0.0360385786433412	0.114407575478942	0.315001681422527	0.752760377219438	0.98192153963983
cds-CBV40906.1	976.90259601026	0.22493719003608	0.194486963913743	1.15656692618145	0.247449341431932	0.843948838810227
cds-CBV40907.1	1614.888769009	0.0214898096670671	0.0728043501850499	0.29517205513744	0.767862448213246	0.984668471462971
cds-CBV40908.1	2194.59608481413	-0.0398404095813978	0.0621863330244609	-0.640661824612277	0.521742422114385	0.951665184376188
cds-CBV40909.1	1945.91026005728	0.0440917775335036	0.0596183004309511	0.739567837640222	0.45956226311358	0.951654671109353
cds-CBV40910.1	2271.84744908056	0.155124397571645	0.0584517243618569	2.65388915836455	0.00795699595251873	0.334101306797037
cds-CBV40911.1	4418.35855322694	-0.10616997791872	0.0767113402717919	-1.38401933198605	0.166352535379084	0.776619187328787
cds-CBV40912.2	2454.53046908563	0.108969442544596	0.0768304028679852	1.41831148187306	0.156099845958829	0.771103343033287
cds-CBV40913.1	9293.93011494177	0.0468775597336642	0.0675090072319393	0.69438970673362	0.487437847126793	0.951665184376188
cds-CBV40914.1	3502.08130690267	-0.00525501370292098	0.097062435219355	-0.0541405507809997	0.956823184756161	0.993676269313266
cds-CBV40915.1	5481.61763342003	0.145416873698943	0.0860122807833349	1.69065245537726	0.09090319986294	0.649978524220325
cds-CBV40916.1	4514.66512418984	0.0741268813735402	0.0621024018307844	1.19362342177232	0.232625307818955	0.831751990220094
cds-CBV40917.1	523.92286708739	0.0610102830847824	0.141556141290573	0.430997076697268	0.666470496061806	0.96584897801199
cds-CBV40918.1	330.461416633485	0.0620295671462052	0.159519848622816	0.388851717712407	0.697385840398605	0.968414472594451
cds-CBV40919.1	60.9075666942952	-0.363972825962616	0.303063145821497	-1.20098016199236	0.229758896705023	0.831751990220094
cds-CBV40920.1	177.777534621999	-0.177774497947683	0.198704816346485	-0.894666275414755	0.370965511761209	0.927374626371077
cds-CBV40921.1	221.267956346297	0.13113007239075	0.16702001250763	0.785115929653998	0.432385600784578	0.941150730962289
cds-CBV40922.1	464.550136892276	-0.0671230552033885	0.106837327036732	-0.628273442111769	0.529824826302398	0.951665184376188
cds-CBV40923.1	269.430117697813	-0.0539346309923768	0.138076404820543	-0.390614392534882	0.696082285524164	0.968414472594451
cds-CBV40924.1	2565.30974570421	0.00923232278550839	0.0908177149446205	0.101657730445411	0.919028354481295	0.993676269313266
cds-CBV40925.2	450.504735399237	0.0654856142215493	0.145732246526237	0.449355690195579	0.653175090013876	0.965772548112161
cds-CBV40926.1	1719.06739555489	-0.0280545551311634	0.156143192024831	-0.179671971395986	0.857410098905354	0.993676269313266
cds-CBV40927.1	144.972439723214	-0.157687763293697	0.29194879661963	-0.540121299075411	0.589113382961695	0.955076494922944
cds-CBV40928.1	387.570266944906	0.0423587849985484	0.191230797971891	0.22150608295205	0.824698400721532	0.992299769694768
cds-CBV40929.1	722.006340766683	0.0773511044486788	0.126846343455891	0.609801609894863	0.541993234947978	0.953587010224334
cds-CBV40930.1	859.64906572538	0.0552432180747349	0.0995667821821548	0.554835828415835	0.579006958194867	0.955076494922944
cds-CBV40931.2	963.733802090203	-0.0337908760014951	0.0826409893692709	-0.408887602379793	0.682622147586538	0.967233918953867
cds-CBV40932.1	878.737312062711	-0.0426660450865345	0.169574501277764	-0.251606490156484	0.801345241567333	0.992299769694768
cds-CBV40933.1	240.608730720489	0.026529090346846	0.124364398827021	0.213317401097604	0.831079401787102	0.993634916114001
cds-CBV40934.1	1433.71219628711	-0.0399022211712646	0.125163011278256	-0.31880202276818	0.749876644308259	0.98192153963983
cds-CBV40935.1	163.806681806084	-0.134115285528215	0.239201178187073	-0.560679870160702	0.57501579229036	0.955076494922944
cds-CBV40936.1	368.718322634538	-0.181742618539542	0.191955100642549	-0.94679754760972	0.343741951682772	0.913213367478697
cds-CBV40937.1	562.385108097872	-0.0466722699182718	0.107597445649082	-0.433767452718985	0.6644573187325	0.96584897801199
cds-CBV40938.1	608.662385742664	-0.0564285102557109	0.124320093695098	-0.453896941182373	0.649903005261667	0.965737114843128
cds-CBV40939.1	1267.05374514551	0.090679215528303	0.0892339446365453	1.01619642499997	0.309535858485653	0.894725478633965
cds-CBV40940.1	1618.90441530789	-0.00475939242769408	0.0842140510026242	-0.0565154195888971	0.954931212101695	0.993676269313266
cds-CBV40941.1	4499.81060776143	-0.0315597594165667	0.0726411478610963	-0.434461188263641	0.663953572901264	0.96584897801199
cds-CBV40942.1	3700.99840696148	0.120733062949151	0.0526166216952752	2.29458028773429	0.0217571890239764	0.454134159338606
cds-CBV40943.1	1235.3402682929	-0.0865954381153305	0.0805122067065443	-1.0755566349207	0.282125590443368	0.873718273662953
cds-CBV40944.1	812.46838534554	0.0363721146357526	0.109560471416964	0.331982093225285	0.739902780475983	0.980638486314019
cds-CBV40945.1	2763.82089404583	-0.152304812544327	0.0671612300166352	-2.26774900499296	0.0233445091475835	0.4668976347489
cds-CBV40946.1	317.158538704115	-0.0645384746483769	0.114817735421811	-0.5620949970079	0.574051296839612	0.955076494922944
cds-CBV40947.1	1017.39933133157	0.106158546198794	0.114092394889007	0.930461195963755	0.352132346374997	0.918686664546038
cds-CBV40948.1	699.648014339886	0.167191720682584	0.133818101234708	1.24939540420873	0.211520488533921	0.814986085737728
cds-CBV40949.1	243.676758262339	0.0783661204488954	0.143119695167679	0.547556507558807	0.583996460026655	0.955076494922944
cds-CBV40950.1	225.551839788978	0.0208299268956657	0.148591794722718	0.140182214869506	0.888516023622485	0.993676269313266
cds-CBV40951.1	210.51002866968	-0.139969554275585	0.171322714679448	-0.816993558253346	0.41393210934884	0.941150730962289
cds-CBV40952.1	287.31592343886	0.0919923490971839	0.134894065539596	0.681959941893669	0.495264280910303	0.951665184376188
cds-CBV40953.1	5510.60145757652	0.0259576593454903	0.0650711723720434	0.398911813008036	0.689958184633815	0.96754912804377
cds-CBV40954.1	3171.80178842992	0.139360332618868	0.0802640838625589	1.73627263792735	0.0825156389192087	0.642945384230298
cds-CBV40955.2	946.863926680207	0.179899222265389	0.0844562406981789	2.13008796955923	0.0331643513634066	0.509602011801112
cds-CBV40956.1	1657.68635118771	-0.0661414113860399	0.319511801404185	-0.207007725834735	0.836003824842208	0.993676269313266
cds-CBV40957.1	1265.996849257	0.00534034453966205	0.102755259272566	0.0519714959357591	0.958551405657351	0.993676269313266
cds-CBV40958.1	411.364087779216	0.206245738364156	0.123556160361853	1.66924690569968	0.0950684577439146	0.651408350879081
cds-CBV40959.1	7041.16550695113	0.547586257685547	1.09614140234992	0.499558046536357	0.617386304808762	0.962696854434483
cds-CBV40960.1	1079.64122686529	0.847480687199469	1.00397884559211	0.844122055878232	0.398601203999349	0.935460493368226
cds-CBV40961.1	1456.92086187426	0.506958470657705	0.867430169474425	0.584437212928472	0.558926196323511	0.953587010224334
cds-CBV40962.1	2610.86736215977	0.512723007114493	0.702912024095728	0.729426997317471	0.465740508497956	0.951665184376188
cds-CBV40963.1	395.054009472574	0.501777131772555	0.467203233898712	1.07400183766994	0.282821857918839	0.873742272059822
cds-CBV40964.1	42913.1066355419	-0.0521805088629193	0.0804620042373866	-0.6485111744044	0.516654385773515	0.951665184376188
cds-CBV40965.1	592.703651276827	0.503875062192669	0.232312237182268	2.1689561785647	0.0300860109995997	0.49839487159016
cds-CBV40966.1	2699.4032626057	-0.0102120464983808	0.0520415602730041	-0.196228676557919	0.84443118371384	0.993676269313266
cds-CBV40967.1	6710.99529685231	0.090239050403654	0.0532304897708515	1.69525117638628	0.0900277824039657	0.649978524220325
cds-CBV40968.1	1919.39448537082	0.15448413708777	0.0742966628114599	2.07928769936544	0.0375909150344757	0.536524878219335
cds-CBV40969.1	3147.40887306135	-0.164244872371836	0.101722769822798	-1.61463232526947	0.106390340862634	0.675265143368671
cds-CBV40970.1	288.215173776332	0.284901291355885	0.190479911205882	1.49570256281749	0.134731182169242	0.72356769994823
cds-CBV40971.1	2764.1250795794	-0.0191475142443752	0.0861830937228157	-0.222172509911955	0.824179593257673	0.992299769694768
cds-CBV40972.1	4090.48455689855	0.0407973045225176	0.0521609859495046	0.782142127489925	0.434131051133437	0.941150730962289
cds-CBV40973.1	3272.68441077797	0.0138089383961247	0.0654774722640231	0.210896021465876	0.83296840872074	0.993634916114001
cds-CBV40974.1	594.70104745717	-0.121346670437182	0.0979925237377346	-1.23832580087387	0.215595280749897	0.815198490877358
cds-CBV40975.1	404.107803337489	0.158231886846669	0.109903995452482	1.43972824823354	0.149944298103757	0.752012306184257
cds-CBV40976.1	6074.12797742974	0.274590718159007	0.159458760108833	1.72201714080552	0.0850664134940957	0.644412290864973
cds-CBV40977.1	2133.59250670358	0.0198489742944715	0.102511059123835	0.193627638462827	0.846467455368721	0.993676269313266
cds-CBV40978.1	78.3080029478812	-0.111028063057372	0.239142756386033	-0.464275250211412	0.642450553740306	0.964819899014666
cds-CBV40979.1	189.692081822045	-0.0255422011344226	0.181263180395324	-0.140912241960649	0.887939270962834	0.993676269313266
cds-CBV40980.1	985.370514094632	0.0715800165937792	0.0906348384115438	0.789762720917063	0.429666354092593	0.941150730962289
cds-CBV40981.1	3627.70840592357	0.148979539820075	0.0955717567798218	1.55882391241687	0.119038062892121	0.707977737699072
cds-CBV40982.1	297.946184946852	-0.0136877324829514	0.250210066595989	-0.0547049631902015	0.956373515232025	0.993676269313266
cds-CBV40983.1	63.8495522648427	0.108569983322907	0.30627658840441	0.354483455260219	0.722976600909225	0.975052007160427
cds-CBV40984.1	661.746900068239	0.655681478660251	0.200541260332557	3.26955898039603	0.00107715278742801	0.15337033986789
cds-CBV40985.1	897.345615925429	0.154270430183285	0.10995647699515	1.40301357772757	0.16061279012503	0.773455430786441
cds-CBV40986.2	401.590316611009	0.0468567046918021	0.105970061020804	0.44216927158892	0.6583667202999	0.965772548112161
cds-CBV40987.1	1295.71086908762	0.17728116884047	0.0920753338244422	1.92539262663427	0.0541802573433955	0.605167119998496
cds-CBV40988.1	1584.55074715248	-0.116687336505992	0.100108535129502	-1.16560827061392	0.243772862393052	0.839946379867663
cds-CBV40989.1	962.610114275088	0.0890526957109453	0.118398520317843	0.752143654091977	0.451964674059981	0.948218483993559
cds-CBV40990.1	2661.04311856584	-0.031225630542645	0.069313290064937	-0.450499904324133	0.652350023156572	0.965772548112161
cds-CBV40991.1	2058.69824358081	0.0125648094024888	0.0827841163596183	0.151778021618382	0.879362017488867	0.993676269313266
cds-CBV40992.1	1899.337616925	0.218219106570964	0.0948070985625316	2.30171695874686	0.0213511391931996	0.452901434035672
cds-CBV40993.1	423.332371606187	0.140431363772397	0.118099309645902	1.18909555181527	0.234402068586464	0.831751990220094
cds-CBV40994.1	1497.64409229712	-0.0406741300570386	0.100704833097044	-0.403894518328064	0.686290287501605	0.967233918953867
cds-CBV40995.1	422.299836412799	0.222107618795189	0.130097646169795	1.70723779664168	0.0877778624605798	0.649520207674495
cds-CBV40996.1	5308.97434431493	-0.0484763369661151	0.130478900738475	-0.371526252074108	0.710245606587032	0.97190207141951
cds-CBV40997.1	818.874866149164	-0.05011872323439	0.107751353329499	-0.465133120705494	0.641836128794985	0.964819899014666
cds-CBV40998.1	585.640369190623	-0.0808987439087582	0.138679699474077	-0.583349576149611	0.559657994964495	0.953587010224334
cds-CBV40999.1	436.700721141812	0.048621427206973	0.17119414500502	0.284013376774931	0.776400129402016	0.987576375046969
cds-CBV41000.1	576.45126439285	-0.139255304324746	0.11577259067717	-1.20283482912684	0.229040243857907	0.831751990220094
cds-CBV41001.2	502.418508873113	0.0537274092860079	0.154695659719295	0.347310385976567	0.728358148984172	0.975195133845698
cds-CBV41002.1	456.534104572889	0.0487948330189296	0.108901075048814	0.448065668746225	0.654105804056823	0.965772548112161
cds-CBV41003.1	664.202390957766	0.171317212908109	0.190493256939037	0.899334788332879	0.368474362683935	0.926448518880729
cds-CBV41004.2	30555.914898921	0.0026792723523721	0.129699767869743	0.0206574953554495	0.983518875570212	0.997006479107896
cds-CBV41005.1	816.423910338279	-0.165160793455073	0.0981210455972558	-1.68323515561571	0.0923295777066909	0.649978524220325
cds-CBV41006.1	96.5544221036825	-0.332016878579344	0.198227587626118	-1.67492770585278	0.0939484168714278	0.649978524220325
cds-CBV41007.1	138.688580996461	-0.244198805080652	0.149376575596886	-1.63478647240955	0.102093817554649	0.666656013001515
cds-CBV41008.1	667.736942941697	0.123718242499595	0.13048479552475	0.948142977134281	0.343056671842508	0.913213367478697
cds-CBV41009.1	41594.0545024423	0.0365833612728761	0.102589769597697	0.356598532352072	0.721392376355178	0.975052007160427
cds-CBV41010.1	218.82068159511	0.329148354949911	0.130787303528437	2.51666901962196	0.011847006192583	0.388037488621749
cds-CBV41011.1	848.457832080352	0.03556804935993	0.0951022761109127	0.373997876964048	0.708405895696909	0.970632099436771
cds-CBV41012.1	1252.19214704739	0.00858120716667899	0.097434521240095	0.0880715280114474	0.929819825778595	0.993676269313266
cds-CBV41013.1	1472.00502193822	0.095562264098717	0.0772109364382655	1.23767782786995	0.21583554357899	0.815253292744491
cds-CBV41014.1	3074.09064677257	-0.069186369186632	0.0896075460025754	-0.772104273278989	0.440052671474029	0.941328940386617
cds-CBV41015.1	486.654967614134	-0.0857731135458469	0.117063077408959	-0.73270851445498	0.463736229760679	0.951665184376188
cds-CBV41016.1	7949.73813574782	0.01470279381024	0.0853190062407423	0.172327297961647	0.863180224697173	0.993676269313266
cds-CBV41017.1	7245.4787372145	-0.0523119087929697	0.0714521739968125	-0.732124802742927	0.464092396424136	0.951665184376188
cds-CBV41018.1	7973.10353274483	0.105393914112554	0.0646851461287465	1.62933718821293	0.103241657716907	0.668631927862745
cds-CBV41019.1	828.629427705269	-0.00745305603952487	0.116746181201798	-0.0638398272457588	0.949097765364943	0.993676269313266
cds-CBV41020.1	2542.44110480321	0.0703742859745394	0.0937089146726818	0.750988166070982	0.452659777748997	0.948218483993559
cds-CBV41021.1	2543.47861150692	0.0441289832647804	0.0588496437311467	0.749859820161066	0.453339135985189	0.948319271176953
cds-CBV41022.1	891.873202199177	0.1595365984514	0.105650499061314	1.51004112492467	0.131032930825187	0.720168292190266
cds-CBV41023.2	769.341319990637	0.239509687205628	0.0898828589558388	2.66468701583361	0.00770600055807228	0.334101306797037
cds-CBV41024.1	900.046997442495	0.156549629755556	0.13277037680531	1.17910059097833	0.238358123320446	0.835641925543816
cds-CBV41025.1	862.287775814995	0.0750515838311171	0.122027941522391	0.615036055634406	0.538530909412683	0.953040200319631
cds-CBV41026.1	772.499616664951	0.118179129642549	0.11245287135388	1.05092140573849	0.293294688224082	0.884137903518622
cds-CBV41027.1	98.0633999634052	0.0832742490383671	0.204940971309026	0.406332850412812	0.684498051281015	0.967233918953867
cds-CBV41028.1	253.677158634089	0.0950138729481845	0.144201271778526	0.658897607325635	0.509961522433006	0.951665184376188
cds-CBV41029.1	485.784102487035	0.000210589812626196	0.120447296449184	0.00174839800339596	0.99860498093769	0.999997850317163
cds-CBV41030.1	489.547398798656	-0.103277161931303	0.0922945504866991	-1.11899523196861	0.263142173156595	0.855623097286404
cds-CBV41031.1	1769.41192851423	-0.0411128874162732	0.101364846171223	-0.405593151562884	0.685041561654615	0.967233918953867
cds-CBV41032.1	318.645730139382	-0.143766294658898	0.125181085728069	-1.14846659000228	0.250775997682224	0.844731462341893
cds-CBV41033.1	564.900964515182	-0.282989331324986	0.15022368231267	-1.88378641082691	0.0595938724253299	0.612737080983829
cds-CBV41034.1	514.912021154731	0.0336466387750224	0.103517431171713	0.325033556128434	0.745155675222956	0.98192153963983
cds-CBV41035.1	553.385962075606	-0.0893420751734506	0.0921944825351742	-0.969060975415364	0.332514767076606	0.911057653961843
cds-CBV41036.1	400.421790541114	-0.882321046573226	0.847130159585159	-1.04154129868933	0.297624396419671	0.886734072171148
cds-CBV41037.1	345.422166068398	-0.0426342755148805	0.563891429853696	-0.0756072414967224	0.939731575076855	0.993676269313266
cds-CBV41038.1	709.907706049054	-0.0784662976954424	0.0957036766663717	-0.819888017144632	0.412279948473206	0.941150730962289
cds-CBV41039.1	1869.9288663615	0.0163870170164053	0.0616432825696689	0.265836216588316	0.79036534964317	0.992299769694768
cds-CBV41040.1	81.0856847828346	0.0974006993682361	0.228770978102235	0.425756362001079	0.670285387804462	0.967233918953867
cds-CBV41041.1	257.105772081716	0.00767332198790012	0.14689838244788	0.0522355785001421	0.958340984075006	0.993676269313266
cds-CBV41042.1	78.9973130208108	-0.267837433192545	0.254857845320615	-1.05092873580408	0.293291321395057	0.884137903518622
cds-CBV41043.1	48.1126107658752	-0.213664985730741	0.327481754769226	-0.65244851848711	0.514111873529328	0.951665184376188
cds-CBV41044.1	247.656070411397	-0.152398457247479	0.121495965341414	-1.25434994338476	0.209714838252856	0.814986085737728
cds-CBV41045.1	179.048742074995	-0.0793439303697279	0.182802298051297	-0.434042302616254	0.664257722389133	0.96584897801199
cds-CBV41046.1	103.667455091636	-0.126041456120153	0.201141188099381	-0.62663175708139	0.530900646525427	0.951665184376188
cds-CBV41047.1	140.732057320857	0.193472738964008	0.213308292734183	0.90700992673129	0.364401547845043	0.923181141791394
cds-CBV41048.1	125.621556087519	0.123199929029008	0.18178495469518	0.677723463064322	0.497947046863498	0.951665184376188
cds-CBV41049.1	2505.70210433693	-0.00565034355919513	0.0798265080450332	-0.0707827975640316	0.943570623035198	0.993676269313266
cds-CBV41050.1	747.054769234092	-0.317650905006603	0.103935969313581	-3.05621727592911	0.00224148760968877	0.223718844252993
cds-CBV41051.1	478.789388199002	-0.266663665386576	0.135244380285779	-1.9717171598783	0.0486419036146985	0.580175721374465
cds-CBV41052.1	2210.63491812017	-0.205626270338355	0.0863869564609519	-2.38029302990088	0.0172988757285644	0.4461874303989
cds-CBV41053.1	792.483896911472	-0.0781768318195625	0.0968200623878033	-0.807444551176106	0.419410408265713	0.941150730962289
cds-CBV41054.2	553.960743604373	0.0343377593050733	0.0855125296547296	0.401552374180924	0.688013486042699	0.967233918953867
cds-CBV41055.2	318.557753918187	-0.0611319291837706	0.147631881157389	-0.414083521150818	0.678812940724179	0.967233918953867
cds-CBV41056.1	640.579660735086	0.135422869183128	0.105294886410598	1.28612959090004	0.198397838494706	0.801694579088321
cds-CBV41057.1	138.00500585134	0.128956626149661	0.198866709410642	0.648457585142503	0.51668903555302	0.951665184376188
cds-CBV41058.1	354.690390350127	0.0378057980454466	0.121089713735992	0.312213125946215	0.754878557294253	0.98192153963983
cds-CBV41059.1	373.147750708476	0.187326108214974	0.20914147759508	0.895690851805386	0.370417897663835	0.927374626371077
cds-CBV41060.2	158.968728162588	0.158473799044709	0.156246466058133	1.01425525352841	0.310460969569507	0.894725478633965
cds-CBV41061.1	182.71401113995	0.254157196012032	0.147708998225915	1.72066156472952	0.085312254744797	0.644412290864973
cds-CBV41062.1	149.449736066385	0.0251363779507984	0.162126564512589	0.155041698603603	0.876788444012778	0.993676269313266
cds-CBV41063.1	12808.455238528	-0.0490654906373913	0.0571779607169934	-0.858118932926702	0.390826793878964	0.933095132928124
cds-CBV41064.1	7207.49650660439	-0.0338072842930708	0.0782107529542044	-0.432258775374101	0.665553345628386	0.96584897801199
cds-CBV41065.1	3203.53057576586	0.0650635150723376	0.0830283704485772	0.783629917350167	0.433257295857265	0.941150730962289
cds-CBV41066.1	12275.195666757	0.0900576261905273	0.178220066852489	0.505316981308659	0.613336217620478	0.962696854434483
cds-CBV41067.1	2296.38878925572	-0.0732864670418869	0.106828639617183	-0.686018911262997	0.492701183108722	0.951665184376188
cds-CBV41068.1	85.1660606272323	0.0273139823962228	0.228936261551506	0.119308239817997	0.905031155699004	0.993676269313266
cds-CBV41069.1	525.760234373024	0.0669350649464607	0.0960135564058393	0.697141814678056	0.485714048032268	0.951665184376188
cds-CBV41070.1	836.505529861918	0.0720420894607628	0.0981182676847939	0.734237274675485	0.462804139429978	0.951665184376188
cds-CBV41071.1	90.5253554631019	0.129914625903364	0.222488291109923	0.583916687279414	0.559276365517814	0.953587010224334
cds-CBV41072.1	2001.37414153089	0.00720212917156835	0.0752389421313608	0.0957234241676876	0.923740236529722	0.993676269313266
cds-CBV41073.1	1751.41610542147	0.0289312833536122	0.0672386421163719	0.430277626718577	0.666993700020819	0.96584897801199
cds-CBV41074.1	415.36348431276	0.17618406857203	0.120655841984681	1.46021995846997	0.144229631774515	0.744797330815076
cds-CBV41075.1	1226.75609944564	0.0132134130987444	0.0655728234361464	0.201507460047246	0.840301796798365	0.993676269313266
cds-CBV41076.1	817.723142095162	-0.0712756501419661	0.0921952314520856	-0.773094757932339	0.439466303228649	0.941328940386617
cds-CBV41077.1	3434.5028767729	0.0112036451043355	0.096478269811932	0.116126098925438	0.907552604789655	0.993676269313266
cds-CBV41078.1	1479.72327898799	0.165875827994236	0.148417251750972	1.11763171758872	0.263724316610293	0.855623097286404
cds-CBV41079.1	1150.08906253966	-0.0161052978028588	0.124905872807085	-0.128939476110408	0.897405539954084	0.993676269313266
cds-CBV41080.1	8558.47239618631	-0.0240103648096176	0.0721468584815546	-0.332798479586692	0.73928640599874	0.980375766456647
cds-CBV41081.1	4520.76092339954	0.112535428251983	0.0597800793411316	1.8824904465216	0.0597694557981844	0.612737080983829
cds-CBV41082.1	1977.55922486745	0.0498155055760634	0.0855224662875469	0.58248443641197	0.560240421785837	0.953587010224334
cds-CBV41083.1	133.24103793651	0.0995869514154246	0.175456641153709	0.567587244122501	0.570315270658945	0.953963577463809
cds-CBV41084.2	376.417913495331	-0.035829804633445	0.109955193833222	-0.325858228105086	0.744531621280496	0.98192153963983
cds-CBV41085.1	284.067030303779	0.23406467014059	0.131557667899157	1.77917922899035	0.0752103825840067	0.626767905104878
cds-CBV41086.1	954.464325104994	-0.148243715398828	0.0964835112452386	-1.53646683755141	0.124423925150374	0.716578618370016
cds-CBV41087.1	9174.76512060938	0.0834403829640305	0.10847994482933	0.769177962758976	0.441787670856433	0.941732750568229
cds-CBV41088.1	1913.83376795074	-0.0570774727844428	0.10243601954991	-0.557201197735265	0.577389971482584	0.955076494922944
cds-CBV41089.1	6679.60408808931	0.00810493610234208	0.0847239292939757	0.0956628920528404	0.923788313539953	0.993676269313266
cds-CBV41090.2	127.089500824044	0.0315219573394034	0.201721331562811	0.156264868445945	0.875824247028978	0.993676269313266
cds-CBV41091.1	68.4628559720077	0.578687360806981	0.302978915811448	1.90999218297789	0.0561342198103098	0.605167119998496
cds-CBV41092.1	780.307009255794	0.141351086835204	0.147209583635716	0.960203020375291	0.336953047033801	0.912701496560949
cds-CBV41093.1	169.234774846787	0.238390448750334	0.182742018468798	1.30451907419988	0.192056660360824	0.799333652007189
cds-CBV41094.1	721.716576730653	0.325115373009951	0.111903015172396	2.90533166160969	0.00366864131153172	0.264949275518821
cds-CBV41095.1	803.934447230941	-0.0892126815573733	0.12388037269814	-0.720151865984119	0.471431496401451	0.951665184376188
cds-CBV41096.1	9004.62344696478	-0.0439736152904222	0.0894880991249756	-0.491390651051939	0.623150175263502	0.962696854434483
cds-CBV41097.1	3319.3893952765	0.0331210231055216	0.0753548094595865	0.439534295727796	0.660274437392654	0.96584897801199
cds-CBV41098.1	2196.15326917125	0.0297076319179073	0.0759634725073988	0.39107785541286	0.695739688607993	0.968414472594451
cds-CBV41099.1	863.659938749149	0.0150228835810491	0.112325437140319	0.133744269895716	0.89360479729955	0.993676269313266
cds-CBV41100.2	635.256994792146	0.140866507033035	0.10814129974002	1.30261525773861	0.192706146106449	0.799333652007189
cds-CBV41101.1	634.318650714145	0.0293556750175515	0.110828312083228	0.264875233284312	0.791105578064812	0.992299769694768
cds-CBV41102.1	1057.91948800288	0.00987107576207539	0.0932141404678969	0.105896763222046	0.915664262203472	0.993676269313266
cds-CBV41103.1	2701.1628182617	0.0850970954432501	0.0598484023919911	1.42187747779609	0.155061822487709	0.769132199180106
cds-CBV41104.2	3543.12366120312	0.333451059161293	0.102889343518797	3.24087070397504	0.00119165219999056	0.153680574791639
cds-CBV41105.1	1939.257351542	0.370402523170837	0.113871984136479	3.25279765676953	0.00114274839699731	0.15337033986789
cds-CBV41106.1	6162.75295192667	0.0759537539365729	0.137473237923856	0.552498472310969	0.580606880795827	0.955076494922944
cds-CBV41107.1	6693.71612279168	-0.004788124895772	0.159102993575599	-0.0300944990924818	0.975991687833897	0.995041344786738
cds-CBV41108.1	19862.1768093709	0.0252024933538584	0.113978545039747	0.221116117468157	0.825002020919691	0.992299769694768
cds-CBV41109.1	56391.6258050784	0.00544241146740689	0.0955765126251579	0.0569429802147261	0.954590616575923	0.993676269313266
cds-CBV41110.1	75562.7626813723	-0.0441059699403504	0.106636983729257	-0.413608566164364	0.679160798741329	0.967233918953867
cds-CBV41111.1	53806.2057812368	0.138040507771818	0.0915839270922129	1.50725691892235	0.131744815651569	0.720168292190266
cds-CBV41112.1	99860.4055238531	-0.00516343677694844	0.105388487718272	-0.0489943151167658	0.960923826380289	0.993676269313266
cds-CBV41113.1	100773.264244003	0.0280096145652442	0.110134423498072	0.254322070026857	0.799246750793813	0.992299769694768
cds-CBV41114.1	25690.2379017185	0.137520478248663	0.081233163557101	1.69291053341775	0.09047249803487	0.649978524220325
cds-CBV41115.1	27681.5442627947	0.0810314244294913	0.100182618814216	0.808837155472649	0.418608821141424	0.941150730962289
cds-CBV41116.1	181038.476498543	-0.00519223995499748	0.083412595545654	-0.0622476728008736	0.950365598665303	0.993676269313266
cds-CBV41117.1	229862.482131222	0.0707447906385986	0.07941654607413	0.890806691247477	0.373032884837313	0.927374626371077
cds-CBV41118.1	22142.9518682043	0.267516611532306	0.112123143206779	2.38591787459033	0.017036555072506	0.445789857730574
cds-CBV41119.1	64546.14178796	0.0503873362081373	0.100960357361758	0.499080406654972	0.617722740108874	0.962696854434483
cds-CBV41120.1	26792.8942903005	-0.137725300016367	0.135490449131433	-1.01649452709959	0.309393952377583	0.894725478633965
cds-CBV41121.1	4190.32975589423	-0.0934733567204575	0.316807706845109	-0.295047609956528	0.767957510188036	0.984668471462971
cds-CBV41122.1	50352.6592359941	-0.0788225659971793	0.101799647386234	-0.774291149537301	0.438758636302363	0.941328940386617
cds-CBV41123.1	8584.82144433967	-0.103513370907102	0.204547509885276	-0.50606028381944	0.612814330540146	0.962696854434483
cds-CBV41124.1	14769.9681598179	-0.192862379672077	0.148327723838808	-1.30024498914085	0.193517015653508	0.799530827831599
cds-CBV41125.1	39412.6193927163	-0.0374316317705399	0.111506565590136	-0.335689935139129	0.737104696442608	0.979931039341397
cds-CBV41126.1	13794.3988014686	0.0563433771895362	0.156922515331882	0.359052218034953	0.7195560258452	0.975052007160427
cds-CBV41127.1	269.011830421528	-0.307055916554874	0.523214553400658	-0.586864250161143	0.557294881444172	0.953587010224334
cds-CBV41128.1	3546.67468882487	-0.0567950188408914	0.274071990251473	-0.207226644316259	0.83583285976457	0.993676269313266
cds-CBV41129.1	8511.52820435336	-0.0790435641749369	0.264144168405918	-0.299244025154734	0.764753860150371	0.984251560328868
cds-CBV41130.1	6414.84751660756	-0.1997798206349	0.310966803455093	-0.642447420159273	0.520582718576351	0.951665184376188
cds-CBV41131.1	23341.8350981613	-0.10256001757057	0.170762253952776	-0.600601217169063	0.5481056270796	0.953587010224334
cds-CBV41132.1	3924.26114488995	0.00146948005813303	0.286489014853744	0.00512927191600425	0.995907451075507	0.999783654666015
cds-CBV41133.1	8528.81934192935	0.0777821305740263	0.137780638842018	0.564535998872909	0.572389407921039	0.955076494922944
cds-CBV41134.1	24295.4478877754	-0.115305182190577	0.124215789171997	-0.928265101877815	0.353270071831414	0.918686664546038
cds-CBV41135.1	11941.1254032826	-0.0471293354625203	0.164205664950152	-0.287014065421113	0.774101550481461	0.987382797170101
cds-CBV41136.1	23799.2804350311	-0.0352132617835697	0.160971176658635	-0.218755074756302	0.826840844376802	0.992299769694768
cds-CBV41137.1	385.673808939757	-0.229710188409559	0.472927379502667	-0.485719792013571	0.627165848995849	0.962696854434483
cds-CBV41138.1	12353.1552840542	-0.0477762891995557	0.142445384906837	-0.335400751879766	0.737322800855878	0.979931039341397
cds-CBV41139.1	77574.8397135469	-0.0184861593470017	0.0951985530103129	-0.194185297595848	0.846030794574664	0.993676269313266
cds-CBV41140.1	4004.20019568536	-0.15247886332532	0.193183532317496	-0.789295347776966	0.429939405081341	0.941150730962289
cds-CBV41141.1	23051.7427170358	-0.157921458998537	0.142144241622188	-1.1109944180383	0.266570752000007	0.856996746356871
cds-CBV41142.1	21272.665333195	-0.169569349513796	0.127358187787181	-1.33143657632088	0.183045401002705	0.792315141003845
cds-CBV41143.1	39344.2913997781	-0.0676351147948359	0.0922104682014277	-0.733486296231481	0.463261882948822	0.951665184376188
cds-CBV41144.1	48204.5613978433	0.0119376469905614	0.0917783681446369	0.130070377496235	0.896510746322704	0.993676269313266
cds-CBV41145.1	12525.0716364738	0.111433277748791	0.0871684316264445	1.27836735925606	0.201119927397243	0.804430619688169
cds-CBV41146.1	7892.09935122382	0.0464423541838414	0.0443183865585621	1.04792520193561	0.294673069935632	0.88450910684752
cds-CBV41147.1	5127.04287655927	-0.0485173474689953	0.0645567151459145	-0.751546099570491	0.452324067891336	0.948218483993559
cds-CBV41148.1	7343.1377123855	-0.0763694573690469	0.062083271811156	-1.23011328399937	0.218654686252843	0.820750594655942
cds-CBV41149.1	205.584865889149	0.0620551210868661	0.186187314927287	0.333294033007034	0.738912343125788	0.980239702802065
cds-CBV41150.2	1819.7125077744	0.0294009634134617	0.0560101848955459	0.524921734650437	0.599637599506498	0.95522109929832
cds-CBV41151.1	856.854085996819	0.128330783340868	0.111005322499644	1.15607774880596	0.247649356585472	0.843948838810227
cds-CBV41152.1	17575.8639347334	0.0232136117934022	0.0607536445609954	0.38209414367061	0.702391535544033	0.968414472594451
cds-CBV41153.1	11446.0313620182	-0.051990837526089	0.0537478259440477	-0.967310521177401	0.333388825671434	0.911057653961843
cds-CBV41154.1	886.831134650257	-0.0673223107827197	0.0970576714875873	-0.693632041145038	0.487912994588078	0.951665184376188
cds-CBV41155.1	1670.86964512912	-0.0194303924536337	0.0578936367921361	-0.335622246766038	0.737155745677906	0.979931039341397
cds-CBV41156.1	591.119873196776	-0.0272419431985402	0.100813415811039	-0.270221408325273	0.78698992366528	0.991988271381189
cds-CBV41157.1	3595.05578403868	0.0778479221122371	0.0909822667187655	0.855638410866066	0.392197816769111	0.933095132928124
cds-CBV41158.1	1251.804623391	-0.102386234692571	0.103687384803837	-0.987451220669447	0.323421484893975	0.90540379391154
cds-CBV41159.1	1460.67829057447	0.147328484235106	0.0976506798185145	1.50872973448744	0.131367863589124	0.720168292190266
cds-CBV41160.1	4631.07244626504	0.0400875545192138	0.0968306798392351	0.413996417104268	0.678876730788114	0.967233918953867
cds-CBV41161.1	580.838175081632	0.0567335542905836	0.0900162793386924	0.630258823263731	0.528525258789039	0.951665184376188
cds-CBV41162.2	940.577621379204	0.12439533683864	0.09673861355125	1.2858912514054	0.198481017364985	0.801694579088321
cds-CBV41163.1	24.9033394540294	-0.265357992724737	0.395255529664878	-0.671358078025433	0.501992444403461	0.951665184376188
cds-CBV41164.1	125.858262073547	-0.0160700019394999	0.189024446908787	-0.0850154686459914	0.932249093030752	0.993676269313266
cds-CBV41165.1	61.8756252917068	-0.312342623622426	0.240632534300979	-1.29800662462273	0.194285058569828	0.79970786778073
cds-CBV41166.1	160.886256753992	-0.011534136217748	0.163885359577285	-0.0703792959145245	0.943891769846362	0.993676269313266
cds-CBV41167.1	360.811869524526	0.0153391128499313	0.122878935025661	0.124831101821708	0.900657264279085	0.993676269313266
cds-CBV41168.1	102.137853484097	-0.00656137290627227	0.211408790881178	-0.0310364241662972	0.975240491371481	0.995041344786738
cds-CBV41169.1	1375.00036460212	0.0178849994558732	0.106790042350134	0.167478156785756	0.866993833143245	0.993676269313266
cds-CBV41170.1	1003.33135728813	-0.00359435125819351	0.0929124091319603	-0.0386853735875966	0.969141234866779	0.993769258169796
cds-CBV41171.1	15.0919599274836	-0.0287439092709664	0.448408389394576	-0.0641020773714231	0.948888947746997	0.993676269313266
cds-CBV41172.1	372.495017626183	0.212750498094183	0.116842113526648	1.82083746752546	0.0686315670131752	0.62675304351325
cds-CBV41173.1	785.85154162779	0.0202730206292573	0.101667591634408	0.199404946092932	0.841945991753982	0.993676269313266
cds-CBV41174.1	183.478713779354	-0.0241830974946909	0.15666130996972	-0.154365474789947	0.87732157445984	0.993676269313266
cds-CBV41175.1	362.724054676012	-0.0279250148668526	0.162908327555391	-0.1714155150071	0.863897056118941	0.993676269313266
cds-CBV41176.1	2070.15409768006	0.130536774106488	0.103787028745469	1.25773688373546	0.208486928473419	0.814768721555755
cds-CBV41177.1	195.282886730083	0.0111394938533125	0.135567419362	0.0821694025433	0.934512004376833	0.993676269313266
cds-CBV41178.1	84.5630512823274	0.302065576159806	0.208900823332697	1.44597599636424	0.148183934495725	0.747335457352041
cds-CBV41179.2	91.7219500523586	-0.0903004465996757	0.186433703405425	-0.484356878344607	0.628132616064056	0.962696854434483
cds-CBV41180.1	61.3360704845878	-0.367029016080183	0.246227151087868	-1.4906114717999	0.136063530688408	0.72356769994823
cds-CBV41181.1	38.223396615409	0.102866417381335	0.293982827855261	0.349906210957261	0.726409085669806	0.975052007160427
cds-CBV41182.1	973.98540215065	0.0612224391054654	0.136333162218601	0.449064909147339	0.653384833286242	0.965772548112161
cds-CBV41183.1	1295.22372760917	-0.0197117428517853	0.0932360733452794	-0.211417557009155	0.832561457849091	0.993634916114001
cds-CBV41184.2	510.781912811998	-0.0170316347017391	0.113706240701727	-0.149786279069909	0.88093323494004	0.993676269313266
cds-CBV41185.1	1058.32133920695	-0.0344395640780999	0.0834909482334951	-0.412494585422415	0.679976948556696	0.967233918953867
cds-CBV41186.1	811.725046779769	-0.0527278885154112	0.0878031278412014	-0.600524033845053	0.548157048474913	0.953587010224334
cds-CBV41187.1	842.386762560616	-0.165126253126409	0.105173703595429	-1.57003364416641	0.116407284334852	0.703137213584168
cds-CBV41188.1	152.897166192318	-0.0591387248263245	0.160503942516781	-0.368456524487811	0.712532856806032	0.973130161091748
cds-CBV41189.1	56.5121012211074	0.326351362966588	0.294646725566789	1.10760220511126	0.268033650695274	0.857110328209811
cds-CBV41190.1	100.291095095099	0.095468836469638	0.18739474356597	0.509453118336957	0.610434651621352	0.962696854434483
cds-CBV41191.1	90.6451907840393	0.0468911237845459	0.297144535761421	0.157805775106681	0.874609847804999	0.993676269313266
cds-CBV41192.1	6129.28265225979	-0.0278507566551768	0.0774334306512457	-0.359673546954344	0.719091276417466	0.975052007160427
cds-CBV41193.1	5999.62955303376	0.813794924380371	0.303794878723163	2.67876446041723	0.00738943535250667	0.334101306797037
cds-CBV41194.1	2479.91938303264	0.427898087476843	0.189612702448282	2.25669526330155	0.0240271230358578	0.4668976347489
cds-CBV41195.1	6208.77429267811	0.00756309967207162	0.0696376351876258	0.10860649778951	0.913514606753829	0.993676269313266
cds-CBV41196.1	3264.45180875534	0.108946657305975	0.061068770521619	1.78399952013781	0.0744237431337585	0.62675304351325
cds-CBV41197.1	9676.61122408922	0.134212242110968	0.125604158157801	1.06853343137217	0.285279958375638	0.878479347945617
cds-CBV41198.1	2976.84264552547	0.0489449001314593	0.0884172513455139	0.553567311657248	0.579875002278598	0.955076494922944
cds-CBV41199.1	3986.26088147515	0.0487331278678496	0.0894840867063954	0.544601053232482	0.586027930215967	0.955076494922944
cds-CBV41200.2	20781.0362541216	0.034111843498546	0.0550330883505777	0.619842435177234	0.535361527629551	0.951665184376188
cds-CBV41201.2	1106.10201315283	-0.143045961320707	0.121813278513234	-1.17430515840822	0.240272817869024	0.838038632358151
cds-CBV41202.1	1637.49446704527	0.0204463828693724	0.100806484030025	0.202828052839166	0.839269430651751	0.993676269313266
cds-CBV41203.1	4811.34483948473	0.0669655452930353	0.0571175723424765	1.17241581787669	0.24103015189661	0.838671303480913
cds-CBV41204.1	355.768824460837	-0.0198088109431406	0.114607692879915	-0.172840151000126	0.862777076029967	0.993676269313266
cds-CBV41205.1	119.777795907075	0.0107159315165155	0.200899270197787	0.0533398230166072	0.957461151168358	0.993676269313266
cds-CBV41206.1	96.963714985547	0.251291104587059	0.196368851912826	1.27968922840479	0.200654454421315	0.804430619688169
cds-CBV41207.1	295.063344710215	0.155872580523518	0.11918052352874	1.30786957388997	0.1909175510309	0.799333652007189
cds-CBV41208.1	13.8276803825473	0.0925600237079299	0.475982280852029	0.194461070152115	0.845814875356252	0.993676269313266
cds-CBV41209.2	1862.29996659984	0.266205100109431	0.0813177084642981	3.27364242225672	0.00106170871420512	0.15337033986789
cds-CBV41210.1	407.140344882386	-0.249612170765189	0.0963960858726227	-2.58944301011377	0.00961313334532514	0.350636611211809
cds-CBV41211.2	7053.76403704213	0.0689293271245571	0.0581842370771254	1.18467355743083	0.236146541264692	0.832739414557426
cds-CBV41212.1	6396.08647707954	-0.0673047317656762	0.0563468291457033	-1.19447239154554	0.232293234082729	0.831751990220094
cds-CBV41213.2	2752.44513689275	-0.0320866265085713	0.0581798551348	-0.551507500907799	0.58128582615218	0.955076494922944
cds-CBV41214.1	983.950711414431	-0.0975835533185425	0.0773586587881232	-1.2614431900353	0.207149215757962	0.813826287976218
cds-CBV41215.1	14472.5676393093	0.010783170975136	0.0693368802494035	0.155518548517746	0.876412532237478	0.993676269313266
cds-CBV41216.2	22800.9603162553	0.0475443892096177	0.0544331631504603	0.873445275965295	0.382420421916396	0.932739001715397
cds-CBV41217.1	2655.49314448954	0.0918740344997468	0.0867323747143014	1.05928189793468	0.289471416494371	0.881411604282204
cds-CBV41218.1	791.711199252094	0.024864584912107	0.0949946150564997	0.261747309542949	0.793516263929465	0.992299769694768
cds-CBV41219.1	269.197339068326	0.0756627697851692	0.138604904657601	0.545888112488376	0.585142850230754	0.955076494922944
cds-CBV41220.1	24209.5980466302	0.221096338587216	0.0848373329536653	2.60612080660256	0.00915741570492376	0.348078190636628
cds-CBV41221.1	3433.48384088845	0.0729826036426176	0.0692337018680594	1.05414850966228	0.291814929733285	0.884137903518622
cds-CBV41222.1	18743.6087084471	0.508138141147439	0.317932763588085	1.59825661065176	0.10998587952164	0.687126316527061
cds-CBV41223.1	5158.71358643427	-0.0533300372752413	0.0667421605952731	-0.799045712628882	0.424263906166609	0.941150730962289
cds-CBV41224.1	394.236105135142	0.379529157007267	0.165310854466317	2.29585140209046	0.021684379243903	0.454134159338606
cds-CBV41225.1	2655.07333220647	0.0406613754927867	0.0935133972504929	0.434818717834276	0.663694017344201	0.96584897801199
cds-CBV41226.1	5037.97289984331	-0.0509176959058308	0.0729963990913042	-0.69753709141382	0.485466735313409	0.951665184376188
cds-CBV41227.1	6513.08890625771	0.000577339333299592	0.0842269720770201	0.00685456593134623	0.99453089050016	0.999170682128725
cds-CBV41228.1	708.486906662495	0.168142602947249	0.132382936248818	1.27012293058087	0.204040844750983	0.808306403622956
cds-CBV41229.1	2332.6347127783	0.0257327698233502	0.0734428165023212	0.35037830857885	0.72605480316616	0.975052007160427
cds-CBV41230.1	959.181951619178	-0.100511927944737	0.0846635006728671	-1.18719314871123	0.235151442719215	0.831751990220094
cds-CBV41231.2	571.713974089144	-0.0341743194924501	0.109275352899202	-0.312735841942083	0.754481362520977	0.98192153963983
cds-CBV41232.1	1396.54613551239	-0.203477793208737	0.0834800773583285	-2.43744135903627	0.0147916131222039	0.420570984128175
cds-CBV41233.1	612.725651187347	-0.181040254275155	0.0979350102191756	-1.84857543660834	0.0645191422801794	0.626286620359484
cds-CBV41234.1	568.763257334224	-0.0996940699349301	0.137871648892806	-0.72309333162789	0.469622545866013	0.951665184376188
cds-CBV41235.2	851.888331262061	-0.124223243777644	0.0741132108783413	-1.67612821392342	0.0937130814263803	0.649978524220325
cds-CBV41236.1	2446.31024088182	-0.0659851681754947	0.0787845216456957	-0.837539745081384	0.402289245968004	0.935460493368226
cds-CBV41237.1	15427.3562958706	0.0173344508529985	0.048773817396547	0.355404841742522	0.722286322143892	0.975052007160427
cds-CBV41238.1	2183.59324075345	0.072369086612652	0.0921195928638059	0.78559928852102	0.432102281427902	0.941150730962289
cds-CBV41239.1	3506.60491876912	-0.0524516080550627	0.0519021621321737	-1.01058618562922	0.31221453035642	0.894725478633965
cds-CBV41240.1	10623.7590686409	-0.0815720681632552	0.0463577089574691	-1.75962250934561	0.0784718324081593	0.627691550906859
cds-CBV41241.1	18132.399048214	0.00742494680855827	0.0517324878599666	0.143525801980695	0.885874935163852	0.993676269313266
cds-CBV41242.1	970.739283613103	0.132061139910059	0.127727381784304	1.03392974995035	0.301169005883585	0.892142149504204
cds-CBV41243.1	999.062003007516	0.0749174788021805	0.0871723073907891	0.859418329565709	0.390109760667364	0.933095132928124
cds-CBV41244.1	233.894869245457	0.140705838745323	0.206670156358825	0.680823207493134	0.495983363522043	0.951665184376188
cds-CBV41245.1	603.387992984562	-0.0943839806069607	0.568530217788637	-0.16601400884913	0.868145925687372	0.993676269313266
cds-CBV41246.1	4885.37260648914	0.138916678123311	0.215605886154876	0.644308374881394	0.519375485954583	0.951665184376188
cds-CBV41247.1	164.171942254117	0.493600382339298	0.204199360550795	2.41724744390918	0.0156383821399756	0.430463281703475
cds-CBV41248.1	880.035889975322	-0.0308453579114011	0.11540298839121	-0.26728387489271	0.789250601247062	0.992299769694768
cds-CBV41249.1	973.468310459	-0.012279470211583	0.108038445396359	-0.113658338626898	0.909508639395393	0.993676269313266
cds-CBV41250.1	756.86841167157	0.061883696787526	0.106247145917289	0.582450439051805	0.560263315385223	0.953587010224334
cds-CBV41251.1	777.041110090921	-0.0149622293627018	0.0960611128951017	-0.155757401843142	0.876224249130623	0.993676269313266
cds-CBV41252.1	497.807712533938	-0.0291513736171771	0.116992728456967	-0.249172525520676	0.803227330752194	0.992299769694768
cds-CBV41253.1	2646.89290797812	0.00148674003612101	0.04968310198742	0.0299244607653012	0.976127297712967	0.995041344786738
cds-CBV41254.1	866.586982103332	0.0237577864791553	0.0889506844489097	0.267089417314163	0.789400315474724	0.992299769694768
cds-CBV41255.1	2958.41883402396	-0.0117003079613641	0.0785753096176239	-0.14890565520266	0.881628078761621	0.993676269313266
cds-CBV41256.2	411.057521127613	-0.120002953534293	0.157820896751213	-0.760374297729814	0.447030882173896	0.944643812043689
cds-CBV41257.1	2124.63439357065	-0.0428227051288355	0.0641219245661457	-0.667832499080113	0.504240518964081	0.951665184376188
cds-CBV41258.1	1619.96781286008	0.0217101138379079	0.0604386941631617	0.35920885019949	0.71943885636544	0.975052007160427
cds-CBV41259.1	2910.4793133006	-0.0253062751576813	0.0709572698025559	-0.356641049297668	0.721360542749119	0.975052007160427
cds-CBV41260.1	1099.8042886331	0.11244829106997	0.083559757300191	1.34572304543677	0.178391851326964	0.789030263609421
cds-CBV41261.2	2149.63566811823	0.0852575965315131	0.0948123287049024	0.89922479171324	0.368532937580097	0.926448518880729
cds-CBV41262.2	1278.05723234571	0.150847129695791	0.0878607139168784	1.71688941474458	0.0859993793279754	0.645324361689765
cds-CBV41263.1	1465.74782656169	0.0722963221984835	0.0764241758631229	0.945987593349617	0.344154914258356	0.913213367478697
cds-CBV41264.1	1859.64120025507	0.0972019707691163	0.0897973476697915	1.0824592629011	0.279048507344729	0.869408248508902
cds-CBV41265.2	2164.14086081589	0.213753473611843	0.0821815119801448	2.60099222393823	0.00929545609614183	0.349644707949668
cds-CBV41266.1	8230.67457703015	-0.023607424451104	0.0486890495221783	-0.484861065943598	0.627774901940322	0.962696854434483
cds-CBV41267.1	6823.98452071787	0.00737712438213768	0.0500540700507637	0.147383107400776	0.882829638255261	0.993676269313266
cds-CBV41268.1	3833.19191554078	-0.0534536041196655	0.081776977852265	-0.653651009410406	0.51333667274724	0.951665184376188
cds-CBV41269.2	7820.05294910533	-0.013625331022907	0.0676709341163775	-0.201346873673632	0.84042735308357	0.993676269313266
cds-CBV41270.1	4913.42686413197	0.0549623583821946	0.0532950720574674	1.03128406174082	0.30240763024742	0.892715139121294
cds-CBV41271.1	3736.61376795977	-0.0454561854093335	0.0631030425661125	-0.72034855310993	0.471310417460579	0.951665184376188
cds-CBV41272.1	2175.15412026999	-7.14192292442687e-05	0.0746721789585316	-0.000956436925242675	0.999236873860315	0.999997850317163
cds-CBV41273.2	7773.79744879972	-0.021670290620448	0.110912844505172	-0.195381253786503	0.845094491116167	0.993676269313266
cds-CBV41274.1	11452.416885088	0.0805014451361901	0.109992789081771	0.731879296890484	0.464242243597659	0.951665184376188
cds-CBV41275.1	1550.53318124261	0.120437985249022	0.0819421671632572	1.46979253073778	0.141617952722924	0.741133952583301
cds-CBV41276.1	2673.09732330463	0.0524113199026425	0.0811054192628386	0.646212304664783	0.518141871842672	0.951665184376188
cds-CBV41277.2	1269.90844778607	-0.105711558771977	0.120690231981949	-0.875891586551829	0.381088973795013	0.931694166806901
cds-CBV41278.1	2569.90177165868	-0.0674250647119863	0.0587598701708437	-1.14746789800503	0.25118829333011	0.845331712222766
cds-CBV41279.1	1772.42912209801	0.0625242302131617	0.0649090964947558	0.963258365770247	0.335417881368807	0.912043651824369
cds-CBV41280.1	4907.71873638227	0.0479524114296632	0.0888225836237811	0.539867334109211	0.589288526883043	0.955076494922944
cds-CBV41281.1	7098.62956929579	0.204067942874847	0.117321755109911	1.73938706153576	0.08196670254154	0.642945384230298
cds-CBV41282.1	5822.65696126944	-0.101108546523049	0.0915187786915009	-1.10478470067737	0.269252891390896	0.858897404233287
cds-CBV41283.1	14409.1087363666	-0.148277932564953	0.0657025119053392	-2.25680766632764	0.0240200955014346	0.4668976347489
cds-CBV41284.1	9058.24259801809	0.0115256369310411	0.0570860617124731	0.201899318069839	0.839995435199615	0.993676269313266
cds-CBV41285.1	3085.42935785094	0.0128006662789002	0.0677394504257777	0.188969148678376	0.850116996906241	0.993676269313266
cds-CBV41286.1	2853.6493749911	-0.0695093929820548	0.0802269916346314	-0.86640906714555	0.38626587336876	0.933095132928124
cds-CBV41287.1	1395.84078427336	0.0842723389090066	0.122181477402368	0.689730888025529	0.490363437708026	0.951665184376188
cds-CBV41288.1	1516.57788138956	0.063548744925995	0.0850330076660161	0.747342081272665	0.454857097113953	0.948319271176953
cds-CBV41289.1	475.652295795642	-0.0450766408774564	0.136907888988497	-0.329247943347105	0.741968287609852	0.981136190336986
cds-CBV41290.1	790.953569705581	-0.0594216603982721	0.0905403256996449	-0.656300493057595	0.511630800377173	0.951665184376188
cds-CBV41291.1	970.117794155257	0.045264130300978	0.119571965763193	0.378551360363361	0.705021047248841	0.968414472594451
cds-CBV41292.1	1999.14657038799	0.0810746254307905	0.117601294345046	0.68940249239872	0.49057001540449	0.951665184376188
cds-CBV41293.1	781.92678041187	-0.00508798644349918	0.101569071698967	-0.0500938559188479	0.960047595859524	0.993676269313266
cds-CBV41294.1	10401.5797967975	-0.0746310699225337	0.0717818469922042	-1.03969280604662	0.298482643930928	0.887826052087794
cds-CBV41295.1	3559.78408812396	0.0187517012092213	0.078099460633446	0.240100265189167	0.810252528633272	0.992299769694768
cds-CBV41296.1	268.132421229028	-0.0733004754342461	0.151970511815729	-0.482333543254274	0.629569022415297	0.962696854434483
cds-CBV41297.1	217.186027500593	-0.0246539942100508	0.157231378878989	-0.156800725057722	0.875401901407364	0.993676269313266
cds-CBV41298.1	3809.39237655948	0.0631928078725781	0.133928836359631	0.471838698746625	0.637041926250516	0.964819899014666
cds-CBV41299.1	1937.37122951446	-0.0865789042720399	0.0805957550888748	-1.07423652990864	0.282716683755918	0.873742272059822
cds-CBV41300.1	2089.12111809276	-0.0452858449068278	0.0638430516950829	-0.709330830911951	0.478119200257835	0.951665184376188
cds-CBV41301.1	3127.12404220982	-0.121382818359998	0.0698707713458578	-1.73724743582917	0.0823435052737355	0.642945384230298
cds-CBV41302.1	2799.22894889978	-0.0189903514708799	0.0701421249333875	-0.270741034562535	0.786590214030687	0.991988271381189
cds-CBV41303.2	807.641090636246	-0.116813955307344	0.0966236747193627	-1.20895790443308	0.226679018262104	0.831751990220094
cds-CBV41304.1	564.318498858816	0.0830453334779982	0.104606737641457	0.793881305835568	0.427264533641141	0.941150730962289
cds-CBV41305.1	3179.71967131615	0.0257593425176979	0.0795219394021731	0.323927493611832	0.745992928396144	0.98192153963983
cds-CBV41306.1	419.601137941508	-0.31796794808815	0.0937050572985704	-3.39328481572788	0.000690597930524339	0.128778980517253
cds-CBV41307.2	597.198742820373	0.139257770458562	0.0956634539482535	1.45570502329855	0.14547418065505	0.744797330815076
cds-CBV41308.1	310.190715382386	-0.0172346157170847	0.123395788521623	-0.139669399771003	0.888921204820382	0.993676269313266
cds-CBV41309.1	650.895166552294	-0.053017445574714	0.0949213442030705	-0.558540821559489	0.576475137426376	0.955076494922944
cds-CBV41310.1	8358.94736372476	0.00892150577393803	0.101826761391424	0.0876145489852477	0.930183038232064	0.993676269313266
cds-CBV41311.2	3972.34050179755	0.0781142698704391	0.0694998232632938	1.12394918724484	0.261034582859387	0.854103593422433
cds-CBV41312.1	1836.70311620516	0.0112200627893795	0.0820678317773816	0.136716939468014	0.891254539503338	0.993676269313266
cds-CBV41313.1	547.421850574452	0.0784776591185071	0.115672217002637	0.678448646979061	0.49748727354383	0.951665184376188
cds-CBV41314.1	732.92546830407	0.218976666766608	0.101214058390679	2.16350050821372	0.0305027046860774	0.49839487159016
cds-CBV41315.1	286.907655396009	-0.133247334194118	0.130683241051301	-1.01962067302731	0.307908396639698	0.894725478633965
cds-CBV41316.1	670.605854917407	-0.0335474823664668	0.0969375053225292	-0.346073300059127	0.729287628529228	0.975868889108377
cds-CBV41317.1	34.9366565226352	-0.320728257572242	0.383595189141144	-0.836111261693196	0.403092313454252	0.935460493368226
cds-CBV41318.1	728.001617846106	0.086485450422719	0.0899530744563172	0.961450744684862	0.336325580013704	0.912450540518021
cds-CBV41319.1	481.339628587589	0.0345063584044579	0.134314926726992	0.256906356168406	0.797251063717949	0.992299769694768
cds-CBV41320.1	228.44408452526	0.257621898491655	0.150198136023458	1.71521368581711	0.0863060565938684	0.645324361689765
cds-CBV41321.1	257.345964995547	-0.14802626686055	0.137067184643419	-1.0799540914599	0.280162624078497	0.87062584814755
cds-CBV41322.1	153.012262949596	0.343735239322018	0.159537441451821	2.15457409993517	0.0311951776165285	0.502648349325483
cds-CBV41323.2	101.098722611063	-0.125178913796946	0.209579798072146	-0.597285210446924	0.550316976952585	0.953587010224334
cds-CBV41324.1	584.624933001126	-0.0943693766307551	0.0959978747436045	-0.983036102442904	0.325589670516849	0.905577117133385
cds-CBV41325.1	192.015265779652	-0.158371638277208	0.294692869639836	-0.537412521961474	0.590982695659478	0.955076494922944
cds-CBV41326.1	183.002996471687	0.0507665463091151	0.132149811364114	0.38415905240483	0.700860565531485	0.968414472594451
cds-CBV41327.2	693.876541343352	0.175977306339414	0.0927457181317328	1.89741704398107	0.0577729178998369	0.612737080983829
cds-CBV41328.1	661.424516972428	0.0103115221142103	0.124874858200066	0.0825748454319755	0.934189603387575	0.993676269313266
cds-CBV41329.1	299.936103647001	0.120988996925155	0.189972616420575	0.63687598352228	0.524205627530106	0.951665184376188
cds-CBV41330.1	288.3767415214	-0.0457424435778358	0.130123227181619	-0.351531733177743	0.725189470002004	0.975052007160427
cds-CBV41331.1	249.405711463018	-0.0718122782874045	0.149361499524786	-0.480795107948735	0.630662127487285	0.962696854434483
cds-CBV41332.2	699.884797855678	-0.162748716839596	0.0886071420864734	-1.83674490574096	0.0662475626578959	0.62675304351325
cds-CBV41333.1	2921.07837732611	0.0115172599104653	0.113625803929539	0.101361306254056	0.919263651366929	0.993676269313266
cds-CBV41334.1	29.6395070806193	0.209350251740448	0.361141837316101	0.579689834044918	0.562123800087386	0.953587010224334
cds-CBV41335.1	18.898688690999	0.126513322729964	0.401342994603296	0.315224943330617	0.752590868222666	0.98192153963983
cds-CBV41336.2	55.0981647885397	-0.122477990958186	0.260469764582056	-0.470219609384268	0.63819812559599	0.964819899014666
cds-CBV41337.1	768.888964572219	0.00614544060785913	0.0918329799834526	0.0669197559413456	0.946645585324937	0.993676269313266
cds-CBV41338.1	470.26798787461	-0.0525688223323139	0.107462199571512	-0.489184313571875	0.624711214033021	0.962696854434483
cds-CBV41339.1	93.1013293837827	-0.112101480861499	0.200358001344631	-0.559505885011678	0.575816515989443	0.955076494922944
cds-CBV41340.1	111.489343934027	-0.267574237004975	0.190648953777992	-1.40349176694964	0.160470245352778	0.773455430786441
cds-CBV41341.1	1236.48742856445	0.0514325068338274	0.0836548436967663	0.614818037557526	0.538674895832835	0.953040200319631
cds-CBV41342.1	818.943959799778	0.570040057603535	0.518197745212735	1.10004349279736	0.271313172344886	0.862422416670231
cds-CBV41343.1	1334.14215496221	0.0383183247551438	0.0731746249217152	0.52365590935571	0.600517887227608	0.95522109929832
cds-CBV41344.1	204.37118614095	-0.043404855989334	0.166092030792665	-0.261330154024771	0.793837914729144	0.992299769694768
cds-CBV41345.1	55.0935566921794	-0.0406856786105769	0.254587235013711	-0.159810363659379	0.873030459992094	0.993676269313266
cds-CBV41346.1	145.10086615518	0.0982017613774297	0.195116686016386	0.503297608125542	0.614755047856645	0.962696854434483
cds-CBV41347.1	594.730145813752	0.249191002808811	0.0927087470614578	2.68789095643391	0.00719048735291175	0.334101306797037
cds-CBV41348.1	300.361778482969	-0.134030516207711	0.127834463605255	-1.0484693440854	0.294422419218578	0.88450910684752
cds-CBV41349.1	88.4678702774519	-0.247904832761968	0.227028451736406	-1.09195491078713	0.274852920243594	0.863789290687221
cds-CBV41350.1	724.096717691791	-0.0823388401590864	0.0970682890746676	-0.848256840045354	0.396294948335482	0.933477533228588
cds-CBV41351.1	736.818084361571	0.117670096956069	0.0946143119827989	1.2436817907365	0.21361670035077	0.814986085737728
cds-CBV41352.1	231.981639277382	0.283728301000498	0.122790435096578	2.31067102887401	0.0208510326430243	0.450856759724316
cds-CBV41353.1	138.896489926488	-0.00399587259357049	0.172653664607666	-0.0231438620353099	0.981535518200149	0.99587658224803
cds-CBV41354.1	53.821873561814	0.0362346264454899	0.239875507908128	0.151055965494267	0.879931568267965	0.993676269313266
cds-CBV41355.1	135.946800275361	0.232516527307565	0.191007391451843	1.21731690873433	0.223483663385018	0.827691803572617
cds-CBV41356.1	209.178402252443	0.209539769985782	0.151003212757723	1.38765107151712	0.165243321781942	0.776619187328787
cds-CBV41357.1	366.007703855502	0.0220461270047871	0.137853185680401	0.159924682886175	0.872940404631006	0.993676269313266
cds-CBV41359.1	329.225899186484	-0.0371951868713245	0.137345861044952	-0.270814035372721	0.786534064464794	0.991988271381189
cds-CBV41360.1	341.356003470591	-0.158867929244049	0.147932956614125	-1.0739184349465	0.2828592401102	0.873742272059822
cds-CBV41361.1	105.121862562509	-0.0613492173712276	0.19477385115248	-0.314976661436961	0.752779374094332	0.98192153963983
cds-CBV41362.1	94.8430785331555	0.108898818775734	0.19871007169183	0.548028682434477	0.583672208447437	0.955076494922944
cds-CBV41363.1	146.695647405542	-0.149085001375363	0.152085159895739	-0.980273167201638	0.326951296188362	0.906234291345772
cds-CBV41364.1	343.714721743644	-0.103218851676725	0.126153813983428	-0.818198423158921	0.413243895405758	0.941150730962289
cds-CBV41365.1	375.99013554093	0.0185210007040056	0.156368698885086	0.118444425489634	0.905715527044759	0.993676269313266
cds-CBV41366.1	301.951834233918	0.0825126938526637	0.115643435009903	0.713509537706119	0.47553051333388	0.951665184376188
cds-CBV41367.1	981.101083004522	-0.00925986061858605	0.119382584784643	-0.0775645847783418	0.938174414728796	0.993676269313266
cds-CBV41368.1	451.797847298658	-0.00557075923835719	0.181225099950166	-0.0307394463564322	0.975477332372251	0.995041344786738
cds-CBV41369.1	1141.22131041834	-0.0283683937762437	0.10169142635285	-0.278965442748445	0.78027134506207	0.989186189877416
cds-CBV41370.1	2515.13835427584	-0.0520384169870162	0.0698339629681889	-0.74517347684709	0.456166854689078	0.949764080272399
cds-CBV41371.1	2369.71105106741	-0.0332080216253688	0.0802612653168864	-0.413749041885365	0.679057906911577	0.967233918953867
cds-CBV41372.1	380.251136294496	0.0999647429554738	0.131242957628944	0.76167700546721	0.446252802561427	0.944643812043689
cds-CBV41373.1	133.849284292334	-0.0321624318702471	0.153823558513413	-0.209086515622654	0.834380701041555	0.993634916114001
cds-CBV41374.1	57.0396005080767	0.210494876025029	0.281417312425982	0.747981260322758	0.454471460978132	0.948319271176953
cds-CBV41375.2	354.93988231471	0.139498246675015	0.109946107494916	1.26878749828834	0.204516865172241	0.808306403622956
cds-CBV41376.1	508.517209264969	0.411670894006073	0.158904145621849	2.59068693516495	0.00957845838724065	0.350636611211809
cds-CBV41377.1	409.477038496486	0.238841432679191	0.525470250829326	0.454528933469095	0.649448171893781	0.965482646648186
cds-CBV41378.1	1237.02040014216	0.294801351204601	0.441083869042289	0.668356682017624	0.503905939574042	0.951665184376188
cds-CBV41379.1	242.038766006547	0.252398840433081	0.181797212060969	1.38835374630736	0.165029353560763	0.776619187328787
cds-CBV41380.1	497.428997911187	-0.0687664483647412	0.109089291828491	-0.630368455162904	0.528453544545096	0.951665184376188
cds-CBV41381.2	496.64384051955	-0.0125274176758309	0.104817263732878	-0.11951674017895	0.904865978348762	0.993676269313266
cds-CBV41382.1	170.290306962329	0.0236132411955396	0.148591119425211	0.158914215646815	0.873736460556537	0.993676269313266
cds-CBV41383.1	835.656528695138	-0.124491974595488	0.11061742185541	-1.12542827799959	0.26040759378082	0.854103593422433
cds-CBV41384.1	449.612083390886	-0.127791773397222	0.121098820623466	-1.05526852152067	0.291302533520495	0.884137903518622
cds-CBV41385.1	346.475811265505	-0.120654447596785	0.169671871231889	-0.711104596895074	0.477019421596941	0.951665184376188
cds-CBV41386.1	165.294357560723	-0.40833985106393	0.19157983747219	-2.13143437457611	0.0330533735061126	0.509602011801112
cds-CBV41387.1	1489.78784897597	-0.266467839956779	0.15804514929359	-1.68602352649103	0.091791268018571	0.649978524220325
cds-CBV41388.1	667.820323712575	0.190067468631832	0.163410134601531	1.16313146118693	0.244776169205036	0.842599377501797
cds-CBV41389.1	363.099137127771	0.0996314371603102	0.108255179703368	0.920338753612643	0.357395763457257	0.921284976371322
cds-CBV41390.1	408.558340443828	-0.0177209570548715	0.113922390796518	-0.155552889392251	0.876385461609854	0.993676269313266
cds-CBV41391.1	818.355874787738	-0.0590535218101891	0.0837590077845717	-0.705040847213411	0.480784816567647	0.951665184376188
cds-CBV41392.1	313.234132138907	0.0936478800746062	0.161751014123996	0.578963171154011	0.562614023732478	0.953587010224334
cds-CBV41393.1	2679.98628265345	0.125862451783054	0.118810951434468	1.05935059237764	0.289440142043404	0.881411604282204
cds-CBV41394.1	1780.71395961626	0.148331865547013	0.0797436922930036	1.86010781896071	0.0628702731796019	0.622918921019734
cds-CBV41395.1	197.398754686721	0.118042565575296	0.205029959296944	0.575733253716036	0.564795494807492	0.953587010224334
cds-CBV41396.1	8539.0409030662	0.0652106764190789	0.0732795996377308	0.889888546627686	0.373525734466099	0.927374626371077
cds-CBV41397.1	1242.24134704653	0.00545343281502178	0.0942635826708889	0.0578530187427934	0.953865706013594	0.993676269313266
cds-CBV41398.1	1369.06333667248	-0.0628286669617278	0.0888101607767144	-0.707449084792122	0.479287442825442	0.951665184376188
cds-CBV41399.1	276.433679401633	-0.329650578802922	0.116169775295141	-2.8376621885117	0.00454452517167057	0.303894081387082
cds-CBV41400.1	452.473549012646	-0.0877094197828103	0.102915897036465	-0.852243650480285	0.394078874149955	0.933095132928124
cds-CBV41401.1	431.024540692753	-0.201843751381515	0.124691605747859	-1.61874370107693	0.105502419915325	0.675265143368671
cds-CBV41402.1	301.183500212412	-0.136097956713991	0.110232672932035	-1.23464262540294	0.216963537687492	0.816897947557028
cds-CBV41403.1	1561.39489953918	0.105379061898537	0.0636397366029677	1.65586891969668	0.0977483669513511	0.654859653175007
cds-CBV41404.1	4235.51912369447	-0.0038118954523377	0.0572478675905757	-0.066585806821654	0.9469114451831	0.993676269313266
cds-CBV41405.1	4668.56393289579	0.00585035214978118	0.0601067824736977	0.0973326454854118	0.922462231721669	0.993676269313266
cds-CBV41406.1	3831.10806536074	0.0107934095632899	0.0775315647631101	0.139213101093317	0.88928175613796	0.993676269313266
cds-CBV41407.1	1889.61375470458	0.163105052335346	0.129595411372676	1.25857119945634	0.208185255138044	0.814768721555755
cds-CBV41408.1	2664.09380786122	-0.0976108813457265	0.0964403899501925	-1.01213694175375	0.311472581394276	0.894725478633965
cds-CBV41409.1	1282.79041051415	-0.040799716728079	0.0945878876286965	-0.431341874217952	0.666219807235745	0.96584897801199
cds-CBV41410.1	13432.0364062657	-0.192050718313637	0.0476173182367833	-4.03321155884168	5.50197042169561e-05	0.0180614683570389
cds-CBV41411.1	2145.71745278669	-0.0853528810085431	0.0639608113511244	-1.33445588330616	0.182054495944638	0.792315141003845
cds-CBV41412.1	4830.02072687383	-0.0352387469763183	0.0673474344947689	-0.523238149168926	0.600808536647404	0.95522109929832
cds-CBV41413.1	2372.36036177332	0.275875657489871	0.124021821912051	2.22441223033722	0.0261207217391882	0.480788346763929
cds-CBV41414.1	1737.83066161437	0.0702556922990872	0.112176611420695	0.626295369500935	0.531121222977202	0.951665184376188
cds-CBV41415.1	5268.54539985417	0.0100145354204816	0.0718752327990111	0.139332215430673	0.889187633926473	0.993676269313266
cds-CBV41416.1	23.3496464135727	0.39917563188108	0.462278344762685	0.863496281847249	0.387864662843093	0.933095132928124
cds-CBV41417.2	175.966707091924	0.17985643025326	0.187436824958022	0.959557601840195	0.337277916200782	0.912701496560949
cds-CBV41418.1	326.826935992777	-0.0355175485620566	0.115163124884841	-0.308410774695223	0.757769784282248	0.98192153963983
cds-CBV41419.1	319.916057937184	-0.188197027228562	0.168303793756249	-1.11819836634892	0.263482281869852	0.855623097286404
cds-CBV41420.1	614.967560378344	0.178349669771354	0.126526338300456	1.40958532560893	0.158662162519684	0.773455430786441
cds-CBV41421.1	889.3260903845	-0.0746686369300577	0.111006839126962	-0.672648978363004	0.501170634236181	0.951665184376188
cds-CBV41422.1	713.003727288191	0.0239217416950335	0.120681582546133	0.198221975469114	0.842871394669475	0.993676269313266
cds-CBV41423.1	375.131449605692	0.261017499237107	0.130306818005088	2.00309932537003	0.0451666284000304	0.563866308160459
cds-CBV41424.1	215.130091746761	0.280447499887683	0.127323323874305	2.20264042246135	0.0276201024784626	0.486518000242577
cds-CBV41425.1	625.688226946981	-0.211447935432678	0.119541477645469	-1.76882484303717	0.0769231095554142	0.626767905104878
cds-CBV41426.1	320.140488480478	-0.0162084149294033	0.145254817197254	-0.111586075024228	0.911151613581729	0.993676269313266
cds-CBV41427.1	112.740567768577	-0.232019034590423	0.262187873606505	-0.884934270219685	0.376192083278488	0.927374626371077
cds-CBV41428.1	11.5795577208247	-0.526474962029057	0.68218802052283	-0.771744660109343	0.440265673968976	0.941328940386617
cds-CBV41429.1	57.411365346652	-0.288418116315607	0.248947825790789	-1.15854844443586	0.246640294093118	0.843948838810227
cds-CBV41430.1	101.873074536709	-0.0918179834624088	0.190710830777487	-0.481451331778518	0.630195761460084	0.962696854434483
cds-CBV41431.1	11540.8735747941	-0.0279358703447792	0.0890418910771952	-0.313738511242535	0.753719648740956	0.98192153963983
cds-CBV41432.1	1284.41209147037	-0.0761398140583616	0.111684875460502	-0.681737914327431	0.495404688733706	0.951665184376188
cds-CBV41433.1	828.818431294591	-0.221779195079935	0.123433455150424	-1.79675108996714	0.0723751442037855	0.62675304351325
cds-CBV41434.1	1671.33219163155	-0.0498782919001046	0.0847071236197861	-0.588832317385571	0.555973764305075	0.953587010224334
cds-CBV41435.1	2033.3047299149	-0.0330602139980485	0.149608315735394	-0.220978451869753	0.825109211164016	0.992299769694768
cds-CBV41436.1	1063.57786737588	-0.0015366955713917	0.0934288354765167	-0.0164477654415156	0.986877173581334	0.997738276430539
cds-CBV41437.1	1043.1776276442	0.0693901666541453	0.0951027940960281	0.729633312183026	0.465614354294123	0.951665184376188
cds-CBV41438.1	459.753284457178	-0.0580578670000828	0.101295682530331	-0.573152434040793	0.56654148741426	0.953587010224334
cds-CBV41439.1	469.015635551344	-0.0395084931877727	0.117369943770232	-0.336615081499197	0.736407085671023	0.97979586822331
cds-CBV41440.1	1118.59700245848	-0.145338668129089	0.103457826824924	-1.40481075805931	0.160077559181585	0.773455430786441
cds-CBV41441.1	1437.5078881257	-0.0444470079456207	0.112771602864036	-0.394132980438424	0.693482862773625	0.968414472594451
cds-CBV41442.1	103.9078045306	-0.468170853894711	0.260218607872316	-1.79914441062737	0.0719958401250375	0.62675304351325
cds-CBV41443.1	363.219330568022	-0.0963291237575678	0.130736278453434	-0.736820145847113	0.461231730308803	0.951665184376188
cds-CBV41444.1	18195.9160103754	0.14821663184934	0.119199408238088	1.24343429250331	0.213707840077789	0.814986085737728
cds-CBV41445.1	1197.4747835679	0.0603851707482682	0.113120769481771	0.533811527493181	0.593471937519052	0.955076494922944
cds-CBV41446.1	1233.78706920669	0.0019698769371352	0.108759863003994	0.0181121682459535	0.985549370687905	0.99731184260526
cds-CBV41447.1	1913.31268531285	0.0114727626942045	0.113129272804727	0.101412856370143	0.919222731182854	0.993676269313266
cds-CBV41448.1	349.508984721744	0.156330541382563	0.114106873957059	1.37003614209424	0.170675619829115	0.783452988088088
cds-CBV41449.1	791.456662719037	-0.0340789296890261	0.0896467711272878	-0.380146761121358	0.70383647627075	0.968414472594451
cds-CBV41450.1	2422.26515285473	-0.00214407522499476	0.0893034777887666	-0.0240088659264339	0.980845536759887	0.995738509709492
cds-CBV41451.2	843.271783853947	0.00698423529413108	0.0712141230612226	0.0980737386617363	0.921873740488761	0.993676269313266
cds-CBV41452.1	175.180216934362	-0.175077916931207	0.145312391100888	-1.20483818072785	0.228265777350607	0.831751990220094
cds-CBV41453.1	80.9515684712273	0.0118893243555344	0.193936796923214	0.061305149637187	0.951116189701065	0.993676269313266
cds-CBV41454.1	566.885887822795	0.0260747866926676	0.100894130064391	0.258437103090403	0.796069584773241	0.992299769694768
cds-CBV41455.1	4402.39628278881	-0.405662635182876	0.211066520069526	-1.92196580987477	0.0546100599943788	0.605167119998496
cds-CBV41456.1	161.130914553412	-0.357282179501449	0.217423654389196	-1.64325349284168	0.100330496311366	0.66265974431153
cds-CBV41457.1	199.225171157111	-0.00844841745310842	0.138354790386106	-0.0610634256286427	0.951308696890583	0.993676269313266
cds-CBV41458.1	20.700799306547	-0.139622319785199	0.414619082226774	-0.336748417451836	0.73630656099303	0.97979586822331
cds-CBV41459.1	656.043759737128	0.211044067262948	0.114000991084132	1.851247653691	0.0641339329965433	0.625310217030975
cds-CBV41460.1	714.917571311605	0.155241945252598	0.108011362021974	1.43727421214275	0.15064009329608	0.753046686272033
cds-CBV41461.1	579.028295742491	0.0513252909442607	0.124121194185342	0.413509483864779	0.679233375440856	0.967233918953867
cds-CBV41462.1	3889.05728055748	0.00726442561145707	0.0884323201933783	0.0821467263956399	0.934530036364651	0.993676269313266
cds-CBV41463.1	556.464457114716	0.0970519305082552	0.0942959501246401	1.02922692204673	0.303373054136137	0.892811816206675
cds-CBV41464.1	640.875763893453	-0.224410607158128	0.0983934894982657	-2.28074650368085	0.0225634516245993	0.462935362593341
cds-CBV41465.1	96.1563459746046	-0.0696951062689441	0.200324954728717	-0.347910255930552	0.727907582765774	0.975052007160427
cds-CBV41466.1	601.584324461843	0.0259049789545295	0.116490457723286	0.222378548945741	0.824019209235927	0.992299769694768
cds-CBV41467.1	564.610880840753	0.0266581439176545	0.112172612171592	0.237652876237517	0.812150335855719	0.992299769694768
cds-CBV41468.1	787.363600341579	0.0532655502193581	0.144134862317071	0.369553551188632	0.711715165372433	0.972549951313237
cds-CBV41469.1	443.700645379764	-0.0654123691893155	0.111515098428908	-0.586578589902934	0.557486765407008	0.953587010224334
cds-CBV41470.1	404.694396684134	-0.138709135960944	0.116633426035517	-1.18927429876496	0.234331745554341	0.831751990220094
cds-CBV41471.1	1020.98887472673	-0.0273776090402324	0.0937037132489407	-0.292172082524616	0.770155055727407	0.984668471462971
cds-CBV41472.1	5043.81677827835	-0.0401566030908765	0.0454070769241657	-0.884368821140856	0.376497148230407	0.927374626371077
cds-CBV41473.1	267.858368922899	0.128707596308541	0.160328552585308	0.802774017685077	0.42210536230656	0.941150730962289
cds-CBV41474.1	295.192317991682	0.088877379933116	0.15347543735408	0.579098398189078	0.562522780809853	0.953587010224334
cds-CBV41475.1	179.681946751292	0.142223573051577	0.175160298543268	0.811962380941277	0.416813217876784	0.941150730962289
cds-CBV41476.1	992.428924917891	-0.19923568048196	0.0810685279299972	-2.45762055349025	0.0139860860600835	0.411452561469113
cds-CBV41477.1	2521.65738993278	-0.097895908829147	0.0719388959461224	-1.36082028423768	0.173570490057528	0.786759293508103
cds-CBV41478.1	267.380762643946	-0.0763389372847055	0.150580669646604	-0.506963725582203	0.612180270869846	0.962696854434483
cds-CBV41479.1	256.929626577583	-0.00679868208284402	0.140046699187693	-0.0485458216600471	0.961281247063132	0.993676269313266
cds-CBV41480.1	108.443092810416	-0.135065172249247	0.200493269310265	-0.673664371446968	0.50052471804476	0.951665184376188
cds-CBV41481.1	842.077295508656	0.120296465476508	0.111339366760973	1.08044862276578	0.279942453716295	0.87062584814755
cds-CBV41482.1	1849.49397809404	-0.210800690496934	0.124343778507777	-1.69530549116898	0.0900174836721372	0.649978524220325
cds-CBV41483.1	800.752230313801	0.0677261271975295	0.108627494688226	0.62347131720115	0.532974845208465	0.951665184376188
cds-CBV41484.1	2103.61331421582	-0.0556476260557435	0.0934050803106401	-0.595766588612466	0.551331166934757	0.953587010224334
cds-CBV41485.1	565.843307202868	0.0547032555531627	0.123185005016641	0.444073980804504	0.656989097379792	0.965772548112161
cds-CBV41486.1	626.943137711707	0.00724600503163933	0.112074214159232	0.0646536322917636	0.948449781604609	0.993676269313266
cds-CBV41487.1	1259.04613978834	0.106652300681999	0.0963282291134233	1.10717597181631	0.268217854023009	0.857110328209811
cds-CBV41488.1	673.629967220958	0.0681036521788361	0.0954171024546245	0.713746806671506	0.475383757467266	0.951665184376188
cds-CBV41490.1	2578.68406745036	0.0657032920575078	0.0796519441863745	0.824879954013065	0.409439748150524	0.939318253222073
cds-CBV41491.1	163.180415025044	-0.127553747775817	0.165054669780577	-0.772796964456602	0.439642550190797	0.941328940386617
cds-CBV41492.1	379.64069609372	-0.0985009769477117	0.103100553871789	-0.955387466397152	0.339381789924583	0.912701496560949
cds-CBV41493.1	1653.98390871215	-0.115150211174045	0.0757727122286743	-1.51967915344687	0.128591633433887	0.720168292190266
cds-CBV41494.1	183.950403831685	-0.214914032012893	0.135063840980423	-1.59120331876275	0.111563826242926	0.691006820863135
cds-CBV41495.1	104.235951872879	0.24960544595056	0.180925529899062	1.37960323283184	0.167708841529044	0.778513267404506
cds-CBV41496.1	468.692086112351	-0.107690857216856	0.102572422722704	-1.04990068829698	0.293763775106218	0.884137903518622
cds-CBV41497.1	1114.29372971849	-0.0140507303751982	0.101203779909314	-0.138836023593078	0.889579726928782	0.993676269313266
cds-CBV41498.1	1249.86279357394	-0.0355484821512018	0.0912464681046384	-0.38958748639384	0.696841606858333	0.968414472594451
cds-CBV41499.2	2766.38081054589	-0.0568759628987164	0.0855821607401391	-0.664577318530367	0.506320880417082	0.951665184376188
cds-CBV41500.1	4263.32258950343	-0.0637992274409635	0.0999780579071242	-0.638132293990253	0.52338756616749	0.951665184376188
cds-CBV41501.1	2387.8040677517	0.240271318714653	0.102711001143009	2.33929487631137	0.0193201776982789	0.450856759724316
cds-CBV41502.2	1726.53753639633	0.196338262973711	0.0838923541074518	2.34035944112661	0.019265188615931	0.450856759724316
cds-CBV41503.1	1043.39206178681	-0.059337249532863	0.108057492717807	-0.549126655083721	0.58291853393397	0.955076494922944
cds-CBV41504.1	3030.58196725843	0.000852174610876295	0.0650304252504721	0.0131042447837923	0.989544624641875	0.998671224030691
cds-CBV41505.1	1739.70582048471	0.0773185894757739	0.103360432470247	0.748048238846429	0.454431061468775	0.948319271176953
cds-CBV41506.1	26.6906516824798	-0.396161940645244	0.479534580257978	-0.826138420366095	0.408725575317781	0.938872806916352
cds-CBV41507.1	129.844801369523	0.00954574452851308	0.182817756864827	0.0522145369914536	0.958357749890309	0.993676269313266
cds-CBV41508.1	13.1159844375429	-0.0903964318388192	0.680017919664414	-0.132932426079932	0.894246822168375	0.993676269313266
cds-CBV41509.1	181.049476908956	-0.0733523979420315	0.170871856516821	-0.429283086385912	0.667717224000494	0.96584897801199
cds-CBV41510.1	1315.1627534536	-0.0233551250205977	0.069180928740832	-0.337594846523259	0.735668526290946	0.979645842583556
cds-CBV41511.1	1089.73709940153	-0.0492821360121479	0.0751070730411298	-0.656158388507035	0.511722219361751	0.951665184376188
cds-CBV41512.1	242.015003005068	-0.120459737354863	0.131687891870507	-0.914736621900779	0.360329913813275	0.921284976371322
cds-CBV41513.1	11781.6783678621	0.0831157767563989	0.0484879606691315	1.71415286618379	0.0865006547115826	0.645324361689765
cds-CBV41514.2	7405.92296259834	-0.0284175369779966	0.0680866187961867	-0.417373303013662	0.676405379060468	0.967233918953867
cds-CBV41515.1	37.4697941795047	-0.312288535942831	0.345196124858284	-0.904669877366201	0.365640303866641	0.923181141791394
cds-CBV41516.1	1532.34155618507	0.0731763356458842	0.132960997990454	0.550359404275362	0.582072886969189	0.955076494922944
cds-CBV41517.1	91.1944835820967	-0.136922591920358	0.209468063671016	-0.653668103484284	0.513325657228358	0.951665184376188
cds-CBV41518.1	241.297873104907	-0.00169072638266895	0.185299878701139	-0.00912427139467175	0.992719985738779	0.999120493024824
cds-CBV41519.1	58.4444748166533	-0.0508018987901241	0.281731455101762	-0.180320293918811	0.856901124556825	0.993676269313266
cds-CBV41520.1	54.1789802663323	-0.0156618256912015	0.255192386209061	-0.061372621353879	0.951062456240146	0.993676269313266
cds-CBV41521.1	6.18883937093648	0.325736361669241	0.811960212906071	0.401172811785203	0.688292896444646	0.967233918953867
cds-CBV41522.1	0.480757744071394	-1.20809586600505	3.16769741216606	-0.381379819096723	0.702921433531762	0.968414472594451
cds-CBV41523.1	12.9542011481687	0.239181646977344	0.593310414905998	0.403130706908691	0.686852072009329	0.967233918953867
cds-CBV41524.1	75.4987654090938	0.23274387664109	0.230584770040262	1.00936361321891	0.312800282332402	0.894725478633965
cds-CBV41525.1	220.373200997746	0.390254455770812	0.18025677431699	2.16499189697321	0.0303883058168816	0.49839487159016
cds-CBV41526.1	938.176836515591	-0.0450327792261244	0.0745416116180322	-0.604129401667385	0.545757613310559	0.953587010224334
cds-CBV41527.1	2635.269789264	-0.0230645174125162	0.0873143231658641	-0.264155027219329	0.791660463612787	0.992299769694768
cds-CBV41528.1	4625.47693426607	0.294329639825475	0.140361420429474	2.09694116036225	0.0359987843093004	0.531734143345351
cds-CBV41529.1	60.2063301835231	0.115996324494913	0.271094130338307	0.427882095234438	0.668736963307733	0.966310193879242
cds-CBV41530.1	269.615814118221	-0.137923504903647	0.146085349455685	-0.944129616128868	0.34510341674212	0.913213367478697
cds-CBV41531.2	552.982924092731	-0.00877341255026647	0.092828202629028	-0.0945123604873392	0.924702164148208	0.993676269313266
cds-CBV41532.1	219.73035411921	0.0186100474258437	0.12703880882497	0.146491041579932	0.883533761414548	0.993676269313266
cds-CBV41533.1	67.7316660685053	-0.185742749935964	0.230088077426295	-0.807268034109519	0.419512076420137	0.941150730962289
cds-CBV41534.1	3500.05687410261	0.0422773814790722	0.0718370264837128	0.588517976710207	0.556184671200345	0.953587010224334
cds-CBV41535.1	3971.36994683818	0.26922773954654	0.106050624714918	2.53867188684903	0.0111274127112754	0.376879381079639
cds-CBV41536.1	3730.41268385806	0.149167719958199	0.0935305441360518	1.59485568416255	0.110744511511719	0.688293340910185
cds-CBV41537.1	665.407152757573	0.217910050366476	0.119155761055776	1.82878316948917	0.0674320972727761	0.62675304351325
cds-CBV41538.1	757.928315552995	0.250733718955621	0.10190891011446	2.46037092020715	0.0138793488583913	0.411452561469113
cds-CBV41539.1	74.566198803957	-0.147018429711984	0.27250950231342	-0.539498360475131	0.589543027954145	0.955076494922944
cds-CBV41540.1	93.2056820821997	0.053467364318453	0.198195628731763	0.269770653674787	0.78733670100107	0.991988271381189
cds-CBV41541.2	2044.12396785949	0.119558669154258	0.0814313624882165	1.46821403327936	0.142046093536081	0.742298760866552
cds-CBV41542.1	498.045924901653	0.12595518665127	0.136660180731147	0.921667057495425	0.356702268761346	0.921284976371322
cds-CBV41543.1	777.538008066693	0.238846478754383	0.15487735174078	1.54216530738557	0.123033428197249	0.716578618370016
cds-CBV41544.2	1107.06474074712	-0.0997742806418465	0.327271482352089	-0.30486701720777	0.760467437100612	0.982540068972777
cds-CBV41545.1	1163.97965018966	0.4913251926582	0.305981784746573	1.60573346895514	0.108332484218667	0.682629894744731
cds-CBV41546.1	1423.2004438075	0.227320262040968	0.133351668043815	1.70466755591147	0.0882564440701017	0.649978524220325
cds-CBV41547.1	36.8895485270048	0.150361980834855	0.350070764494229	0.429518817579906	0.667545702572383	0.96584897801199
cds-CBV41548.1	2146.25649030447	0.111251341280108	0.103014873310585	1.07995416297499	0.280162592230747	0.87062584814755
cds-CBV41549.1	22.3967916249368	0.118673519393978	0.400624313766205	0.296221460645629	0.767060960678678	0.984668471462971
cds-CBV41550.1	76.8039156591403	0.207947920314016	0.258734645467507	0.803711153325738	0.421563811254411	0.941150730962289
cds-CBV41551.1	134.520184176491	-0.138561169484961	0.216259447544983	-0.640717300714179	0.52170637166169	0.951665184376188
cds-CBV41552.1	328.06548592014	-0.17254063814893	0.144226701860224	-1.19631549445085	0.231573464482967	0.831751990220094
cds-CBV41553.1	1389.48876265082	0.0247792466707608	0.0651412102518432	0.380392789371912	0.703653866319684	0.968414472594451
cds-CBV41554.1	601.083759339215	0.0368726591659384	0.0890696079002824	0.413975766090933	0.678891854756496	0.967233918953867
cds-CBV41555.1	1497.72358840655	0.129993862396398	0.0847972278279263	1.53299660526858	0.12527669134323	0.718847993876001
cds-CBV41556.1	29750.0770893529	-0.0216115444585945	0.0588646167893992	-0.367139813989011	0.713514730517942	0.973314859267445
cds-CBV41557.1	2329.14791172316	-0.0260851264884097	0.0830072402817706	-0.314251219530525	0.753330243989921	0.98192153963983
cds-CBV41558.1	948.683941176968	0.0700953991672321	0.113312741554002	0.618601211178237	0.536179103774687	0.951665184376188
cds-CBV41559.1	2135.67692251948	-0.0429901081932943	0.0887164099350895	-0.484578988540548	0.627975021183464	0.962696854434483
cds-CBV41560.1	1071.89396467661	0.380315898427488	0.153796510621398	2.47285128180649	0.0134039909094277	0.410184840457148
cds-CBV41561.1	3952.2681650943	-0.0216266775787583	0.0697361781729164	-0.310121347991473	0.756468678682936	0.98192153963983
cds-CBV41562.2	6920.4050970388	0.132907721017808	0.0806265291582996	1.64843659283486	0.0992631121576251	0.658895400737471
cds-CBV41563.1	13531.5184611178	-0.00809312981672489	0.0467981851387451	-0.172936830621332	0.862701081142363	0.993676269313266
cds-CBV41564.1	5443.1100283657	0.0604765638894091	0.0628505811611673	0.962227600319709	0.335935287737909	0.912393300347917
cds-CBV41565.1	1247.49187145448	-0.133392733415185	0.0881682558503168	-1.51293378925001	0.130296477988294	0.720168292190266
cds-CBV41566.2	2486.18882421819	-0.0400339208354601	0.0659297215512801	-0.607221142354161	0.543704163139048	0.953587010224334
cds-CBV41567.1	714.42816446489	-0.228150013900063	0.121172951323614	-1.88284605935484	0.0597212330252292	0.612737080983829
cds-CBV41568.1	3354.01449426245	-0.0387439225331631	0.0565037600483899	-0.68568750999903	0.492910184571457	0.951665184376188
cds-CBV41569.1	16648.3686378186	0.0467476518200124	0.105048069253225	0.445012004050493	0.656311079192102	0.965772548112161
cds-CBV41570.1	335.54332187391	0.226070421647569	0.145132979947584	1.55767780506688	0.119309644431275	0.707977737699072
cds-CBV41571.1	13456.5693254246	-0.0165650336567794	0.0722172848417514	-0.229377685592558	0.818575378166637	0.992299769694768
cds-CBV41572.1	6784.12395222818	0.00668246011516598	0.09303808242978	0.0718249983302217	0.942741178404626	0.993676269313266
cds-CBV41573.1	1300.258348707	0.0132292796950732	0.104153057457283	0.127017679730613	0.898926405484783	0.993676269313266
cds-CBV41574.1	3495.97013787639	0.0125151419275819	0.0967824989084013	0.12931203542726	0.897110748498454	0.993676269313266
cds-CBV41575.1	1418.46788518621	0.0678482903323002	0.0760826397259062	0.891770981878771	0.372515698371578	0.927374626371077
cds-CBV41576.1	748.907404201922	-0.0579427492641498	0.112455645804581	-0.515249802262835	0.606378471708534	0.958683301812397
cds-CBV41577.1	40542.1437550935	-0.105367941670744	0.102997642723958	-1.02301313781655	0.306301634129865	0.894725478633965
cds-CBV41578.1	2601.76779665268	0.00805615451119174	0.0797648440251222	0.100998812317046	0.919551402990075	0.993676269313266
cds-CBV41579.1	3225.85230735791	0.086466797869342	0.0759906909679943	1.1378603980027	0.255178779973093	0.850046655426974
cds-CBV41580.1	9549.00316760556	0.0801449446606328	0.0475185999671726	1.68660155635897	0.0916799925059901	0.649978524220325
cds-CBV41581.2	550.541055175687	-0.0266428978114827	0.118511501708035	-0.224812760175127	0.822124938974485	0.992299769694768
cds-CBV41582.1	2609.83544073216	0.211920490672616	0.105954373543596	2.0001108362499	0.0454882969102938	0.563866308160459
cds-CBV41583.1	1302.19732244787	0.0967021718169609	0.120870656782851	0.800046714321159	0.42368373218407	0.941150730962289
cds-CBV41584.1	1474.11097062512	0.0844593012807387	0.130184790651909	0.648764735556307	0.516490454369549	0.951665184376188
cds-CBV41585.1	3506.94383935202	0.104321390493383	0.081516869274483	1.27975217181259	0.20063230963371	0.804430619688169
cds-CBV41586.1	1306.92637102563	0.0450951012867559	0.0661114632336369	0.682107142711249	0.495171204429358	0.951665184376188
cds-CBV41587.1	7979.14270482923	0.0332516718201103	0.0971935400524482	0.342118126391598	0.732261996750738	0.976893991489099
cds-CBV41588.1	514444.779706711	-0.189062788765382	0.100205115275086	-1.88675785908095	0.0591929015413245	0.612737080983829
cds-CBV41589.2	14338.0849520582	0.028185179924634	0.0740920244466399	0.380407744762497	0.703642766506534	0.968414472594451
cds-CBV41590.2	8874.36012883486	0.100304741802067	0.0607619565166088	1.65078196214188	0.098783104617129	0.656916741754057
cds-CBV41591.1	2174.25911621624	-0.100451766085432	0.0845490500690208	-1.18808864207734	0.234798488617041	0.831751990220094
cds-CBV41592.1	2114.60570997672	-0.00833955540626499	0.0877639082386036	-0.0950226075118744	0.924296869970201	0.993676269313266
cds-CBV41593.2	247.351622169008	-0.0604349706492894	0.144580896834144	-0.418001077408016	0.675946329491957	0.967233918953867
cds-CBV41594.1	873.475190323309	0.0440241105980615	0.110800544806181	0.397327564364157	0.691125923363814	0.968414472594451
cds-CBV41595.1	1572.30890928085	0.185365809072841	0.142985336705023	1.29639733237296	0.194838630666393	0.799872689075701
cds-CBV41596.1	617.31196105291	-0.0708442072509291	0.172958038189788	-0.409603439032949	0.682096873768732	0.967233918953867
cds-CBV41597.2	1026.38167550763	0.0546644476091596	0.0827389267040259	0.660685964717739	0.50881372651289	0.951665184376188
cds-CBV41598.1	9719.58225219827	0.0993750848234519	0.134386239328213	0.73947366426965	0.459619425758713	0.951654671109353
cds-CBV41599.1	12501.0915661279	-0.06917974978718	0.0810227649286043	-0.853831017099205	0.393198625891116	0.933095132928124
cds-CBV41600.1	1105.1408820008	0.0591107160228293	0.067164348332188	0.88009066551906	0.378810195467622	0.92926876075651
cds-CBV41601.1	1436.93950052519	-0.162296537558391	0.0842591550863027	-1.92615909086863	0.0540845121506186	0.605167119998496
cds-CBV41602.1	14045.3579649116	0.094353924036033	0.127393299714857	0.740650601304969	0.458905318444559	0.951266994778016
cds-CBV41603.2	3689.84416825954	0.200427844875821	0.135486922492504	1.4793150599971	0.139056129686939	0.731970385276294
cds-CBV41604.1	9963.04860736095	0.0698595821104706	0.0819189812288667	0.852788707360699	0.393776487383005	0.933095132928124
cds-CBV41605.1	9588.39030826378	0.0322924988904301	0.0550968034658297	0.586104762147545	0.557805116306231	0.953587010224334
cds-CBV41606.1	3727.05564794271	0.117269810526475	0.0677417258243234	1.73113113224476	0.0834283788541651	0.644412290864973
cds-CBV41607.1	1126.39581903996	-0.00971315522362638	0.0847160067425058	-0.114655489524542	0.908718195392819	0.993676269313266
cds-CBV41608.1	1648.30522550555	-0.00669576924296466	0.0875087024935065	-0.0765154670583936	0.939009009115317	0.993676269313266
cds-CBV41609.1	240.886368180728	0.195550965668951	0.216104545839316	0.90489057002231	0.36552336327318	0.923181141791394
cds-CBV41610.1	8625.21029549305	-0.130568993815225	0.099884678143568	-1.30719742248709	0.19114567069945	0.799333652007189
cds-CBV41611.2	658.749505281533	0.11972509903236	0.0773088373969899	1.54865993414902	0.121463490105868	0.71147101046447
cds-CBV41612.1	2277.01219061545	0.152833875694635	0.0606248447584924	2.52097760090719	0.0117029301393148	0.388037488621749
cds-CBV41613.1	1612.87921975214	0.0106863452934487	0.0624467312147122	0.171127376654921	0.864123609918919	0.993676269313266
cds-CBV41614.1	2242.66033262262	-0.0314370948856795	0.0584562543144732	-0.537788389871158	0.590723148272242	0.955076494922944
cds-CBV41615.1	1512.77859912769	-0.00203891717513646	0.0847008978320715	-0.0240719665000343	0.980795204333145	0.995738509709492
cds-CBV41616.1	1426.30577663195	-0.0490210234416704	0.0941238003630643	-0.520814323822256	0.602496123798266	0.955893454760782
cds-CBV41617.1	2993.82804437064	0.432169413678379	0.193431294561752	2.2342269623823	0.025468143228061	0.471617770238606
cds-CBV41618.1	1703.85191993888	0.0545067705977753	0.0672923239186402	0.809999824997525	0.417940276323747	0.941150730962289
cds-CBV41619.1	4465.68463287905	0.0472552660575189	0.0997651755026637	0.47366494189405	0.63573885714889	0.964819899014666
cds-CBV41620.1	5116.344595164	0.0644750778683658	0.109042826375414	0.591282159602049	0.554331381145627	0.953587010224334
cds-CBV41621.1	7129.68976120442	-0.0359665275940458	0.132207093059681	-0.27204688312608	0.785585970742514	0.991661333683559
cds-CBV41622.1	1284.78706701344	0.000749439800839882	0.113755648904704	0.00658815459325198	0.994743451191571	0.999170682128725
cds-CBV41623.1	1316.55187710229	0.0956233522649811	0.10114720952273	0.945387942150713	0.344460855823383	0.913213367478697
cds-CBV41624.1	2883.29736170798	-0.132264822394019	0.0779536436723402	-1.69671122686661	0.089751269086135	0.649978524220325
cds-CBV41625.1	7953.81759140989	0.0118194644175643	0.0695408187095485	0.169964412799491	0.865038123862411	0.993676269313266
cds-CBV41626.2	11100.1182474743	-0.0765703084824962	0.0811973635762557	-0.943014712670886	0.34567337750553	0.913213367478697
cds-CBV41627.1	312.842111222628	0.0540549387423805	0.139881120882634	0.386434841251629	0.699174650716945	0.968414472594451
cds-CBV41628.1	1251.81304484032	0.0224138526045812	0.0640519084969153	0.349932626998314	0.726389260381921	0.975052007160427
cds-CBV41629.1	553.5219546107	0.166222867418592	0.10872236177635	1.52887469240712	0.126295511206406	0.720168292190266
cds-CBV41630.1	726.159496123295	-0.119317277614858	0.118093177464276	-1.01036554504559	0.312320188938227	0.894725478633965
cds-CBV41631.1	1266.50548209989	-0.0352708052215777	0.149936254063836	-0.235238671539446	0.814023492459909	0.992299769694768
cds-CBV41632.1	308.501267523738	0.265993097959681	0.181715502287467	1.46378869502774	0.143251692250252	0.743726962032494
cds-CBV41633.1	1977.49881540835	0.0324360107373187	0.112118893373966	0.28930013275399	0.772351710735168	0.985847305572532
cds-CBV41634.1	1126.53539952013	0.0187138443073725	0.0754464952627835	0.248041267419929	0.804102477477804	0.992299769694768
cds-CBV41635.1	757.081910519407	0.124985261183161	0.107770617503113	1.15973411008387	0.246157077956542	0.843948838810227
cds-CBV41636.1	1341.85662773866	-0.0094741118716059	0.0720951671197581	-0.131411192318458	0.895450035254004	0.993676269313266
cds-CBV41637.1	8462.34223694715	-0.00861257372028461	0.074701610335411	-0.115293012849577	0.908212876371058	0.993676269313266
cds-CBV41638.1	3294.21969553687	0.0865637062273325	0.0694617977574959	1.24620595812309	0.212688792241646	0.814986085737728
cds-CBV41639.1	1023.3114979229	0.105311070766644	0.0684296042971452	1.5389694540589	0.123811753619753	0.716578618370016
cds-CBV41640.1	1937.78521608313	0.0338004777730017	0.0962911937830968	0.351023561397939	0.725570672294182	0.975052007160427
cds-CBV41641.1	782.699558730146	-0.028363637420023	0.0968346973047793	-0.292907792449134	0.769592632446113	0.984668471462971
cds-CBV41642.1	4736.01477770256	0.130452021831699	0.0854059011424058	1.52743569339762	0.126652706486154	0.720168292190266
cds-CBV41643.1	2498.74946537302	0.0251956377398229	0.0890663563351248	0.282886139913715	0.777264119560017	0.987834871219838
cds-CBV41644.1	223.497513426444	0.178796630582175	0.168050230256913	1.0639475489491	0.287352461098298	0.880045381283418
cds-CBV41645.1	2055.91743839664	-0.0487208602301583	0.0667577947184478	-0.729815303750512	0.465503088685059	0.951665184376188
cds-CBV41646.1	1717.5351980305	-0.129126634716214	0.0644297468834995	-2.00414623620511	0.0450543977974545	0.563866308160459
cds-CBV41647.1	905.07309615701	0.254277261069164	0.141441394272806	1.79775703128835	0.0722155193046769	0.62675304351325
cds-CBV41648.1	1232.69329137102	0.012180781760456	0.0901780095741298	0.135074857140675	0.892552689066781	0.993676269313266
cds-CBV41649.1	46.9962016090985	0.312257506614111	0.271841945381359	1.14867301356328	0.250690837623261	0.844731462341893
cds-CBV41650.1	31.5107804212979	0.0454417461347216	0.340428505733476	0.133483963209292	0.893810646276343	0.993676269313266
cds-CBV41651.2	328.434693133932	0.22051343924832	0.195017775990444	1.13073507339723	0.258166614423355	0.853534442779563
cds-CBV41652.1	2472.25045017924	-0.118186109004738	0.0596078271661881	-1.98272801783619	0.0473978182233348	0.573572704188499
cds-CBV41653.1	1482.18802647	-0.18099857121028	0.162639532852225	-1.11288177010897	0.265759210419418	0.856996746356871
cds-CBV41654.1	741.374009403288	-0.0416043770173224	0.103353793467619	-0.402543299297061	0.687284228939528	0.967233918953867
cds-CBV41655.1	159.665403769674	-0.0556417659713677	0.18625455966593	-0.298740423166917	0.765138111429786	0.984251560328868
cds-CBV41656.1	531.89023559917	-0.106603654650784	0.151445322830936	-0.703908530538047	0.481489738663949	0.951665184376188
cds-CBV41657.2	481.60192517178	-0.0630446231220663	0.0874781392922087	-0.720690033329063	0.471100245853637	0.951665184376188
cds-CBV41658.1	3618.2741751484	-0.0777403850355965	0.0913255987011902	-0.851244187185201	0.394633721601721	0.933095132928124
cds-CBV41659.1	1014.25554101853	-0.140705252072534	0.101718480664227	-1.38328110244788	0.166578690131443	0.776619187328787
cds-CBV41660.1	6536.097533322	-0.0824985735435147	0.0950340281593022	-0.868095093319893	0.385342276954035	0.933095132928124
cds-CBV41661.1	646.957489589644	-0.243193430357835	0.0867649355046891	-2.80289991507793	0.00506453832872176	0.321067858636614
cds-CBV41662.1	402.798790921547	0.0486150004784418	0.0999668722691117	0.486311108619761	0.626746604314761	0.962696854434483
cds-CBV41663.1	3154.38146474299	0.0129241672835771	0.0508553803294566	0.254135692228639	0.799390729911196	0.992299769694768
cds-CBV41664.1	1150.3509561163	-0.0566991699972442	0.085718832872946	-0.661455226312808	0.508320419090441	0.951665184376188
cds-CBV41665.1	1594.71281678715	0.0205295698744545	0.0794908307187536	0.258263370615539	0.796203653538112	0.992299769694768
cds-CBV41666.1	997.156756563376	0.0496967252676586	0.0815531596741225	0.609378293449835	0.542273722314393	0.953587010224334
cds-CBV41667.2	1218.18747763412	0.4073933602443	0.165314247362207	2.46435722718861	0.0137259235134146	0.411452561469113
cds-CBV41668.1	6790.02537411721	0.104968010970047	0.118252212030253	0.887662134753072	0.374722519790289	0.927374626371077
cds-CBV41669.1	3716.02392328742	0.174418260842252	0.0991910344996556	1.75840751860348	0.0786781947578263	0.627691550906859
cds-CBV41670.1	6482.1417536348	-0.00510372211147423	0.0618801839615077	-0.0824774876986304	0.934267019546474	0.993676269313266
cds-CBV41671.1	5287.96024930944	-0.0387673941685633	0.0910860048840717	-0.425613069954093	0.67038981495896	0.967233918953867
cds-CBV41672.1	1929.40748462321	-0.0810879536795264	0.0787396802203139	-1.02982325369676	0.303092982709141	0.892715139121294
cds-CBV41673.1	1104.64471746711	0.040404852133035	0.0757729948583912	0.533235517594968	0.593870558007651	0.955076494922944
cds-CBV41674.1	2837.61169431858	0.0903791038452604	0.0951425555104777	0.949933532480187	0.342146027033995	0.913213367478697
cds-CBV41675.2	2174.68533618263	-0.0751785494903465	0.0856089974238948	-0.87816177916555	0.379855930451668	0.929938823634558
cds-CBV41676.1	876.263154786125	-0.168990373568199	0.0911077500677982	-1.8548408169716	0.0636189614149733	0.622918921019734
cds-CBV41677.1	3496.58305363631	-0.0241676914686089	0.0525405356179333	-0.459981825163577	0.645529266099895	0.964819899014666
cds-CBV41678.1	4061.36050401925	0.00166421063286776	0.14720419374943	0.011305456661789	0.99097974282869	0.998747093001954
cds-CBV41679.1	1190.28425128364	-0.0848661739031236	0.138415318807603	-0.613127034162219	0.539792346067205	0.953587010224334
cds-CBV41680.1	1392.20085024777	-0.202872531927981	0.120998001476692	-1.67666018820203	0.0936089498715841	0.649978524220325
cds-CBV41681.1	479.637691172935	0.0482179392645354	0.108859135332989	0.442938841256101	0.657809972103893	0.965772548112161
cds-CBV41682.1	690.575560112057	-0.106786486308765	0.102214465249657	-1.0447296872115	0.296147919958067	0.885990173130555
cds-CBV41683.1	2774.54475036259	0.224073691419686	0.129931957072617	1.72454642005011	0.084609246479586	0.644412290864973
cds-CBV41684.1	90.4368107586658	-0.15720192025128	0.219172817520072	-0.717250989561619	0.47321924223017	0.951665184376188
cds-CBV41685.1	12564.880180686	-0.0746489930767304	0.107266652784054	-0.69591985150326	0.486479024459049	0.951665184376188
cds-CBV41686.1	7373.21768928652	-0.137704507036329	0.103944622009611	-1.32478722202286	0.185241734105191	0.796318930778386
cds-CBV41687.1	676.643309843831	0.0205515772743817	0.0868113772295537	0.236738293185208	0.812859825586523	0.992299769694768
cds-CBV41688.1	696.543996675027	0.16851445253707	0.119932264679912	1.40508021746125	0.159997425963534	0.773455430786441
cds-CBV41689.2	544.083610375679	0.174202197995902	0.144924200251027	1.20202283465537	0.229354681142544	0.831751990220094
cds-CBV41690.1	1158.83997635358	-0.12371821825132	0.0917075596668007	-1.34905147079284	0.177320434255407	0.789030263609421
cds-CBV41691.1	2800.59686203016	-0.0892033074611986	0.0942506025076522	-0.946448140254129	0.343920061389797	0.913213367478697
cds-CBV41692.1	1264.43338954941	0.0598203174246885	0.0916054342624708	0.653021492734693	0.513742422603831	0.951665184376188
cds-CBV41693.1	536.120831741669	0.0789000120118393	0.116209822311917	0.678944433802379	0.497173070256752	0.951665184376188
cds-CBV41694.2	1398.37009869407	-0.110501284463148	0.0928473783043044	-1.19013898379536	0.233991770233894	0.831751990220094
cds-CBV41695.1	1666.34851621128	0.299512662047548	0.130221961819484	2.30001650921784	0.0214472847466353	0.452901434035672
cds-CBV41696.1	1962.17467226677	0.157271198991533	0.10330530343893	1.52239230471363	0.127910811855052	0.720168292190266
cds-CBV41697.1	89.2147814060788	0.0114705680372359	0.20243244308277	0.0566636842521621	0.954813103282062	0.993676269313266
cds-CBV41698.2	933.006582532059	0.453253114168075	0.178628168029717	2.53741119985438	0.0111675695861316	0.376879381079639
cds-CBV41699.1	1047.80717909301	0.205064781898379	0.0884304268727724	2.31893918360716	0.0203983341357494	0.450856759724316
cds-CBV41700.2	546.679775605034	0.0361538851003067	0.101564819030845	0.35596858681279	0.721864090423971	0.975052007160427
cds-CBV41701.1	524.007497926882	0.119511085471467	0.0952275957310581	1.25500475522862	0.209477033739127	0.814986085737728
cds-CBV41702.1	213.528448279238	0.30790080489966	0.160608372901357	1.91709061823798	0.0552264203074945	0.605167119998496
cds-CBV41703.1	328.026598254611	0.0744565627996687	0.127956711834016	0.581888685106672	0.560641662426534	0.953587010224334
cds-CBV41704.1	372.580952492796	0.114157536539226	0.114202391247533	0.999607234946509	0.317500620479497	0.898506849961962
cds-CBV41705.1	451.021898636676	-0.00291034539196762	0.105876600768491	-0.0274880886885607	0.978070440108562	0.995718172887515
cds-CBV41706.1	9437.46714672755	-0.108414753541574	0.0783937156503218	-1.38295209816514	0.166679554189922	0.776619187328787
cds-CBV41707.1	1927.56205499445	-0.0631196841478682	0.11833097328356	-0.533416420032419	0.593745353530476	0.955076494922944
cds-CBV41708.1	1579.28052376512	-0.0486070194480539	0.0902399268601567	-0.538642052795315	0.590133864869534	0.955076494922944
cds-CBV41709.1	1360.27633436527	0.073947674765624	0.0895981855341615	0.825325583601575	0.409186770931048	0.939318253222073
cds-CBV41710.1	833.067222486911	-0.0589933000128298	0.0768926721121752	-0.767216151973067	0.442953011146975	0.942547627137141
cds-CBV41711.1	748.980450478057	0.0869195651633955	0.112142504943909	0.775081359265787	0.43829158568979	0.941328940386617
cds-CBV41712.1	1463.3012902629	-0.0972747026565857	0.106801359163628	-0.91080023155467	0.362400640468371	0.921300068803438
cds-CBV41713.1	21934.0485619216	-0.0572285780590144	0.0545143323269264	-1.04978958039531	0.293814866857476	0.884137903518622
cds-CBV41714.1	7479.92608162821	-0.0319839227749765	0.0635329048020265	-0.503422956570944	0.614666934838956	0.962696854434483
cds-CBV41715.1	7472.83880923635	0.0416122505619089	0.0536110283248281	0.776188255703308	0.437637839409418	0.941328940386617
cds-CBV41716.2	15195.8467485487	-0.0603830491668133	0.0489745310090888	-1.23294798179093	0.217595172262969	0.817623482873654
cds-CBV41717.1	2385.48054738063	-0.0513152873264288	0.0813499172467178	-0.630797043969939	0.528173236458304	0.951665184376188
cds-CBV41718.1	1435.10792828162	0.0501157726811902	0.0860554263190768	0.582366212391659	0.560320035018583	0.953587010224334
cds-CBV41719.1	1757.5872571273	-0.0326591777063221	0.0692051289378985	-0.471918457599131	0.636984992877505	0.964819899014666
cds-CBV41720.1	3775.6570922159	-0.0287418209875013	0.0502285679680977	-0.572220593781539	0.567172537418724	0.953587010224334
cds-CBV41721.1	284.774101623203	-0.0969237738805143	0.115888212200238	-0.836355760783021	0.402954792405083	0.935460493368226
cds-CBV41722.2	4159.50711045717	0.112838730367053	0.0719765011939781	1.56771624759795	0.116947368150804	0.703137213584168
cds-CBV41723.1	371.791631383426	-0.0189298479602223	0.167583325619478	-0.112957824952139	0.910063991954381	0.993676269313266
cds-CBV41724.1	1533.35629107462	-0.0363880619124071	0.079419038914533	-0.458178069260776	0.646824514439774	0.964819899014666
cds-CBV41725.1	1495.0983081676	-0.0564063476510202	0.0645996007946787	-0.873168672207439	0.382571147689882	0.932739001715397
cds-CBV41726.1	1220.00663109027	-0.0616892678784729	0.0793181963193538	-0.777744209287075	0.436719823961784	0.941328940386617
cds-CBV41727.1	1077.01442778591	-0.0530224015858967	0.0970359352612451	-0.546420266297708	0.5847770823222	0.955076494922944
cds-CBV41728.1	3853.94093644665	0.0597197907712489	0.0676177796686769	0.883196565516825	0.377130076923022	0.92830041429382
cds-CBV41729.1	2689.38977233366	-0.119692645734402	0.0684903961744329	-1.7475829082601	0.0805362770610047	0.634970516304122
cds-CBV41730.1	235.920855357331	-0.0918632994671031	0.172776468246101	-0.531688721268767	0.594941604849716	0.955076494922944
cds-CBV41731.1	124.71904693004	0.217115017146079	0.222726440936045	0.974805758281852	0.329656620250759	0.910084140462913
cds-CBV41732.1	38.7657852636303	-0.0519508496158725	0.327182052794501	-0.15878269963818	0.873840079567167	0.993676269313266
cds-CBV41733.1	68.3250669961557	-0.317105094941919	0.277184843951754	-1.1440203238425	0.252615208457962	0.847763492325001
cds-CBV41734.1	589.18625808319	0.0129815155871551	0.127005747276241	0.10221203264857	0.918588377106032	0.993676269313266
cds-CBV41735.1	2436.1201880434	0.257967790877844	0.125923719601847	2.04860364428164	0.0405008880085821	0.543675489215577
cds-CBV41736.1	4662.03055123938	-0.0905604491312376	0.0712808860392197	-1.27047311226477	0.203916154554157	0.808306403622956
cds-CBV41737.1	4286.39120017032	0.0738914011205622	0.0622742481477372	1.18654826542851	0.235405852673757	0.831751990220094
cds-CBV41738.1	863.028093750657	0.0168332242469669	0.0991403956415131	0.169791780010996	0.865173891664778	0.993676269313266
cds-CBV41739.1	133.649122386533	-0.0933605486499434	0.20258137424274	-0.460854552887353	0.64490295964903	0.964819899014666
cds-CBV41740.1	39.4073434118106	-0.0279687484117391	0.28902847076713	-0.0967681430742977	0.922910523315381	0.993676269313266
cds-CBV41741.1	933.837209186144	0.0255162556987943	0.0947059865573047	0.269426005961671	0.787601875948454	0.991988271381189
cds-CBV41742.1	2164.9381530752	0.0949324989167886	0.101204853212244	0.938023186671676	0.348232494448061	0.91518743628235
cds-CBV41743.1	3398.79140959097	-0.0899562815676414	0.086061561347798	-1.04525504951164	0.295905106801751	0.885990173130555
cds-CBV41744.1	3228.25194973927	-0.0359339953741704	0.0632825906102621	-0.567833823293941	0.570147810721232	0.953963577463809
cds-CBV41745.1	702.946682062384	-0.0906109192296124	0.0833912176475644	-1.08657628207997	0.27722411170917	0.868218792178503
cds-CBV41746.1	10678.249183623	0.0151401502701649	0.0723979215543949	0.209124101149639	0.834351360647949	0.993634916114001
cds-CBV41747.1	515.709752090828	0.148212227823028	0.203687964076578	0.727643523243753	0.466831830668225	0.951665184376188
cds-CBV41748.1	1610.47939888555	0.174661451309467	0.178956161394594	0.976001328751921	0.329063805866059	0.909796432772217
cds-CBV41749.2	321.189212341175	0.199883952725552	0.200146000674761	0.998690716035663	0.317944539433844	0.8990585214531
cds-CBV41750.1	1048.24875426859	-0.104296613353021	0.176476670181951	-0.590993774109002	0.554524592501878	0.953587010224334
cds-CBV41751.1	1559.01330174426	0.0335010072360581	0.168309456906085	0.19904411702042	0.842228234583508	0.993676269313266
cds-CBV41752.1	73.9856215221139	0.176267778915101	0.260361390712924	0.677011973366874	0.498398357583647	0.951665184376188
cds-CBV41753.1	469.532799123212	0.173315221083456	0.133855742415963	1.29479107847962	0.195392310454726	0.800704331290864
cds-CBV41754.1	16.9125503195519	-0.115682339541436	0.450464427920166	-0.25680682507063	0.797327901089358	0.992299769694768
cds-CBV41755.1	593.775142907857	0.207360864844719	0.146898052106469	1.41159710337362	0.158068625790863	0.772375923857654
cds-CBV41756.2	8145.01269855876	0.0127305197344562	0.111122122897392	0.114563323688581	0.908791251702415	0.993676269313266
cds-CBV41757.1	5863.9496759139	-0.0467158061464241	0.0709218176645695	-0.658694428382677	0.510092011524472	0.951665184376188
cds-CBV41758.1	5291.57964030976	0.0958538909596838	0.0810935320798193	1.18201647531317	0.237199163716622	0.834643865269244
cds-CBV41759.1	2734.16259634122	0.0929133466755718	0.0891546024060539	1.04215984557251	0.297337576278992	0.886611055279472
cds-CBV41760.1	28463.3222563406	0.0872184610568065	0.0617374713326953	1.41273134733357	0.157734730850278	0.772375923857654
cds-CBV41761.1	14216.2518745986	0.0101348621959862	0.0829032530546369	0.122249270355011	0.902701606944806	0.993676269313266
cds-CBV41762.1	6591.66914342477	0.20698611220942	0.194619808695439	1.06354082658324	0.287536760866077	0.880045381283418
cds-CBV41763.1	956.597831385183	-0.0232782052908119	0.103813529914971	-0.224230938971808	0.82257761051811	0.992299769694768
cds-CBV41764.2	3576.27016737657	-0.0094439742083698	0.0530605645186993	-0.177984804610241	0.858734909365596	0.993676269313266
cds-CBV41765.2	5217.94334586481	0.123096033602736	0.0568828235031655	2.16402819026531	0.0304621859479123	0.49839487159016
cds-CBV41766.1	2846.79145802168	0.0326201670527706	0.0577907013507488	0.564453558969447	0.572445497557069	0.955076494922944
cds-CBV41767.1	1179.49060245209	-0.0465381990980417	0.0802986900877466	-0.5795636148882	0.562208935647599	0.953587010224334
cds-CBV41768.1	1546.28949059907	-0.0133993433728038	0.0928799897143715	-0.144265125502382	0.8852911160017	0.993676269313266
cds-CBV41769.2	1539.46722648982	0.0210173299522299	0.0608655514429488	0.345307476133361	0.729863226808191	0.975868889108377
cds-CBV41770.1	1500.07822927808	0.00285896832406973	0.11706275852818	0.0244225265149676	0.980515580122696	0.995738509709492
cds-CBV41771.1	1282.5482954261	-0.0665491017514709	0.073257682777457	-0.908424880891121	0.363653785203294	0.922806618671183
cds-CBV41772.1	792.422028672773	-0.215762321697333	0.0955672968752208	-2.25770037190701	0.0239643460395455	0.4668976347489
cds-CBV41773.1	505.82625258908	-0.119337970556072	0.102325342054203	-1.16626016742615	0.243509272716614	0.839839526055103
cds-CBV41774.1	3479.01066429961	-0.0907518779606528	0.104666079294105	-0.867061024667277	0.385908574273765	0.933095132928124
cds-CBV41775.1	3604.03167064215	-0.0199991426877832	0.0975574811540006	-0.204998555223184	0.837573253820623	0.993676269313266
cds-CBV41776.1	1304.79679309346	-0.0530634279736433	0.0706656841299694	-0.750908006155411	0.452708021712793	0.948218483993559
cds-CBV41777.1	1104.55268371443	-0.123761366336181	0.0849253558182057	-1.45729582341826	0.145034739238501	0.744797330815076
cds-CBV41778.1	530.02557857267	0.0614835948822815	0.086183756771209	0.71340119281991	0.475597535198108	0.951665184376188
cds-CBV41779.1	62.5476160134799	-0.325865230789141	0.246976544612527	-1.31941772568071	0.187029499010331	0.799333652007189
cds-CBV41780.1	186.15182477857	-0.134706174703358	0.127603234315783	-1.05566426607963	0.291121628355461	0.884137903518622
cds-CBV41781.1	1573.92140983692	-0.0726842713602052	0.0898588584489457	-0.808871519344991	0.41858905260177	0.941150730962289
cds-CBV41782.1	869.788122184094	-0.095658217672072	0.0988405891516628	-0.967802989572354	0.333142770472876	0.911057653961843
cds-CBV41783.1	263.861697909603	-0.0490329396246267	0.176933284929515	-0.277126712727681	0.781682810996215	0.990058446337191
cds-CBV41784.1	424.56918457227	0.0517254088768237	0.123791225183322	0.417843904527352	0.676061248246049	0.967233918953867
cds-CBV41785.1	849.000907025034	-0.200229429769064	0.113627539492961	-1.76215581770534	0.0780429746638716	0.627691550906859
cds-CBV41786.1	1206.97514807108	0.0457846030095068	0.0705041788124924	0.649388501230149	0.516087294498815	0.951665184376188
cds-CBV41787.1	907.318352212454	0.118583869673789	0.0879483870244545	1.34833478686557	0.177550728313032	0.789030263609421
cds-CBV41788.1	1703.55539111856	0.016554668444511	0.0881343995587444	0.187834358972138	0.851006500562073	0.993676269313266
cds-CBV41790.2	1799.20275875849	0.0421568845169772	0.0768934888651835	0.548250380352625	0.583519993157611	0.955076494922944
cds-CBV41791.1	9916.18575655471	-0.0193426254031352	0.0543937443197036	-0.355603859323369	0.722137253016427	0.975052007160427
cds-CBV41792.1	7758.05395442949	-0.111093332320857	0.0668775561157427	-1.66114521482501	0.0966842854328099	0.654859653175007
cds-CBV41793.1	1527.41307516229	-0.0340764888599108	0.120578530213878	-0.282608262013704	0.777477146250052	0.987834871219838
cds-CBV41794.1	20209.7796174576	-0.0566710715898495	0.0602722481013279	-0.940251498410609	0.347088571680428	0.913510810742001
cds-CBV41795.2	3391.7486923174	0.105395107211942	0.10667988292782	0.987956719855544	0.323173845035037	0.90540379391154
cds-CBV41796.1	766.93934620721	-0.058073852113041	0.14894104052567	-0.389911685241866	0.696601852874598	0.968414472594451
cds-CBV41797.1	986.226689586102	0.150002445755292	0.105650123351659	1.41980379195588	0.155664810717456	0.770007714384564
cds-CBV41798.1	4329.73082247766	0.0287896896536994	0.0916573943360621	0.314101113851676	0.753444243583848	0.98192153963983
cds-CBV41799.1	5012.79917127069	0.0437530365848091	0.0522945108938303	0.836665949006344	0.402780364286967	0.935460493368226
cds-CBV41800.2	7652.32984152573	0.0439556423270965	0.0541193187507912	0.812198736822679	0.416677604248948	0.941150730962289
cds-CBV41801.1	1395.82532844643	0.0118304765687387	0.074752733815941	0.158261457003943	0.874250778184241	0.993676269313266
cds-CBV41802.1	5353.29640692314	0.186941224153152	0.0574885661243521	3.2517983445401	0.0011467735188128	0.15337033986789
cds-CBV41803.1	180.787460021719	0.150004233492092	0.138448753229429	1.08346395321823	0.278602542393964	0.869408248508902
cds-CBV41804.1	2008.21487540389	-0.218051358887035	0.0759756532440702	-2.87001624305288	0.00410450713799454	0.28502644760189
cds-CBV41805.1	2233.80128589596	-0.178857275443772	0.0868369263553802	-2.05969145789199	0.0394280465573604	0.541083157295291
cds-CBV41806.1	287.127630809551	0.614369477536713	0.534751115888294	1.14888863114603	0.25060190612887	0.844731462341893
cds-CBV41807.1	1448.42298421248	0.106208941973726	0.0629989605321199	1.68588403803227	0.0918181369441468	0.649978524220325
cds-CBV41808.1	1317.63762118976	-0.0822956060455371	0.0843285869117529	-0.975892150684995	0.32911791228448	0.909796432772217
cds-CBV41809.1	781.240173601716	-0.0905191995437797	0.135067109448091	-0.6701794383078	0.502743409761467	0.951665184376188
cds-CBV41810.1	1010.90906383552	-0.0884612888528166	0.095651321662787	-0.924830805419308	0.355053923903939	0.919067899080376
cds-CBV41811.1	1788.35183635057	-0.12319263196	0.107895913612838	-1.14177291646142	0.253548422815557	0.848097674392653
cds-CBV41812.1	5422.13548699668	-0.0326202578903899	0.0741809793297718	-0.439738841211255	0.660126267601527	0.96584897801199
cds-CBV41813.1	2514.75226404011	-0.103240911935806	0.0746017640888093	-1.38389370810191	0.166391003628847	0.776619187328787
cds-CBV41814.1	2669.59057599343	-0.0130897386837401	0.0666647637805459	-0.196351684779538	0.844334910038084	0.993676269313266
cds-CBV41815.1	998.694264149153	0.0194213570834955	0.109823812086191	0.176841039430078	0.859633252235879	0.993676269313266
cds-CBV41816.1	3282.45613072417	-0.0714841369180228	0.0806705805925001	-0.886123992079816	0.375550715826074	0.927374626371077
cds-CBV41817.1	664.816961244324	-0.239545114259393	0.128931028381165	-1.85793223917531	0.0631786374787486	0.622918921019734
cds-CBV41818.1	832.48363218235	0.0515223737202728	0.156526041760403	0.329161672657249	0.742033490947191	0.981136190336986
cds-CBV41819.1	8741.28080305914	-0.0443705258990818	0.068266006564723	-0.649965160288292	0.515714726394344	0.951665184376188
cds-CBV41820.1	2571.13647953624	-0.173371088162361	0.0985478445979195	-1.75925804232172	0.0785336896818944	0.627691550906859
cds-CBV41821.1	5572.26592377164	0.107773846322062	0.0458079679076179	2.35273144050861	0.0186360883068668	0.450856759724316
cds-CBV41822.1	1519.86013827209	-0.0161308750491978	0.0919589176473442	-0.175413928979226	0.860754396531236	0.993676269313266
cds-CBV41823.1	1311.16697890562	-0.0570399309618791	0.108325379363633	-0.526561100426927	0.598498411204904	0.955076494922944
cds-CBV41824.1	2618.52977465473	-0.00163416607049299	0.0704438165929396	-0.0231981478223424	0.981492216034738	0.99587658224803
cds-CBV41825.1	25958.1523215563	-0.0564163300921328	0.0846853642748922	-0.666187487946596	0.505291269359615	0.951665184376188
cds-CBV41826.1	15584.4025726247	-0.0363816531381737	0.14500093190997	-0.250906340110715	0.801886522483875	0.992299769694768
cds-CBV41827.1	1100.27340181461	0.0353853646980173	0.097778321705563	0.361893762142617	0.717431421550768	0.975026294023268
cds-CBV41828.1	694.689149860488	0.142689082370355	0.106960297921318	1.33403781724056	0.182191463050804	0.792315141003845
cds-CBV41829.1	422.341920398729	0.264281468614587	0.11169453272856	2.36610926388711	0.0179761382600157	0.450856759724316
cds-CBV41830.1	8679.62495336968	0.0601490356378081	0.064903786171256	0.926741553706868	0.354060737049099	0.918686664546038
cds-CBV41831.1	4255.85835799491	0.00630071616758329	0.060390776321102	0.104332425436658	0.916905546543482	0.993676269313266
cds-CBV41832.1	2131.88259730026	-0.0283495709772235	0.0972372286029799	-0.291550585969237	0.770630261293872	0.984668471462971
cds-CBV41833.1	2133.07439015475	-0.103317950645476	0.112641699651624	-0.917226488636232	0.359023969109099	0.921284976371322
cds-CBV41834.1	137.969215170383	0.0300406068969138	0.224960519299721	0.133537240180753	0.893768514582113	0.993676269313266
cds-CBV41835.1	7393.0280158338	0.0350285158192042	0.0876935005140341	0.399442554053346	0.689567143930845	0.96754912804377
cds-CBV41836.1	1479.2517803497	0.213458387713415	0.133142770885409	1.60322927256134	0.108884044967889	0.682629894744731
cds-CBV41837.1	6162.17846559805	0.0497029765990698	0.0803434016334807	0.618631718206434	0.536159001709169	0.951665184376188
cds-CBV41838.1	296.147405589356	0.0708339601161635	0.265875577780069	0.266417700744056	0.789917534473508	0.992299769694768
cds-CBV41839.1	2989.93035828754	0.037489207656653	0.0824509382995049	0.454685033667811	0.649335849529191	0.965482646648186
cds-CBV41840.1	5547.4134987945	0.00324209195288514	0.0690775479768447	0.0469340914354966	0.962565756986773	0.993676269313266
cds-CBV41841.1	3754.81399306755	0.108781138275384	0.0814729401812046	1.33518120290545	0.181817047440019	0.792315141003845
cds-CBV41842.1	3319.90595008926	0.0263337592574822	0.0815294894300943	0.322996739481135	0.746697711354826	0.98192153963983
cds-CBV41843.2	3452.67495298601	0.0976215467520746	0.0646745453681177	1.50942764570555	0.131189532597546	0.720168292190266
cds-CBV41845.1	1512.15871214182	-0.0673121538215884	0.108709238568506	-0.61919441905731	0.535788288002518	0.951665184376188
cds-CBV41846.1	2503.75381820733	0.120626180725895	0.083164699518815	1.45044930630218	0.146933265964381	0.745051095087215
cds-CBV41847.2	5385.28674477489	0.0079903190231511	0.0523385994606995	0.152665892963967	0.87866175888247	0.993676269313266
cds-CBV41848.1	2559.71613462868	0.198370689809241	0.103545098433074	1.91579024802856	0.0553917995288689	0.605167119998496
cds-CBV41849.1	1731.47312651194	0.0756027827354209	0.0931979300476262	0.811206672688827	0.417246994326854	0.941150730962289
cds-CBV41850.1	13836.8548475045	0.133963631240325	0.0604670031418992	2.21548322687582	0.0267269143715801	0.482554438978879
cds-CBV41851.1	21810.0479715419	0.0519109379680784	0.0516605824997549	1.00484616038398	0.314970932710109	0.894725478633965
cds-CBV41852.1	11901.197923363	0.0273006761934364	0.0614414637731341	0.444336357190988	0.65679941905851	0.965772548112161
cds-CBV41853.2	626.886676004667	0.0253719194955032	0.104572423606729	0.242625336780189	0.808295651679482	0.992299769694768
cds-CBV41854.1	1815.44386851995	-0.128699181097411	0.09608778118232	-1.33939174694037	0.180443174746653	0.792315141003845
cds-CBV41855.1	20357.3530179685	0.0131274654552289	0.0867949659765337	0.151246852942809	0.879780992070528	0.993676269313266
cds-CBV41856.1	9503.10791635153	0.0274843445327204	0.0740015769556625	0.371402146594625	0.710338026980804	0.97190207141951
cds-CBV41857.1	8023.38801249469	0.0175635826495611	0.0492645775888452	0.356515441909279	0.721454589847296	0.975052007160427
cds-CBV41858.1	995.496200094943	0.0135571253986744	0.107185409351665	0.126482937189658	0.899349654720173	0.993676269313266
cds-CBV41859.1	1056.39654212145	-0.121802667886755	0.0891265153459017	-1.36662661402206	0.171742370824577	0.786009760516535
cds-CBV41860.1	3871.73536203374	-0.17770810448966	0.0968809413497573	-1.83429374254429	0.0666104025291139	0.62675304351325
cds-CBV41861.1	1859.86447015399	-0.0528265665594005	0.0893534998458149	-0.591208700840549	0.554380593625563	0.953587010224334
cds-CBV41862.1	322.085384248614	0.0902395583925777	0.166905055942092	0.540664019332561	0.58873918291726	0.955076494922944
cds-CBV41863.1	834.111775712945	-0.0463534365929393	0.0900472886418358	-0.514767710300648	0.606715351619474	0.958796120217909
cds-CBV41864.1	2400.58490251022	-0.0116119995443245	0.0777739618791546	-0.149304462107347	0.881313394487057	0.993676269313266
cds-CBV41865.1	2018.42653958638	-0.0132282463623685	0.0626873331871427	-0.211019446669995	0.832872096770797	0.993634916114001
cds-CBV41866.1	493.612677807335	-0.0104687616900715	0.134890221541315	-0.0776094928931898	0.93813869092345	0.993676269313266
cds-CBV41867.1	1963.60066793148	-0.0507734214925683	0.0821862924260824	-0.617784547687601	0.536717370676916	0.951665184376188
cds-CBV41868.2	1807.06531442163	-0.000890924765751964	0.0611173258904704	-0.0145772864367235	0.988369420126294	0.998138975259545
cds-CBV41869.1	280.80999054544	-0.106143192325912	0.115808627384132	-0.916539594013494	0.359383950479554	0.921284976371322
cds-CBV41870.1	66.7821619592456	0.31846771545401	0.227168356426013	1.40190174575539	0.16094458910712	0.773455430786441
cds-CBV41871.1	253.246085499654	-0.279240317835857	0.140568282065005	-1.98651014107667	0.0469767079259708	0.573084095677975
cds-CBV41872.1	354.513711727159	0.137845993774489	0.168287294411476	0.81911111742901	0.41272301952484	0.941150730962289
cds-CBV41873.1	32429.3914302036	0.0238038519092588	0.0532932141099274	0.446658215437313	0.655121855656689	0.965772548112161
cds-CBV41874.1	2412.14555617781	0.163791225193142	0.0736870752865368	2.22279449355575	0.0262296605684005	0.480788346763929
cds-CBV41875.1	1492.46298996889	-0.00481124622779464	0.0967297574362554	-0.049739049857178	0.960330337670082	0.993676269313266
cds-CBV41876.1	2219.57401177713	0.169088857436958	0.113695070533686	1.48721362010906	0.136958399925013	0.725156572036982
cds-CBV41877.1	470.958612411962	-0.0140628483676094	0.0970923019887324	-0.144839993280223	0.884837205078024	0.993676269313266
cds-CBV41878.1	4336.54305440552	0.0198225635712724	0.128699194964849	0.154022436400527	0.877592044982281	0.993676269313266
cds-CBV41879.1	500.65319324995	0.0364364291254818	0.26299531158164	0.138544025391004	0.889810477841171	0.993676269313266
cds-CBV41880.1	12008.9174707873	0.0196949416788746	0.0807700961207748	0.243839522605308	0.807355109391989	0.992299769694768
cds-CBV41881.1	7163.738554359	0.0673429319095012	0.0851806228481101	0.790589803852266	0.429183398674054	0.941150730962289
cds-CBV41882.1	8612.24868625768	0.145018792839604	0.0780245737182909	1.85862973584703	0.0630796392137449	0.622918921019734
cds-CBV41883.1	11885.9258717909	0.447333666152427	0.163786801456598	2.73119483483513	0.00631051527623333	0.334101306797037
cds-CBV41884.1	12576.9656963423	-0.0924876563480649	0.0680309573374387	-1.35949367711113	0.173990204731515	0.786759293508103
cds-CBV41885.1	3241.00048126476	-0.0587556515396481	0.0731949100639415	-0.802728652693479	0.422131588128396	0.941150730962289
cds-CBV41886.1	2318.74979008684	-0.0625550647456142	0.073206872772188	-0.854497158214624	0.392829583310818	0.933095132928124
cds-CBV41887.1	910.929054233255	-0.0349146379417534	0.105382020167591	-0.331314942399358	0.740406605688493	0.980780723822872
cds-CBV41888.1	1418.70787796664	-0.013528584107501	0.0882009543325583	-0.15338364771533	0.87809573952675	0.993676269313266
cds-CBV41889.1	2903.4747258889	-0.0185096585433998	0.0804864671759767	-0.229972307057906	0.818113288783747	0.992299769694768
cds-CBV41890.1	3098.35486345352	0.125993922186934	0.0613180587378181	2.05476045361539	0.0399021476425828	0.543675489215577
cds-CBV41891.1	1402.96308931842	0.0121207460325531	0.0702315015808735	0.17258275502761	0.862979407980869	0.993676269313266
cds-CBV41892.1	2630.38853849481	0.0449370613688206	0.0567006307070981	0.792531949088091	0.428050570367374	0.941150730962289
cds-CBV41893.1	25.4620630262822	-0.14898573762607	0.406144461833077	-0.366829420629407	0.713746260686844	0.973314859267445
cds-CBV41894.1	150.13212744948	0.877674852223924	0.299094024663206	2.93444462226294	0.00334145173392517	0.263253130664313
cds-CBV41895.1	2520.28396214001	0.0516073226970608	0.0581809233135267	0.887014501625526	0.375071093032751	0.927374626371077
cds-CBV41896.1	3748.11423099975	-0.113747072793253	0.0543529945416777	-2.09274712005117	0.0363717345351154	0.531734143345351
cds-CBV41897.1	2938.28638158081	-0.0661187280972731	0.0852794188518898	-0.775318699252697	0.438151362584859	0.941328940386617
cds-CBV41898.1	2447.81732646624	-0.0280346993209351	0.0689322314451323	-0.406699431212376	0.684228758305297	0.967233918953867
cds-CBV41899.2	1765.38209710329	0.156475527782604	0.120210649866801	1.30167774615632	0.193026570077615	0.799333652007189
cds-CBV41900.1	1821.86158410107	-0.0162630999504654	0.117228455742963	-0.138729968311824	0.889663535791842	0.993676269313266
cds-CBV41901.1	829.055019833133	-0.0907193773111271	0.107746189324783	-0.841972954028738	0.399803092480809	0.935460493368226
cds-CBV41902.1	1528.97712815876	-0.0425281254171678	0.0925516903939103	-0.459506738733386	0.645870314015821	0.964819899014666
cds-CBV41903.1	1788.87418582907	0.0954890946322609	0.0940073023826555	1.01576252282587	0.309742486595209	0.894725478633965
cds-CBV41904.1	397.229525773776	0.191006830083318	0.167462374100505	1.14059549859649	0.254038291339562	0.848097674392653
cds-CBV41905.1	867.276887098574	0.0895068598716643	0.0959885931172852	0.93247392179505	0.351091657725796	0.916843514159982
cds-CBV41906.1	122.131125886863	-0.028262546352019	0.178713905587002	-0.158144080949874	0.874343266054777	0.993676269313266
cds-CBV41907.1	48.1136079476168	0.352309099827489	0.297189731920984	1.18546861478095	0.23583221667755	0.832443924166796
cds-CBV41908.1	8677.86119049636	0.168631797994411	0.124969061532592	1.34938836801965	0.177212255026923	0.789030263609421
cds-CBV41909.1	84.5849939317809	0.110647984842383	0.210341060475302	0.526040824327663	0.598859842481934	0.955076494922944
cds-CBV41910.1	53.0890720592023	-0.0748453396235495	0.262345248313102	-0.28529329234972	0.77541945135049	0.987576375046969
cds-CBV41911.1	455.153678843644	-0.0969140569643243	0.145350160336961	-0.666762642295344	0.504923758609271	0.951665184376188
cds-CBV41912.1	804.876225138014	-8.08996847502026e-05	0.0764951480262005	-0.00105757929538869	0.999156173965684	0.999997850317163
cds-CBV41913.2	145.765346488352	-0.0861621603943239	0.184330251538453	-0.46743363975907	0.640189659535592	0.964819899014666
cds-CBV41914.1	170.085620201508	-0.0462128586571586	0.143535391572291	-0.321961421158513	0.747481921043959	0.98192153963983
cds-CBV41915.1	115.372594972712	-0.0160032082547454	0.167848894474406	-0.0953429470289755	0.924042431208037	0.993676269313266
cds-CBV41916.1	692.686954475065	0.342504386953782	0.159772625954849	2.14369880263827	0.0320570282104075	0.507710214332376
cds-CBV41917.1	340.807832784688	-0.0757719058916503	0.114814996201375	-0.659947815168266	0.509287318366587	0.951665184376188
cds-CBV41918.1	78.5444417270079	-0.263476101987361	0.240146106547823	-1.0971491721224	0.272576187948417	0.862655326670715
cds-CBV41919.1	509.056366772649	-0.0286123452214387	0.117694001194314	-0.243107931849469	0.807921786790275	0.992299769694768
cds-CBV41920.1	876.054340648575	-0.222120005251487	0.084969407270131	-2.61411739104326	0.00894582938141913	0.348078190636628
cds-CBV41921.1	359.419152106864	-0.182541312949357	0.122462568777416	-1.49058863268773	0.136069530565003	0.72356769994823
cds-CBV41922.1	1457.37724740231	0.0507530902537594	0.0692614947374084	0.732774977585741	0.463695685234447	0.951665184376188
cds-CBV41923.1	560.572153638025	0.179827987429211	0.0857650912942603	2.09675037612005	0.0360156785154563	0.531734143345351
cds-CBV41924.1	2180.27588684161	-0.0490840633230744	0.063804841183696	-0.769284311542442	0.441724548533444	0.941732750568229
cds-CBV41925.1	769.95884900407	-0.00702738328450366	0.162927596695897	-0.0431319397512515	0.965596358742828	0.993676269313266
cds-CBV41926.1	774.990192943248	-0.173286209626574	0.188458327906411	-0.919493511120549	0.357837498104664	0.921284976371322
cds-CBV41927.1	2436.15943463274	0.216691400203395	0.17318429344495	1.25121854813165	0.210854752878488	0.814986085737728
cds-CBV41928.1	1764.70524656617	-0.00390343224739588	0.0809290649412499	-0.0482327610016198	0.961530741058984	0.993676269313266
cds-CBV41929.1	3208.70529206413	-0.00226279086184894	0.0517944595162118	-0.0436878940910789	0.965153189120094	0.993676269313266
cds-CBV41930.1	1173.00872166068	0.499311897814704	0.524578851908838	0.951833830124503	0.341181262029483	0.912858023327449
cds-CBV41931.1	1764.3399815192	0.446472773146041	0.485096177538853	0.920379903653809	0.357374266682169	0.921284976371322
cds-CBV41932.1	1142.88458346231	-0.0174701472309595	0.0693787343127258	-0.251808387743318	0.801189173709104	0.992299769694768
cds-CBV41933.1	771.834801432558	0.207083103731914	0.173526817143737	1.19337810224676	0.232721327017924	0.831751990220094
cds-CBV41934.1	6162.32364259877	-0.0593317163644239	0.0620734070574328	-0.955831477230303	0.339157382585952	0.912701496560949
cds-CBV41935.1	1870.40788279669	-0.0107874009325619	0.0947659959124417	-0.113831979801371	0.909370987139546	0.993676269313266
cds-CBV41936.1	1042.77902153754	0.25899353614496	0.11685615930034	2.21634475833922	0.0266678998858916	0.482554438978879
cds-CBV41937.1	2419.32680524967	0.0855797118937412	0.0545219752189443	1.56963704176303	0.116499575778066	0.703137213584168
cds-CBV41938.1	563.704623034599	0.0993936132907042	0.126404847315212	0.786311723021578	0.431684886188331	0.941150730962289
cds-CBV41939.1	8686.44778747435	0.00533556046518015	0.0479058188022692	0.111376041545238	0.911318157920707	0.993676269313266
cds-CBV41940.2	2451.21510418228	0.403413967127671	0.14429482075103	2.79576193399022	0.00517775252902629	0.322359730729551
cds-CBV41941.1	2966.84278517981	0.00791534626349855	0.0589152330579938	0.134351437695358	0.893124680497214	0.993676269313266
cds-CBV41942.2	3708.67130870628	0.136322828493819	0.0822187855224709	1.65804964920774	0.097307445521502	0.654859653175007
cds-CBV41943.1	520.182216381385	0.0375723287566572	0.089725613161798	0.41874697126789	0.675401063612889	0.967233918953867
cds-CBV41944.1	896.800196070636	-0.036158090998916	0.0877020171734044	-0.412283458970211	0.680131671111889	0.967233918953867
cds-CBV41945.1	1093.63975718239	0.0138067678807225	0.0794483428861208	0.173782956058791	0.862036039664156	0.993676269313266
cds-CBV41946.1	667.739321009497	-0.0632261021494678	0.0889360499978221	-0.710916463582721	0.477136003199547	0.951665184376188
cds-CBV41947.1	505.047326695067	0.187971609340373	0.103703816337952	1.81258140710856	0.0698964076274566	0.62675304351325
cds-CBV41948.1	3320.76089592596	0.00529077412856119	0.0696787994245608	0.0759309025450324	0.939474071145372	0.993676269313266
cds-CBV41949.1	1176.43735227811	0.317154626469091	0.118045039168762	2.68672558120526	0.00721562067483606	0.334101306797037
cds-CBV41950.1	4289.38333392718	0.161528694823337	0.0646286345183186	2.49933633949132	0.0124426156428074	0.388037488621749
cds-CBV41951.1	88.2537123188842	1.34642091499481	0.372268703084759	3.61679857543182	0.000298269225247542	0.0673156357730546
cds-CBV41952.1	303.439340221551	0.6972819816966	0.251475205073479	2.77276633095044	0.00555820160532645	0.334101306797037
cds-CBV41953.1	17.5453812017536	0.758979917241415	0.529746997976806	1.43272150694594	0.151937440722504	0.756753239239945
cds-CBV41954.1	76.2911367377451	0.299463994580156	0.287276863843129	1.04242294549582	0.297215632895466	0.886611055279472
cds-CBV41955.1	0.0753636805643721	0.90903410894414	4.40737772638774	0.206252825461633	0.836593426040705	0.993676269313266
cds-CBV41956.1	272.552353222858	-0.090493264360583	0.141205960706167	-0.640860087690551	0.521613589220051	0.951665184376188
cds-CBV41957.1	0	NA	NA	NA	NA	NA
cds-CBV41958.1	0.297649330156049	-2.5876563603005e-05	4.40737772636067	-5.87119262509234e-06	0.999995315466051	0.999997850317163
cds-CBV41959.1	2250.73691851247	-0.0258520716978374	0.0866278968531355	-0.29842663434004	0.765377563390601	0.984251560328868
cds-CBV41960.1	5.82931779212757	-0.482354813302265	0.748072965860891	-0.644796477502921	0.519059084953377	0.951665184376188
cds-CBV41961.1	134.434726546047	-0.0839816886281835	0.180589622596177	-0.465041608819229	0.641901659865359	0.964819899014666
cds-CBV41962.1	142.172641688125	0.0412085857084106	0.207077990398585	0.199000316881055	0.842262496715649	0.993676269313266
cds-CBV41963.1	630.40163915096	0.0940926755853771	0.119872313421906	0.784940849970965	0.432488249749759	0.941150730962289
cds-CBV41964.1	14.8748734685836	-0.435282867407251	0.533032212334085	-0.816616439560377	0.414147657304235	0.941150730962289
cds-CBV41965.1	14.4239822059375	0.0714087748403269	0.605404174287934	0.117952234016749	0.90610550531808	0.993676269313266
cds-CBV41966.1	27.1071710994214	-0.420051432832291	0.34951219151008	-1.20182197655951	0.229432508933802	0.831751990220094
cds-CBV41967.1	104.476796578142	-0.0923261755886598	0.203090375289649	-0.454606356687182	0.649392460789484	0.965482646648186
cds-CBV41968.1	3.98810359497637	-0.861991302272831	1.1100370271516	-0.776542837030166	0.437428538149942	0.941328940386617
cds-CBV41969.1	5.28885074426441	-0.0697235072257057	0.96829475700428	-0.0720064905044172	0.942596742586417	0.993676269313266
cds-CBV41970.1	9.66282038388594	0.154788333110145	0.659360260262628	0.234755326395454	0.814398643165078	0.992299769694768
cds-CBV41971.1	2.7472631863093	-0.249475850239998	1.23658479789469	-0.201745849265441	0.840115416966243	0.993676269313266
cds-CBV41972.1	51.6892562026989	0.0928379177117078	0.268893034406028	0.345259660283809	0.729899170566267	0.975868889108377
cds-CBV41973.1	13.2697964039766	-0.796697738229057	0.546742215850027	-1.45717253055066	0.14506876117431	0.744797330815076
cds-CBV41974.1	23.8489887789789	-0.204951137374642	0.437859673554331	-0.468074933028084	0.639731004455534	0.964819899014666
cds-CBV41975.1	6.62129265890643	-0.453275552287063	0.740659641245527	-0.61198899878602	0.540545036214668	0.953587010224334
cds-CBV41976.1	23.4156426999007	-0.1174765224993	0.384133723641237	-0.30582194498762	0.759740218805194	0.982540068972777
cds-CBV41977.1	31.6286373547018	-0.424225456472552	0.347226634988128	-1.22175378765819	0.221800749075711	0.825305429560763
cds-CBV41978.1	8.75641702297889	1.04166424279993	0.618801600782384	1.68335738220926	0.0923059282029738	0.649978524220325
cds-CBV41979.1	4.63404753965974	0.854251288467691	0.881674658996838	0.96889627001376	0.332596946692946	0.911057653961843
cds-CBV41980.1	28.3665855558879	-0.0937116048705139	0.342798994160065	-0.273371878176389	0.784567367722519	0.991661333683559
cds-CBV41981.1	16.5927018452622	0.484641214786835	0.484172130106049	1.00096883866629	0.316841873800255	0.897345887288409
cds-CBV41982.1	33.3688715495254	-0.107776198606769	0.350908822050054	-0.307134480054182	0.758741013921473	0.98192153963983
cds-CBV41983.1	38.6858460475909	0.415732112509318	0.308803256586564	1.34626855009471	0.178215924587083	0.789030263609421
cds-CBV41984.1	8.71333534365018	0.761085928243381	0.71546373604018	1.06376590441285	0.287434760575871	0.880045381283418
cds-CBV41985.1	15.9895485204399	-0.111554255948208	0.468727165980927	-0.237994005990145	0.811885743183006	0.992299769694768
cds-CBV41986.1	16.0038472269034	-0.0446609750840081	0.447374009187433	-0.099829167915065	0.920479951066351	0.993676269313266
cds-CBV41987.1	19.9583712392194	-0.11936643277763	0.485657394091688	-0.245783208965403	0.805850055731178	0.992299769694768
cds-CBV41988.1	5.31129234680375	0.0694695161984167	0.79532258578014	0.0873475963596247	0.930395222139368	0.993676269313266
cds-CBV41989.1	10265.3102217915	-0.000311801547068464	0.083230029608936	-0.0037462625993706	0.997010921902945	0.999997850317163
cds-CBV41990.1	0.134775742202363	-1.5058333898573e-05	4.40737772638162	-3.41661977561783e-06	0.999997273931831	0.999997850317163
cds-CBV41991.1	27.7854845767528	0.332988248373399	0.353449843735004	0.942108913826692	0.346136881272759	0.913213367478697
cds-CBV41992.1	44.7084524281978	0.113595879600087	0.280045939163747	0.405633018422972	0.685012264421914	0.967233918953867
cds-CBV41993.1	66.5516853765018	0.230221797317418	0.24435243107824	0.942171094028128	0.346105050567503	0.913213367478697
cds-CBV41994.1	37.9042523793749	-0.555496576991877	0.316345348639287	-1.75598149105484	0.0790915690010027	0.627691550906859
cds-CBV41995.1	55.1338194670463	0.517829734271687	0.283871492329671	1.82416955652001	0.0681264425262606	0.62675304351325
cds-CBV41996.1	19.9959447231377	0.0212672983510184	0.392011532975472	0.0542517159880323	0.956734617919555	0.993676269313266
cds-CBV41997.1	26.0652823707468	0.260509483354494	0.401969780580821	0.648082258766004	0.516931748069416	0.951665184376188
cds-CBV41998.1	222.257362167166	0.252002301475983	0.184063660689177	1.36910404005021	0.170966755639273	0.783452988088088
cds-CBV41999.1	33.6939822341211	-0.00369006841403136	0.370301140548085	-0.0099650473897263	0.992049174129329	0.999120493024824
cds-CBV42000.1	1113.05859222371	0.0927869657526522	0.0974718807918571	0.951935727502693	0.341129578841637	0.912858023327449
cds-CBV42001.1	887.679189733264	-0.0271226796889611	0.120375127502514	-0.225317972671677	0.821731918953838	0.992299769694768
cds-CBV42002.1	5601.35828306637	0.0126225677303756	0.102519672995632	0.123123370974012	0.902009404721522	0.993676269313266
cds-CBV42003.1	11007.9317314551	-0.0137575825650965	0.0620567364897053	-0.221693620117758	0.824552396951759	0.992299769694768
cds-CBV42004.1	4142.43403229351	-0.0733381889842508	0.0731406901740695	-1.00270025904474	0.316005504890956	0.895679653187788
cds-CBV42005.1	4439.60065280382	0.0520544657545212	0.10662170025843	0.488216429004146	0.625396548795441	0.962696854434483
cds-CBV42006.1	4497.94995187896	0.0504175469146257	0.10253157388407	0.491727035923898	0.622912323044521	0.962696854434483
cds-CBV42007.1	1820.11461164319	0.00309954986844046	0.0858604052587847	0.0360998746639777	0.971202722267788	0.994333152851994
cds-CBV42008.1	6733.70132762199	-0.0266012421014848	0.0973440196844747	-0.273270429839537	0.784645344112842	0.991661333683559
cds-CBV42009.1	2233.03270144294	-0.0280473215087165	0.101416644569733	-0.276555407918585	0.782121508900897	0.990214972010816
cds-CBV42010.1	1311.26350587501	-0.0447667533271916	0.110620455758924	-0.404687840237724	0.68570698144042	0.967233918953867
cds-CBV42011.1	150.409240832811	-0.148524571989743	0.174337035833212	-0.851939298381996	0.394247783799712	0.933095132928124
cds-CBV42012.1	212.299275854376	0.0710790495028532	0.162489707821997	0.437437241137255	0.661794280938291	0.96584897801199
cds-CBV42013.1	429.864899794251	-0.0391280805026186	0.143679432768231	-0.272329029623439	0.785369037008713	0.991661333683559
cds-CBV42014.1	155.678525974295	-0.0496372791410595	0.191489110966305	-0.259217241599674	0.795467628774388	0.992299769694768
cds-CBV42015.1	542.257117563623	-0.143444800582947	0.108988983852011	-1.31614036128386	0.188126936311011	0.799333652007189
cds-CBV42016.1	452.823869403378	0.163618553033944	0.107710545131949	1.51905788642613	0.128747925940402	0.720168292190266
cds-CBV42017.1	170.110978594517	-0.0781671489223529	0.169476815000142	-0.461226209156027	0.644636319779542	0.964819899014666
cds-CBV42018.1	34.9772812681499	-0.0196181663398962	0.34764325738108	-0.0564318908057842	0.954997752236106	0.993676269313266
cds-CBV42019.1	5.71225673742575	0.348780270234408	0.707493959178555	0.492979856166353	0.622026820684174	0.962696854434483
cds-CBV42020.1	7.20937172125712	0.247088906577313	0.74777374930492	0.330432710170676	0.741073029081101	0.980943807922235
cds-CBV42021.1	2.76596078859904	1.96499957697026	1.41235776976929	1.39129023752335	0.164137432991142	0.776619187328787
cds-CBV42022.2	1041.80152968374	-0.0401339328621248	0.120952111541189	-0.331816719449809	0.740027658600305	0.980638486314019
cds-CBV42023.1	551.099348774167	0.0704177889773443	0.108414047360917	0.649526428461055	0.515998169721391	0.951665184376188
cds-CBV42024.1	2528.78989869566	-0.0356814582008528	0.0752963821519146	-0.47388011456996	0.635585400318665	0.964819899014666
cds-CBV42025.1	636.236382510399	-0.0592161726224873	0.112560350427355	-0.526083762156593	0.598830010199517	0.955076494922944
cds-CBV42026.1	1084.91151035827	-0.177805734111747	0.147653276856494	-1.20421122982972	0.228507946633355	0.831751990220094
cds-CBV42027.1	961.757203228109	-0.0674122527222104	0.118152421763525	-0.570553287998885	0.568302490455048	0.953587010224334
cds-CBV42028.1	1405.76879554791	0.00971825863311038	0.170821495413695	0.0568913098996981	0.954631776797973	0.993676269313266
cds-CBV42029.1	216.224131408073	0.169498277448328	0.168437096465645	1.00630016192959	0.314271202617836	0.894725478633965
cds-CBV42030.1	480.476171404951	0.305991885489996	0.172775539073496	1.77103707579713	0.0765545365287315	0.626767905104878
cds-CBV42031.1	3490.81705081958	0.133288366235695	0.101678701609479	1.31087793339081	0.189899007172756	0.799333652007189
cds-CBV42032.1	896.381398717112	-0.102829950594971	0.0921477683143839	-1.11592448168839	0.264454461449665	0.856996746356871
cds-CBV42033.1	482.179745581168	0.0282207421234868	0.150812419422047	0.187124788738461	0.851562792827782	0.993676269313266
cds-CBV42034.1	285.890062300026	0.000113149804308915	0.143699133088001	0.000787407703006966	0.999371739615635	0.999997850317163
cds-CBV42035.1	170.951447981291	0.128364376290693	0.197443570759888	0.650131963257479	0.515606984298377	0.951665184376188
cds-CBV42036.1	108.656254432282	-0.158564784778647	0.191202181810935	-0.829304264610535	0.406932258332624	0.937736046483157
cds-CBV42037.1	326.200648759335	-0.125200790803197	0.113644782662575	-1.10168533803204	0.270598493358341	0.860908510587639
cds-CBV42038.1	270.077693961172	-0.146583397189264	0.134813337910447	-1.08730634120665	0.276901447084459	0.868218792178503
cds-CBV42039.1	1305.29679372286	-0.171448750477202	0.116062971378374	-1.47720455922385	0.139620812040284	0.733189924097036
cds-CBV42040.1	88.958366070496	0.112731515951315	0.197784327005047	0.569971936898918	0.56869673200464	0.953587010224334
cds-CBV42041.1	280.72667297968	0.145949523422283	0.130496865872174	1.11841401283342	0.263390212280041	0.855623097286404
cds-CBV42042.1	34.865419825422	0.354112618274384	0.314090632741768	1.12742177371944	0.259564197406691	0.853766771599662
cds-CBV42043.1	54.6562103493073	0.373682436076912	0.291333972571174	1.28266000967539	0.199611216092303	0.803563100679273
cds-CBV42044.2	31.0658205958996	0.298165636196508	0.362786897088436	0.821875427666906	0.411147799312077	0.941150730962289
cds-CBV42045.1	208.016447564031	0.0881292779796795	0.181480353426887	0.485613325715635	0.627241346615469	0.962696854434483
cds-CBV42046.1	188.269499399478	0.149745115479935	0.164107870485251	0.912479791719641	0.361516202743782	0.921300068803438
cds-CBV42047.1	617.639208141717	0.0646763864986542	0.122120326400547	0.52961196882589	0.596380994215249	0.955076494922944
cds-CBV42048.1	822.45348434097	-0.0762217261896591	0.117206185061366	-0.650321705716737	0.515484439231718	0.951665184376188
cds-CBV42049.2	2950.83983482481	0.192384651862408	0.0940779854063089	2.04494867775417	0.0408599181376827	0.544735785803066
cds-CBV42050.1	777.061066981467	-0.230623931765323	0.076356904122739	-3.02034157113821	0.00252489762510011	0.23698684990227
cds-CBV42051.1	742.701005315291	-0.172935843009195	0.0828387031387844	-2.08762132260166	0.0368320070269515	0.532001509497287
cds-CBV42052.1	650.298367913169	-0.234212435085178	0.0998913491636292	-2.34467185643395	0.0190438318413675	0.450856759724316
cds-CBV42053.1	1819.07319626372	-0.164655552151106	0.0864983406309585	-1.90356891184309	0.0569663508599883	0.60727467124449
cds-CBV42054.1	3653.29205727338	-0.127080377186852	0.0756907307131709	-1.67894240139418	0.0931632697857625	0.649978524220325
cds-CBV42055.2	138.941153900065	0.136313703389358	0.172686752296891	0.789369778377675	0.429895914131933	0.941150730962289
cds-CBV42056.1	1292.31665365296	0.122961728305454	0.0814734525883971	1.50922447004493	0.131241428871934	0.720168292190266
cds-CBV42057.1	2815.26647673168	-0.0329063414055314	0.0798293756442502	-0.412208427536431	0.680186660621412	0.967233918953867
cds-CBV42058.1	1636.1495767497	-0.268890498422665	0.140969027448807	-1.90744380725981	0.0564631411496535	0.605167119998496
cds-CBV42059.1	7782.85355212694	-0.0353791605583721	0.0529519193544437	-0.668137453555837	0.504045856094876	0.951665184376188
cds-CBV42060.1	11234.4014340629	-0.0524356687426542	0.0710130785382194	-0.738394529881326	0.460274737675996	0.951665184376188
cds-CBV42061.1	703.735014133218	-0.196813938280166	0.152697102552861	-1.28891730746517	0.197426836377714	0.801694579088321
cds-CBV42062.1	3237.38014806417	0.00601126896965605	0.0989551452512774	0.0607474119146771	0.951560372128881	0.993676269313266
cds-CBV42063.1	2439.30087682119	-0.119048251698138	0.0717936928831648	-1.6581993057785	0.0972772448729805	0.654859653175007
cds-CBV42064.1	10585.0600039461	-0.0969637429088884	0.0671989271542916	-1.44293587732815	0.149038535364024	0.749962850825269
cds-CBV42065.1	5087.70891959568	-0.179971874128515	0.0610998835572764	-2.94553546832549	0.00322396182399878	0.263253130664313
cds-CBV42066.2	1311.52270799355	0.247318962088098	0.103128850407903	2.39815494025081	0.0164778935329641	0.440021117330389
cds-CBV42067.1	2562.68836518751	0.344292826765844	0.14674255897	2.34623703704275	0.0189640427075688	0.450856759724316
cds-CBV42068.1	9698.06599329204	0.125920421669584	0.123296329221563	1.021282810807	0.30712046790684	0.894725478633965
cds-CBV42069.1	4395.21454668306	-0.11620083642976	0.0750116779421252	-1.54910328121729	0.121356894269275	0.71147101046447
cds-CBV42070.1	9502.88116089756	-0.0148700053537436	0.0737195613236627	-0.201710442747447	0.840143098276131	0.993676269313266
cds-CBV42071.1	3699.03227644169	0.0334706213075349	0.059531139209049	0.562237204801336	0.573954415918564	0.955076494922944
cds-CBV42072.1	1160.67196390321	-0.0813418239438101	0.0850920252535557	-0.955927699469242	0.33910876349564	0.912701496560949
cds-CBV42073.1	929.427922029161	0.149788367297448	0.0834285357478304	1.79540927998779	0.0725885150067785	0.62675304351325
cds-CBV42074.1	1015.36591942049	0.125520293802893	0.0705464434548848	1.77925757353259	0.0751975432183175	0.626767905104878
cds-CBV42075.1	333.820233231769	0.023765812033439	0.153761322079643	0.154563005260381	0.877165836959756	0.993676269313266
cds-CBV42076.1	707.318754375628	-0.066416528048707	0.0961293303271892	-0.690908048798939	0.489623327705835	0.951665184376188
cds-CBV42077.1	8302.81909703168	0.0510157517771673	0.0459680297629114	1.10980940536913	0.267081165510978	0.856996746356871
cds-CBV42078.1	2457.12887165337	-0.0643856694725974	0.0593388474156758	-1.0850508945947	0.27789911450705	0.869306192990075
cds-CBV42079.2	2577.99832647782	0.173890568132024	0.0973447526016736	1.78633735753143	0.0740446516499205	0.62675304351325
cds-CBV42080.1	1564.7192595007	-0.0838246487490867	0.11621310500465	-0.721301171203819	0.470724236545555	0.951665184376188
cds-CBV42081.1	2277.20939664337	0.16779210490907	0.0924046175739871	1.81584112692984	0.069394746459576	0.62675304351325
cds-CBV42082.1	1294.70868095537	-0.0217938391716713	0.115435757207513	-0.188796259485643	0.850252503620803	0.993676269313266
cds-CBV42083.1	4810.85514943739	0.0576672808327162	0.0917879453090187	0.628266387689257	0.529829446797348	0.951665184376188
cds-CBV42084.1	2479.4947747563	0.0991599666797376	0.0590671760873392	1.67876599573874	0.0931976581804271	0.649978524220325
cds-CBV42085.1	9439.23119064572	-0.0517461306741291	0.0739659658677405	-0.699593793808589	0.484181019470727	0.951665184376188
cds-CBV42086.1	1167.94083878824	0.0294029074394457	0.147527747672869	0.199304252272897	0.842024753068721	0.993676269313266
cds-CBV42087.1	1500.04205498972	0.137730594440227	0.0763640870173125	1.80360428337213	0.0712933641152007	0.62675304351325
cds-CBV42088.1	9641.28275912961	0.00113649119642978	0.0465350296752032	0.0244222729492611	0.980515782378531	0.995738509709492
cds-CBV42089.2	551.477804314229	0.134623463920295	0.101248608308264	1.32963273441169	0.183639307313223	0.792315141003845
cds-CBV42090.1	617.744236094468	0.246119185285077	0.0980967951965198	2.50894216056723	0.0121093310442623	0.388037488621749
cds-CBV42091.1	1321.04561300085	0.188175671416112	0.0986540990558025	1.90742881661382	0.056465080743146	0.605167119998496
cds-CBV42092.1	16245.256788206	-0.0353950425853541	0.0645615032193777	-0.548237584634344	0.583528778050428	0.955076494922944
cds-CBV42093.1	1346.34229445043	0.0612561918834636	0.0906245710172526	0.67593359279794	0.499082808291013	0.951665184376188
cds-CBV42094.1	3226.40478137446	-0.137478406975418	0.119468427078871	-1.15075095853281	0.249834705624244	0.844731462341893
cds-CBV42095.1	68376.6465201237	0.251250129621175	0.112059979407281	2.24210401385144	0.0249546506525998	0.4668976347489
cds-CBV42096.1	4508.41843709337	-0.172306001170359	0.0643254280107559	-2.67866078001919	0.00739172356529483	0.334101306797037
cds-CBV42097.1	5875.6590669808	-0.0495194515630421	0.053407576081702	-0.927199008007554	0.353823217796005	0.918686664546038
cds-CBV42098.1	20590.3166441579	0.0807530944431661	0.08127257698408	0.993608144835672	0.320413677356317	0.901803420836837
cds-CBV42099.1	38880.0847920959	0.0129616229032593	0.112851327379512	0.114855741657961	0.908559465898509	0.993676269313266
cds-CBV42100.1	33042.3750755791	-0.00107922945852019	0.0987402583695647	-0.0109299841456851	0.991279308036279	0.998747093001954
cds-CBV42101.1	14220.269925034	0.133433444421802	0.0701090257852495	1.90322776457515	0.0570108317784221	0.60727467124449
cds-CBV42102.1	9515.02805303117	-0.0239769067241861	0.0950520642798011	-0.252250247333989	0.800847641696855	0.992299769694768
cds-CBV42103.1	13704.1281310108	-0.0761329827949059	0.094956373556029	-0.801768011390869	0.422687165857407	0.941150730962289
cds-CBV42104.1	33331.7224350737	0.0667077469066262	0.0518068336177206	1.28762447438611	0.19787671554235	0.801694579088321
cds-CBV42105.1	2123.41833144501	0.23201089291947	0.134082223832504	1.73036280491066	0.0835654749378037	0.644412290864973
cds-CBV42106.1	924.259940539677	-0.0317092606870362	0.0920487626842817	-0.344483290837877	0.730482859944598	0.975868889108377
cds-CBV42107.1	2026.25142881884	-0.0109513587368668	0.104926264056069	-0.104371949534149	0.916874182111648	0.993676269313266
cds-CBV42108.1	2125.53202815143	0.0908149878890518	0.128427343862044	0.707131247583884	0.47948491906747	0.951665184376188
cds-CBV42109.1	2571.38191709214	-0.0200230347583596	0.079446073719799	-0.252033030971166	0.801015532680672	0.992299769694768
cds-CBV42110.1	1293.53617930846	-0.154323918009267	0.103959131804358	-1.48446716830697	0.137685026934976	0.726603117623391
cds-CBV42111.1	17268.4044522644	0.00280286332598147	0.065005244273256	0.0431174954777396	0.965607872894005	0.993676269313266
cds-CBV42112.2	3139.0124466281	0.0365313542375113	0.0942374613000008	0.38765214738983	0.698273472646541	0.968414472594451
cds-CBV42113.1	529.877642598992	0.143216387039408	0.117943996563622	1.21427449647387	0.224642921151709	0.830282076027454
cds-CBV42114.1	1667.06625716849	-1.10577424696575	0.619538777888291	-1.78483460024053	0.074288149253979	0.62675304351325
cds-CBV42115.1	340.725658197376	0.179735207183277	0.140821387138647	1.27633458834144	0.201837268257037	0.806232716455931
cds-CBV42116.2	11301.3689387874	0.0480997761928888	0.0798916668071503	0.602062494314913	0.547132538923986	0.953587010224334
cds-CBV42117.1	4971.70375093252	-0.000728363091603781	0.102357871624468	-0.00711584834702316	0.994322422381242	0.999170682128725
cds-CBV42118.2	9906.98761597425	0.00222425465044847	0.0591672566889734	0.0375926614637685	0.970012459091301	0.993954374150607
cds-CBV42119.1	19013.5818244103	-0.0370522763624241	0.0698557567905865	-0.530411208248725	0.595826856610342	0.955076494922944
cds-CBV42120.1	2185.19636853233	0.0529802897970286	0.0791557883502328	0.669316684240601	0.503293486104252	0.951665184376188
cds-CBV42121.1	852.742024662148	-0.106000580868439	0.110527092664936	-0.959046133510274	0.337535504939524	0.912701496560949
cds-CBV42122.1	6650.43383731585	0.03295561121274	0.058882257673753	0.559686610444458	0.575693216829164	0.955076494922944
cds-CBV42123.1	4157.56064188624	-0.077983251614004	0.0881751420642726	-0.884413109957458	0.376473248500554	0.927374626371077
cds-CBV42124.1	12606.8613944432	-0.00177340042870929	0.0476025646476849	-0.0372543042971434	0.97028224006671	0.993954374150607
cds-CBV42125.2	5287.46247929713	0.0718368634544135	0.0550570547547505	1.3047712736253	0.191970743569981	0.799333652007189
cds-CBV42126.1	2358.84722708237	0.151196478249678	0.0827000096973945	1.82825224329377	0.0675117035694338	0.62675304351325
cds-CBV42127.1	1682.60783606888	0.106409437256674	0.079667687421654	1.3356661991892	0.181658402019402	0.792315141003845
cds-CBV42128.1	8588.65368249453	0.0488250821223928	0.0532531338939371	0.916848991829034	0.35922177607764	0.921284976371322
cds-CBV42129.1	9045.08479961638	-0.0372902473014071	0.0467693873222464	-0.797321697726615	0.425264222021498	0.941150730962289
cds-CBV42130.1	2070.82707876903	-0.0943086301609491	0.0821165416186985	-1.14847299097012	0.250773356659012	0.844731462341893
cds-CBV42131.1	2400.79067089048	0.201421791702398	0.121340579476334	1.65997057679854	0.0969203718239659	0.654859653175007
cds-CBV42132.1	632.234967148489	-0.701837306416035	0.513827241823789	-1.36590131719159	0.171969939268806	0.786055000885644
cds-CBV42133.1	3998.98569232395	0.764898833341577	0.502228596120121	1.5230093213542	0.127756373382837	0.720168292190266
cds-CBV42134.1	1176.27702843534	0.0466578585575986	0.0901839672501319	0.517363118748032	0.604902700306167	0.958027917019986
cds-CBV42135.1	928.44484035058	0.105544173705339	0.151773589723473	0.695405398907919	0.486801278058435	0.951665184376188
cds-CBV42136.1	32939.8135992651	-0.0926965178182072	0.0714402441343587	-1.29753920834693	0.194445723597752	0.79970786778073
cds-CBV42137.1	432.312711054629	0.0955226788399608	0.254035657582661	0.376020751373765	0.706901468865075	0.969840883005998
cds-CBV42138.1	51.5114061573266	0.136616354887226	0.276222577448531	0.494587937558007	0.620891018599759	0.962696854434483
cds-CBV42139.2	1265.08588748922	-0.040321417545463	0.0941926370487111	-0.428073985492211	0.668597255985468	0.966310193879242
cds-CBV42140.1	217.818086186688	-0.00707690140777543	0.121222341711038	-0.0583795141051218	0.953446332313256	0.993676269313266
cds-CBV42143.1	542.677418761828	0.168711080595282	0.117421794618446	1.43679528271133	0.150776171192102	0.753046686272033
cds-CBV42144.1	346.283824404044	0.0431451025458616	0.15126440462497	0.285229711860046	0.775468158617655	0.987576375046969
cds-CBV42145.1	469.777925123202	-0.0296848040272285	0.108985539014743	-0.272373787344511	0.785334625709698	0.991661333683559
cds-CBV42146.1	7795.25456184103	-0.078039684670397	0.0689177422831691	-1.13235985516977	0.257483175264454	0.852723206949474
cds-CBV42147.1	978.866364533757	0.205663280530469	0.119474916476592	1.72139296344068	0.0851795402702263	0.644412290864973
cds-CBV42148.1	3476.49854662483	-0.00397886658240328	0.114616282138652	-0.0347146714948406	0.972307261817916	0.994668309958475
cds-CBV42149.1	327.68049944036	0.0862542197587441	0.108284883836256	0.796549035312945	0.425712986354882	0.941150730962289
cds-CBV42150.1	214.113170732263	0.0371147644727145	0.147541151186826	0.251555340148577	0.801384782041739	0.992299769694768
cds-CBV42151.1	463.205865349362	-0.0789141102792339	0.114609128188495	-0.688549956941004	0.491106522245562	0.951665184376188
cds-CBV42152.1	2344.48338751596	-0.157704471711186	0.0754772989575021	-2.08942919115299	0.0366691057971044	0.531775666800579
cds-CBV42153.1	162.852667242712	0.00271655239651779	0.179857667391961	0.0151039009674113	0.987949288795704	0.998138975259545
cds-CBV42154.1	1271.17942854759	-0.105062234022522	0.109212800279298	-0.961995606319395	0.336051810983863	0.912393300347917
cds-CBV42155.1	62.3450338942304	-0.0439487804626592	0.257515596812942	-0.170664538406904	0.864487547932673	0.993676269313266
cds-CBV42156.1	27.8895596338706	0.0843304475621709	0.319206309886865	0.264187909042461	0.791635127382926	0.992299769694768
cds-CBV42157.1	13.4658521085335	-0.728350077397432	0.47728458120521	-1.5260289271408	0.127002660549412	0.720168292190266
cds-CBV42158.1	17.6206132246276	0.255292834706218	0.431998047768013	0.590958306467424	0.554548357244579	0.953587010224334
cds-CBV42159.1	21.3294611958559	-0.1795544950422	0.405138391486198	-0.443192989890511	0.657626148943043	0.965772548112161
cds-CBV42160.1	144.802725307155	0.185227002922648	0.175760854222699	1.05385811727994	0.291947880675725	0.884137903518622
cds-CBV42161.1	38.6256094466786	0.769036982460566	0.326759554320939	2.35352561934647	0.0185963263538825	0.450856759724316
cds-CBV42162.1	14.3766840181566	-0.187647727164499	0.556018895463753	-0.337484442876693	0.73575173776976	0.979645842583556
cds-CBV42163.1	338.78770888896	-0.00552680290026746	0.150512574641643	-0.0367198748239227	0.970708361510841	0.994108875046979
cds-CBV42164.1	38.3780605380649	-0.0312127998113001	0.314024342794532	-0.0993961153888087	0.920823766962613	0.993676269313266
cds-CBV42165.1	120.384018666451	0.132916615121052	0.211167178528529	0.629437851314069	0.529062444093907	0.951665184376188
cds-CBV42166.1	164.650636475824	-0.216870458876841	0.188173438878872	-1.15250303214388	0.24911442448501	0.844731462341893
cds-CBV42167.1	151.175911641105	-0.0434244148582398	0.20838158950509	-0.20838892227175	0.834925305219323	0.993676269313266
cds-CBV42168.1	1743.94130923826	0.0308907261411377	0.0841057764578279	0.367284239467509	0.713407008934753	0.973314859267445
cds-CBV42169.1	320.630328132819	0.0921536986995554	0.119983757797107	0.768051446224813	0.442456621165517	0.942046497068799
cds-CBV42170.1	7388.03373702845	0.0764100033764564	0.095899916203365	0.796768197528156	0.42558566829866	0.941150730962289
cds-CBV42171.1	2278.10830117457	0.161445612077028	0.125654778871676	1.28483463603007	0.198850076085467	0.802287848876673
cds-CBV42172.2	2575.85220498665	-0.0162389242527018	0.0963952711653561	-0.16846183486372	0.866219965902408	0.993676269313266
cds-CBV42173.1	241.52468045758	0.148420119500245	0.126433130651869	1.17390211517357	0.240434235149001	0.838038632358151
cds-CBV42174.1	487.53229570166	0.186742333005923	0.139212184988386	1.34142232608088	0.179783372875517	0.792315141003845
cds-CBV42175.1	2881.94923155231	-0.071849209716873	0.0672529536709686	-1.06834281314084	0.285365902835837	0.878479347945617
cds-CBV42176.1	5678.27402355901	0.0401164238944204	0.0833289971858532	0.481422136941677	0.630216506555554	0.962696854434483
cds-CBV42177.1	2842.63350699751	0.0757450698521736	0.0852753414775715	0.888241178982503	0.374411032531093	0.927374626371077
cds-CBV42178.1	1273.46088226844	0.108552141810003	0.0889990667756561	1.21969977599467	0.222578706551644	0.825305429560763
cds-CBV42179.1	740.066579826351	0.0977497377987513	0.1127336452469	0.867085754076945	0.385895025531432	0.933095132928124
cds-CBV42180.1	1203.83034761112	0.023358968159604	0.0668682491477118	0.34932824557742	0.726842895605676	0.975052007160427
cds-CBV42181.1	402.58323868333	-0.0264240832851948	0.280178261530666	-0.0943116826438821	0.924861569873609	0.993676269313266
cds-CBV42182.1	2366.55273165268	-0.049518038980939	0.120772526719576	-0.410010789092091	0.681798033079884	0.967233918953867
cds-CBV42183.1	1572.961355866	0.219495405339361	0.123043338659222	1.78388694366681	0.0744420378932844	0.62675304351325
cds-CBV42184.1	440.110202671064	-0.0594120063823705	0.112481305681863	-0.52819449438477	0.59736435028024	0.955076494922944
cds-CBV42185.1	1621.26429743583	-0.0171651134360004	0.0773576522205552	-0.221892895444407	0.824397261294746	0.992299769694768
cds-CBV42186.1	951.498926573438	-0.00330861699871733	0.0833063490354722	-0.0397162645707652	0.968319334655237	0.993769258169796
cds-CBV42187.1	5200.93526641221	0.096324265730809	0.0600695403951552	1.60354590857795	0.108814182003434	0.682629894744731
cds-CBV42188.1	1161.58128618536	0.00615612458524965	0.0843270489815883	0.073002964761565	0.941803758269542	0.993676269313266
cds-CBV42189.1	1386.84490077929	0.0335337029599087	0.103841468621244	0.322931709317605	0.746746961234215	0.98192153963983
cds-CBV42190.1	685.666293084834	-0.00504515030773175	0.0901602704218104	-0.055957577368926	0.955375602532654	0.993676269313266
cds-CBV42191.1	10193.0589332113	-0.00508153443112139	0.0631359896365606	-0.0804855433544798	0.935851093663784	0.993676269313266
cds-CBV42192.1	340.014322328499	-0.0598934290649955	0.108906955808092	-0.549950447339061	0.582353361600969	0.955076494922944
cds-CBV42193.1	279.53317145188	-0.0482194149148229	0.155444940017891	-0.310202538012966	0.756406940611405	0.98192153963983
cds-CBV42194.1	399.760238548191	-0.177803218788006	0.131836359741228	-1.34866602155129	0.177444264076084	0.789030263609421
cds-CBV42195.1	1179.78404802694	0.129742750469363	0.0715514436376778	1.81327928373261	0.0697887568112464	0.62675304351325
cds-CBV42196.1	265.796320880255	0.172600726488939	0.132724504210419	1.30044355799815	0.193448989178907	0.799530827831599
cds-CBV42197.1	285.131342970449	-0.0151393657912133	0.143390316637686	-0.105581507497936	0.915914397608895	0.993676269313266
cds-CBV42198.1	379.894408077222	0.0587346852329765	0.127519235127916	0.460594710861144	0.645089407001489	0.964819899014666
cds-CBV42199.1	428.677958233779	0.103252172907721	0.132414011886638	0.779767725760901	0.435527606509652	0.941150730962289
cds-CBV42200.1	723.020324420807	-0.0298381699568298	0.101838454097748	-0.292995118800508	0.769525882690557	0.984668471462971
cds-CBV42201.1	243.229760269354	-0.0872135040467705	0.171678391526239	-0.508005132570461	0.61144974375984	0.962696854434483
cds-CBV42202.2	2062.73531866545	0.177244998182914	0.0902231422411839	1.9645181245085	0.0494700365118011	0.580175721374465
cds-CBV42203.1	718.165298697792	0.0206148337044553	0.0902603938552202	0.228392906611088	0.819340803446982	0.992299769694768
cds-CBV42204.1	381.587026612107	-0.104258818485408	0.129239622398347	-0.806709401889603	0.419833926091993	0.941150730962289
cds-CBV42205.1	1015.85437039111	-0.116485944447166	0.101011809482645	-1.15319134508902	0.248831855156728	0.844731462341893
cds-CBV42206.1	114.38968938961	0.262757932199862	0.233529006969903	1.12516186151439	0.260520451168902	0.854103593422433
cds-CBV42207.1	4141.79459455337	0.00776577584936144	0.113358309948087	0.068506454029862	0.945382482575278	0.993676269313266
cds-CBV42208.1	405.094426374912	-0.0968761121864754	0.119344376712702	-0.81173587608309	0.416943203718746	0.941150730962289
cds-CBV42209.1	42.1705375497998	-0.0527735855873819	0.325162879665465	-0.162298924285812	0.871070461745792	0.993676269313266
cds-CBV42210.2	285.034306519148	0.0882986909557864	0.168238870483412	0.524841201691807	0.599693586807318	0.95522109929832
cds-CBV42211.1	806.264710923312	0.123503891041596	0.108827811844999	1.13485596142923	0.256435674295343	0.851093032978385
cds-CBV42212.1	279.21163752529	-0.0534811642631687	0.135700769380953	-0.394110987779522	0.693499099103066	0.968414472594451
cds-CBV42213.1	5111.76948251785	0.161914413306415	0.0673189195242755	2.40518437388212	0.0161643082649945	0.43886704620222
cds-CBV42214.1	1360.64042968113	0.0494190654477562	0.0842701960791776	0.586435866380608	0.557582647825267	0.953587010224334
cds-CBV42215.1	1857.61431319405	-0.0298401708855626	0.078415075631363	-0.380541249820942	0.703543682544379	0.968414472594451
cds-CBV42216.1	212.904769925458	0.211124265093354	0.13636486504096	1.54823066066129	0.121566771934804	0.71147101046447
cds-CBV42217.1	366.126666636023	-0.0273717486939575	0.144004065428567	-0.190076221893439	0.849249402576995	0.993676269313266
cds-CBV42218.1	197.356281480498	-0.0956279658296093	0.145866136058295	-0.655587159663924	0.512089789442765	0.951665184376188
cds-CBV42219.1	154.608911523087	-0.0881236002734012	0.180780320843783	-0.487462351333867	0.625930716780195	0.962696854434483
cds-CBV42220.1	237.422699324453	0.540810192030598	0.196743829355617	2.74880383187559	0.00598131714427253	0.334101306797037
cds-CBV42221.1	2951.8533294248	0.195015537424415	0.0763204345196999	2.5552204812733	0.010612055501668	0.375687572711011
cds-CBV42222.1	687.945159194014	0.0366036741795512	0.0984502354306434	0.371798747046551	0.710042696633477	0.97190207141951
cds-CBV42224.2	4826.03129615818	0.0710593890765085	0.0618401537020127	1.14908170214001	0.250522292670227	0.844731462341893
cds-CBV42225.1	4348.33695306991	-0.0337414330512482	0.0600901970559117	-0.561513103707299	0.574447799932224	0.955076494922944
cds-CBV42227.2	4252.77032182491	0.0785198617447405	0.0717522599063435	1.09431900608051	0.273815092421031	0.862655326670715
cds-CBV42228.1	2537.41076745926	-0.0988778276002932	0.0773544133933825	-1.27824416555852	0.201163347986269	0.804430619688169
cds-CBV42229.1	43508.7026115979	0.0204896104806453	0.11525030833721	0.177783563239544	0.858892956339358	0.993676269313266
cds-CBV42230.1	9855.474492775	-0.114495219963391	0.075502967604197	-1.51643337469329	0.129409805280177	0.720168292190266
cds-CBV42231.1	25414.5219655223	0.0548324356168996	0.050441683082395	1.0870461147645	0.277016430137869	0.868218792178503
cds-CBV42232.1	29027.4907552947	0.0939983712451484	0.0882040183854416	1.06569261770349	0.286562615884731	0.880045381283418
cds-CBV42233.1	10273.654316281	1.04176299326105	0.391601690700524	2.66026173532977	0.00780799493273231	0.334101306797037
cds-CBV42234.1	13749.4174267335	-0.009881751450308	0.0434557670398056	-0.22739792951431	0.82011433013012	0.992299769694768
cds-CBV42235.2	877.859393207762	0.0838721506949584	0.0829374928404547	1.01126942499096	0.311887495621384	0.894725478633965
cds-CBV42236.1	189.645848126324	-0.0588068251093019	0.143453989705434	-0.409935096472777	0.681853559025316	0.967233918953867
cds-CBV42237.1	307.296108656543	0.0444605442775378	0.116784009078695	0.380707466957894	0.703420327568361	0.968414472594451
cds-CBV42238.1	3143.77461514457	-0.147772190765536	0.0806226042274952	-1.83288783811254	0.0668192527496781	0.62675304351325
cds-CBV42239.1	4104.46938511809	-0.047085340796094	0.0559823901037091	-0.841074143295184	0.400306399408583	0.935460493368226
cds-CBV42240.1	11572.3115060667	-0.00506925390452342	0.1011289319244	-0.050126643365649	0.960021468086441	0.993676269313266
cds-CBV42241.1	8114.60513266112	-0.0381797620713809	0.0612535890655781	-0.623306530340707	0.533083107256128	0.951665184376188
cds-CBV42242.1	178.945564149363	0.40437978318633	0.271239997691916	1.49085601912458	0.135999300459981	0.72356769994823
cds-CBV42243.1	125.513302966811	-0.0831357960050189	0.169512342141287	-0.490440961140907	0.623821897540193	0.962696854434483
cds-CBV42244.1	411.145838341592	-0.16451185027717	0.124573340503279	-1.3206023826008	0.186633977998923	0.799333652007189
cds-CBV42245.1	417.172022150014	0.0304730163643665	0.123503645275279	0.246737788965214	0.805111159163958	0.992299769694768
cds-CBV42246.1	554.136007314911	-0.0105195209910151	0.0868318962628348	-0.121148120031528	0.903573715557826	0.993676269313266
cds-CBV42247.1	254.32175952669	-0.00309955963587901	0.129116769239482	-0.0240058642586544	0.980847931054186	0.995738509709492
cds-CBV42248.1	258.824026417805	-0.20912793004711	0.135994818807279	-1.53776395219489	0.124106340484806	0.716578618370016
cds-CBV42249.1	155.948028955462	0.100343411026864	0.183051124892951	0.54817150719803	0.583574144456051	0.955076494922944
cds-CBV42250.1	1834.06064386498	0.0277714730872128	0.0912019043602507	0.304505407886162	0.760742873350878	0.982540068972777
cds-CBV42251.1	719.92155808839	-0.0834632926830784	0.080716830837423	-1.03402588799834	0.301124060918608	0.892142149504204
cds-CBV42252.1	543.784156721952	0.163281779389797	0.0968886964671922	1.68525106997477	0.0919401416537529	0.649978524220325
cds-CBV42253.1	152.488250326541	0.26487050649637	0.175717162553121	1.50736844738372	0.131716241780455	0.720168292190266
cds-CBV42254.1	579.954351093883	-0.0532175449318934	0.165149510766691	-0.322238586628783	0.747271954305127	0.98192153963983
cds-CBV42255.1	370.108975430163	-0.0770949187630385	0.136238984597067	-0.565880015848988	0.571475347475396	0.954485420783374
cds-CBV42256.1	698.339328203024	-0.0309998963533179	0.124888636045227	-0.2482203131924	0.803963950417634	0.992299769694768
cds-CBV42257.1	46.0404643305955	0.0469676947693164	0.324874264919016	0.144571915479437	0.885048872436292	0.993676269313266
cds-CBV42258.2	159.042796545648	0.0392129513323419	0.168034066119215	0.233363104505972	0.815479460628524	0.992299769694768
cds-CBV42259.1	565.367948911867	-0.0598507299659644	0.119585505876452	-0.500484816511111	0.616733744671149	0.962696854434483
cds-CBV42260.1	6993.8076349165	-0.0322275320348119	0.054790077243731	-0.588200156963629	0.556397952049162	0.953587010224334
cds-CBV42261.1	585.228296509206	-0.133411839805742	0.107249848761268	-1.24393499241858	0.213523489389508	0.814986085737728
cds-CBV42262.1	1873.80079225435	-0.0949048910910095	0.0600932259055534	-1.57929433244553	0.114268561231256	0.701741113275623
cds-CBV42263.1	1320.26369147649	-0.0647255253708961	0.0745732755250908	-0.867945318415291	0.385424268212644	0.933095132928124
cds-CBV42264.1	1022.13563116539	0.0178703172416516	0.0723225349937034	0.247091964395433	0.80483705244378	0.992299769694768
cds-CBV42265.1	1050.32385968208	0.154717650400971	0.0699750789682117	2.21103931117042	0.0270331149325218	0.483250386244239
cds-CBV42266.1	94.176261611893	0.040098282428148	0.183374786945008	0.218668460894643	0.82690831896774	0.992299769694768
cds-CBV42267.1	844.855431006618	0.0765535249083149	0.102607367262938	0.74608214741678	0.455617792982201	0.949357097783455
cds-CBV42268.1	57.237732335977	-0.0226373933706464	0.268444456446004	-0.0843280344483471	0.932795623515305	0.993676269313266
cds-CBV42269.1	5924.9817734476	0.250143174610408	0.207207570969715	1.20721059293228	0.227351051990421	0.831751990220094
cds-CBV42270.1	13762.9540336285	0.405502139672152	0.26384104148584	1.53691835579687	0.124313303881686	0.716578618370016
cds-CBV42271.1	36797.4784465569	0.204697527304916	0.203785114297484	1.0044773290266	0.315148593409901	0.894725478633965
cds-CBV42272.1	3333.54392693796	0.27511273421141	0.178396575787632	1.54214133873797	0.123039251320958	0.716578618370016
cds-CBV42273.1	54561.7008767278	0.184615278263422	0.217852662618671	0.847431819488808	0.396754474985819	0.933950723059839
cds-CBV42274.1	5860.86046496351	0.2053481760936	0.294620139722955	0.696993003556031	0.485807172319692	0.951665184376188
cds-CBV42275.1	22130.1157761319	0.291691474948604	0.193370135039228	1.50846186713077	0.131436359217661	0.720168292190266
cds-CBV42276.1	4743.85199898083	0.114304443253766	0.142350498531948	0.802978875610418	0.42198694438871	0.941150730962289
cds-CBV42277.1	5255.55646981049	0.141519118537415	0.145798217303837	0.970650541237383	0.331722328707422	0.911057653961843
cds-CBV42278.1	5866.8307032367	0.157496627069168	0.137829729874968	1.1426898043843	0.253167404418217	0.848040350050262
cds-CBV42279.1	3141.37058662531	0.355742472707916	0.178696267083809	1.99076611119734	0.0465066066795485	0.569272395660508
cds-CBV42280.1	3686.18637599502	0.578575725643182	0.346012360363965	1.67212444386261	0.0944997854377376	0.649978524220325
cds-CBV42281.1	4837.58609149975	0.360886518303897	0.273580230898019	1.31912498618522	0.187127331166129	0.799333652007189
cds-CBV42282.1	7114.69132145622	0.37443173789734	0.193314891633127	1.93690064295687	0.0527574898563916	0.600032464790043
cds-CBV42283.1	8820.91918905459	0.27183447950312	0.168234331169938	1.61580860227948	0.10613570110778	0.675265143368671
cds-CBV42284.1	2092.0820595546	0.330363429732422	0.193888629580447	1.70388243213278	0.088403053696821	0.649978524220325
cds-CBV42285.1	1588.41784819836	0.115052059610439	0.14906314480642	0.771834377705174	0.440212527799644	0.941328940386617
cds-CBV42286.1	16548.4162171649	0.35120692319275	0.406552455257285	0.863866196480083	0.387661398307559	0.933095132928124
cds-CBV42287.1	241165.587061726	0.461931989855162	1.79944458533994	0.256708094052197	0.797404122745021	0.992299769694768
cds-CBV42288.1	1157.25844589265	0.0447977175581556	0.100452436222979	0.445959493294079	0.655626506096614	0.965772548112161
cds-CBV42289.1	305.46967086777	0.124784258039472	0.113061173439677	1.10368797919871	0.269728511880517	0.858897404233287
cds-CBV42290.2	393.378075091842	-0.0263319458464559	0.117227858971198	-0.224621912210521	0.822273416977521	0.992299769694768
cds-CBV42291.1	2837.15348676533	0.0476006506096184	0.069134026761962	0.688527094964597	0.491120913793825	0.951665184376188
cds-CBV42292.1	1562.14896806217	0.114602688022552	0.111670120291689	1.02626098837543	0.30476858058906	0.893331563655183
cds-CBV42293.1	850.363285935802	0.0202036394190673	0.122266401282622	0.165242774851663	0.868752898540679	0.993676269313266
cds-CBV42294.2	1658.69565274122	0.0504750098135595	0.145064109200208	0.347949676124901	0.727877977292605	0.975052007160427
cds-CBV42295.1	3080.15016931912	0.116079902122373	0.146465120143799	0.79254297547707	0.428044143789201	0.941150730962289
cds-CBV42296.1	47.9215125894224	-0.663304812795547	0.70022991398203	-0.947267175467413	0.34350265261759	0.913213367478697
cds-CBV42297.1	216.816838755781	-0.685258612992507	0.774750615572634	-0.88448927850934	0.376432147586445	0.927374626371077
cds-CBV42298.1	128.161971120825	-0.746973565211143	0.590502075184533	-1.26498042361276	0.205878345548907	0.812488203035086
cds-CBV42299.1	76.9873295781174	-0.580702660014162	0.450245043943795	-1.28974803348785	0.197138156223217	0.801694579088321
cds-CBV42300.1	96.8927058994603	-0.659259611050959	0.419467166859201	-1.57165962711033	0.116029509994889	0.703137213584168
cds-CBV42301.1	50.3645968035732	-0.152320035577969	0.499624035362788	-0.304869311315989	0.760465689785232	0.982540068972777
cds-CBV42302.1	3113.21917483883	0.216972574088456	0.0938771919168588	2.31123843457754	0.0208196885009511	0.450856759724316
cds-CBV42303.1	387.82082002898	0.199540198113002	0.123149793200651	1.6203047762158	0.105166823435009	0.675265143368671
cds-CBV42304.1	8560.83787302903	0.0456838716124541	0.0606597168856357	0.753117125465386	0.451379534257687	0.948185862829847
cds-CBV42305.1	1921.92778306187	-0.0597209597780908	0.103273788532715	-0.578277998963625	0.563076445745905	0.953587010224334
cds-CBV42306.1	558.187044678689	0.0346781813892325	0.145814480282947	0.23782398923578	0.812017611692766	0.992299769694768
cds-CBV42307.1	1011.60286169846	-0.0326419763195273	0.106370986648231	-0.306869169386144	0.758942956835992	0.98192153963983
cds-CBV42308.1	1396.33229201916	-0.0109563207691026	0.0832426801175049	-0.13161902948868	0.895285633118694	0.993676269313266
cds-CBV42309.1	1070.38011881011	-0.107047228614592	0.102685840842272	-1.04247311738937	0.297192382673506	0.886611055279472
cds-CBV42310.1	1259.47520477199	-0.114532036804111	0.0835455532225879	-1.3708932718294	0.170408229042728	0.783452988088088
cds-CBV42311.1	581.767757622305	0.152518766447864	0.101448181829814	1.50341547474674	0.1327319385564	0.720168292190266
cds-CBV42312.1	347.950050181757	-0.253539754532892	0.459597162212498	-0.551656483935525	0.581183729524902	0.955076494922944
cds-CBV42313.1	450.346236946148	-0.0950010771146962	0.437215487706289	-0.217286623612281	0.827984980893063	0.992299769694768
cds-CBV42314.1	897.154596234028	-0.114682259431768	0.443625966061997	-0.258511151747464	0.796012443503687	0.992299769694768
cds-CBV42315.1	3188.27753797361	-0.228248808304849	0.5774867787378	-0.395245080421975	0.692662026002523	0.968414472594451
cds-CBV42316.2	1343.1888082951	6.45604595548772e-06	0.110153493135042	5.86095435718319e-05	0.999953236350095	0.999997850317163
cds-CBV42317.1	14199.8144413756	0.05758218837549	0.0708747351954957	0.812450137791125	0.416533386788984	0.941150730962289
cds-CBV42318.1	404.924667590969	0.311457440952604	0.119438578132592	2.60767874017092	0.00911584641774037	0.348078190636628
cds-CBV42319.1	1009.56044596176	-0.0793370225945485	0.0951206107365741	-0.834067632453113	0.404242873325977	0.935718599730836
cds-CBV42320.1	2373.18605810102	-0.0764638690417045	0.074998024073577	-1.01954511450448	0.307944246565654	0.894725478633965
cds-CBV42321.1	72025.2673962865	-0.0372356448935369	0.0952546343004635	-0.390906386518517	0.695866433089492	0.968414472594451
cds-CBV42322.1	751.94941513103	-0.0786064098820641	0.108346487351488	-0.725509537074847	0.46813949618897	0.951665184376188
cds-CBV42323.1	1255.47287436012	0.0942436529928031	0.0923052340295963	1.02100009802895	0.307254392268619	0.894725478633965
cds-CBV42324.1	18650.2697478784	-0.0347573548061326	0.0648327716961987	-0.536107803149353	0.59188404750568	0.955076494922944
cds-CBV42325.1	56.6669182587566	-0.0607948187157481	0.344642776292064	-0.176399515375967	0.859980085368875	0.993676269313266
cds-CBV42326.1	751.934489117102	0.00632801169066957	0.134669608840367	0.0469891592108994	0.96252186768229	0.993676269313266
cds-CBV42327.1	400.301563553701	0.0195072969500068	0.15841523694049	0.123140282000367	0.901996013575015	0.993676269313266
cds-CBV42328.1	857.633812942096	-0.0624902065989841	0.150239863730461	-0.415936257178023	0.677456647504179	0.967233918953867
cds-CBV42329.1	6259.81509126469	-0.00677535188457638	0.0795645439979327	-0.0851554165226212	0.932137834241352	0.993676269313266
cds-CBV42330.1	1521.71068469493	0.256721561752066	0.0806899754790344	3.18157937498407	0.0014647437922514	0.165287182306869
cds-CBV42331.1	133.304190131865	0.18084342351718	0.191604960042904	0.943834770648345	0.345254089283298	0.913213367478697
cds-CBV42332.1	1176.57658892318	-0.0549010641232481	0.0894320839187068	-0.613885551108849	0.539290958801619	0.95352947694633
cds-CBV42333.1	2257.75305325651	-0.0570621380164886	0.0806016601998823	-0.707952390496442	0.478974823504719	0.951665184376188
cds-CBV42334.1	2467.36757362404	-0.0753545898925344	0.11210707422603	-0.672166234046965	0.50147787441855	0.951665184376188
cds-CBV42335.1	7220.40910042087	0.0302452018070938	0.0724336232097138	0.417557488730423	0.676270683847191	0.967233918953867
cds-CBV42336.1	777.059640188592	-0.186356842635609	0.0972585301351986	-1.91609766646232	0.0553526652871822	0.605167119998496
cds-CBV42337.1	1495.7601134602	0.0434556241081503	0.061005024895533	0.712328602153103	0.476261316431754	0.951665184376188
cds-CBV42338.2	1650.20995357196	0.152343857739088	0.117001616420621	1.3020662654045	0.192893733981866	0.799333652007189
cds-CBV42339.1	1670.69694117793	0.0759540348205856	0.0868073125994234	0.87497277068211	0.381588721625587	0.932284758991877
cds-CBV42340.1	3469.48413966356	0.147342420221043	0.106393688390117	1.38487933307452	0.166089367447026	0.776619187328787
cds-CBV42341.1	1429.75752137844	0.061189969268447	0.113720911196379	0.538071394475384	0.590527760232742	0.955076494922944
cds-CBV42342.1	1193.83366131363	0.152893868856487	0.087958813116451	1.73824388300996	0.0821678497411463	0.642945384230298
cds-CBV42343.2	1062.68529703849	0.136779599898548	0.102635495101884	1.33267345534574	0.18263898796183	0.792315141003845
cds-CBV42344.1	1793.43748768132	0.0417298177197767	0.092082930979729	0.453176471206842	0.650421673580306	0.965737114843128
cds-CBV42345.1	392.390565114699	-0.0907485319038611	0.106482046025717	-0.852242563802202	0.394079477157785	0.933095132928124
cds-CBV42346.1	538.349322379283	-0.0725827566813407	0.103031529865277	-0.70447130869792	0.481139311654606	0.951665184376188
cds-CBV42347.1	1036.28506308195	0.0801248144381504	0.0851664783636828	0.940802249636258	0.346806207839152	0.913510810742001
cds-CBV42348.1	285.325468907091	-0.0840913557096844	0.112327656137391	-0.748625570953156	0.454082915356167	0.948319271176953
cds-CBV42349.1	1552.96579170562	0.0244501491093955	0.117086145113001	0.208821881408755	0.834587288998551	0.993634916114001
cds-CBV42350.1	1152.49375349857	-0.0347840691624638	0.338348011776466	-0.102805596462155	0.918117263468598	0.993676269313266
cds-CBV42351.1	1333.75303917545	0.0415077396162526	0.0792405873151471	0.523819181843926	0.600404310496885	0.95522109929832
cds-CBV42352.1	503.016364939912	-0.277369795033079	0.171454686717097	-1.61774402522308	0.105717773917261	0.675265143368671
cds-CBV42353.2	2355.78341689292	0.0812686810689649	0.0767237523827849	1.05923757043979	0.289491598637135	0.881411604282204
cds-CBV42354.1	632.152111600971	0.0407780465748545	0.124556424223009	0.327386137079888	0.743375850281484	0.98192153963983
cds-CBV42355.1	798.078741098922	-0.0072718794890439	0.168010730683747	-0.043282232387478	0.965476554449561	0.993676269313266
cds-CBV42356.1	586.544953839694	0.140389302239829	0.100140808948466	1.40191899500308	0.160939437540664	0.773455430786441
cds-CBV42357.1	611.733907131287	-0.0900909127784215	0.114879460786928	-0.784221236427261	0.432910306276818	0.941150730962289
cds-CBV42358.1	3317.30333432675	-0.149016282678269	0.0699369459497298	-2.13072333449306	0.0331119415360587	0.509602011801112
cds-CBV42359.2	1704.14383304031	-0.0823953271034899	0.0818864261264361	-1.0062147171531	0.314312294143348	0.894725478633965
cds-CBV42360.1	368.496241505954	-0.141843274053041	0.120663258428837	-1.17552994921561	0.239782762500883	0.837384482969719
cds-CBV42361.1	54.3642070431794	-0.322576327453243	0.320964323558644	-1.00502237718113	0.31488607488213	0.894725478633965
cds-CBV42362.1	103.819725893231	0.0498128554138842	0.214942152979378	0.231750053320921	0.816732152577705	0.992299769694768
cds-CBV42363.1	163.659529307479	-0.00930463878616794	0.159837795393288	-0.0582130075259952	0.953578959786095	0.993676269313266
cds-CBV42364.1	682.74315157199	0.0764045390998585	0.127606196217583	0.598752579142631	0.549337889111971	0.953587010224334
cds-CBV42365.2	873.512609138098	-0.0523235176692644	0.0905849716118421	-0.577618083201168	0.563521995472493	0.953587010224334
cds-CBV42366.1	799.702871466537	0.28131684642116	0.0861604318622956	3.2650352411275	0.00109450458130952	0.15337033986789
cds-CBV42367.1	2002.97445799073	-0.0340753260204037	0.122067752718151	-0.279150924479473	0.78012900367547	0.989186189877416
cds-CBV42368.1	454.247943566468	-0.035087011327261	0.158840382290161	-0.220894780164694	0.825174361862286	0.992299769694768
cds-CBV42369.1	380.827505417153	-0.172340152569207	0.142540291576271	-1.20906271948371	0.226638750425353	0.831751990220094
cds-CBV42370.1	690.726330724907	-0.0874165314334226	0.115595659117233	-0.756226765788566	0.449513247680551	0.945916280521253
cds-CBV42371.1	310.332152577741	0.175924347177554	0.12194562867412	1.4426457847676	0.149120278840361	0.749962850825269
cds-CBV42372.1	289.142747324987	0.208593281190954	0.124306235076659	1.67805968109576	0.0933354487148047	0.649978524220325
cds-CBV42373.1	241.578445832662	0.0153582731838838	0.145853813087323	0.105299085836644	0.916138488340793	0.993676269313266
cds-CBV42374.1	701.877260722169	-0.091549897643323	0.103519900867339	-0.884370028142166	0.376496496879637	0.927374626371077
cds-CBV42375.1	1644.85938027317	0.165960665785637	0.0686615221456509	2.41708398822832	0.0156454066501856	0.430463281703475
cds-CBV42376.1	812.828716567318	0.0521037289781611	0.102321577168442	0.509215459925799	0.610601207745078	0.962696854434483
cds-CBV42377.1	202.546515888162	0.328621874710458	0.133756033473714	2.45687514929963	0.0140151384826089	0.411452561469113
cds-CBV42378.1	287.249803879311	0.130472547618731	0.139402712648138	0.935939804471761	0.349304181503917	0.916669621664711
cds-CBV42379.2	136.862974875294	-0.0160972695182583	0.186584987913416	-0.0862731224964799	0.931249303937434	0.993676269313266
cds-CBV42380.1	63.2191478521108	0.354301209872559	0.229718856984003	1.54232532115216	0.122994558762726	0.716578618370016
cds-CBV42381.1	163.87261546094	0.124481993572763	0.181553959071945	0.685647364613148	0.492935505879131	0.951665184376188
cds-CBV42382.1	2073.44023540973	0.164517908473791	0.0984562032354621	1.67097555123408	0.09472650704715	0.650299271762849
cds-CBV42383.1	2331.54207726005	-0.0626235542130926	0.0706992221108511	-0.885774303356599	0.375739159489908	0.927374626371077
cds-CBV42384.1	77.5190885162569	0.421927107576607	0.26813387816026	1.57356880999732	0.115587168696446	0.703137213584168
cds-CBV42385.1	312.701729199725	0.0294786234517276	0.141895705823917	0.207748524034325	0.835425327452129	0.993676269313266
cds-CBV42386.1	1383.5844563639	0.118638042617869	0.1488693992346	0.796926992570915	0.425493433274175	0.941150730962289
cds-CBV42387.1	508.463503918805	0.160687986786399	0.137705510354397	1.16689583715898	0.243252437248964	0.83975578480498
cds-CBV42388.1	69.4866971397945	0.330698011579954	0.25448878528509	1.29946005757971	0.19378609247068	0.79970786778073
cds-CBV42389.1	424.812194887142	0.227087346561384	0.130509907123946	1.74000082879315	0.0818588724281554	0.642945384230298
cds-CBV42390.1	129.247978786017	0.18081598082339	0.250490023651293	0.721849030902342	0.470387300695031	0.951665184376188
cds-CBV42391.1	296.728763938263	0.226196421628206	0.147605906552116	1.53243475760465	0.125415185860393	0.718847993876001
cds-CBV42392.1	157.868967450336	0.289662411237532	0.182566866780389	1.58660997116179	0.1126010077113	0.693590647657058
cds-CBV42393.1	281.002047334658	0.284684170160878	0.160951109897485	1.76876177083962	0.0769336389815794	0.626767905104878
cds-CBV42394.1	338.516405129545	-0.0670749347274117	0.132593572591158	-0.505868673847653	0.612948844842191	0.962696854434483
cds-CBV42395.1	2851.44592522589	-0.106230809718287	0.0860814926085664	-1.23407258051791	0.217175859777	0.816897947557028
cds-CBV42396.1	1683.61743041563	-0.17805421474416	0.113600327960958	-1.56737412593873	0.117027268170613	0.703137213584168
cds-CBV42397.1	282659.451005726	0.0641061649783373	0.0759703003388063	0.843831927640692	0.39876333150356	0.935460493368226
cds-CBV42398.1	25461.5865183068	0.0394169319129406	0.055557403841343	0.709481170601576	0.47802593221383	0.951665184376188
cds-CBV42399.1	17629.9964349561	0.315170629795086	0.088179542330495	3.57419217049045	0.000351310848953744	0.0746225573865864
cds-CBV42400.1	5276.66505483456	-0.101113205721186	0.34512784533873	-0.292973189752183	0.769542644464871	0.984668471462971
cds-CBV42401.1	13016.5331813376	0.189586288005631	0.120294737456894	1.57601481173328	0.115022389744856	0.703137213584168
cds-CBV42402.1	13074.5380625135	0.00754939817398631	0.0536476751547619	0.140721814173828	0.888089711360818	0.993676269313266
cds-CBV42403.1	23802.1262744099	-0.0166484899442704	0.0716782246798338	-0.232267052073827	0.816330601350465	0.992299769694768
cds-CBV42404.1	2371.81439668319	-0.047219481981301	0.105743216455617	-0.446548568920449	0.655201037186361	0.965772548112161
cds-CBV42405.1	99.3407761311589	-0.0615410704876752	0.191348950114426	-0.32161697490827	0.747742882457278	0.98192153963983
cds-CBV42406.2	1842.75376678738	0.241892278650479	0.0989934810140994	2.44351725156556	0.01454487418914	0.420172325575876
cds-CBV42407.1	479.484518832334	0.0392961280286017	0.10140436817616	0.387519085571701	0.698371958326835	0.968414472594451
cds-CBV42408.2	5058.11278013341	0.0109196960881075	0.105945961235718	0.103068545140786	0.917908569377855	0.993676269313266
cds-CBV42409.2	2139.23024060014	0.110889516027307	0.0661532736894963	1.67625137567325	0.0936889648103407	0.649978524220325
cds-CBV42410.1	8862.66943425582	-0.0757710852939509	0.0837915648926892	-0.904280584698352	0.3658466391314	0.923181141791394
cds-CBV42411.1	2717.53361262247	0.114481728489857	0.0913563326924704	1.2531340205526	0.210156936795339	0.814986085737728
cds-CBV42412.1	13524.1186235795	-0.0484351479656814	0.0672341928349648	-0.720394577868614	0.471282087482641	0.951665184376188
cds-CBV42413.1	9178.8128018718	-0.0531569351233438	0.0602832130725126	-0.88178669341004	0.377892168833508	0.928909885403538
cds-CBV42414.1	183.606411493218	-0.254546576008197	0.197725639502674	-1.28737262728517	0.197964440334398	0.801694579088321
cds-CBV42415.1	4.34515670137119	-0.32589708584394	0.886457902346977	-0.367639664535787	0.713141934957005	0.973314859267445
cds-CBV42416.1	203.806698886181	0.0842004176884005	0.18000654941764	0.467763078403576	0.639954026735888	0.964819899014666
cds-CBV42417.1	791.969067941823	0.0531528878448984	0.105453838008947	0.504039386792055	0.614233699443162	0.962696854434483
cds-CBV42418.2	572.056467384213	0.0494523836570465	0.092588847189238	0.534107348328607	0.593267266011974	0.955076494922944
cds-CBV42419.1	1223.7830466002	-0.0989952273001951	0.108724171482012	-0.910517191814824	0.362549819376817	0.921300068803438
cds-CBV42420.1	282.19224638898	-0.0185540985328375	0.123769006543933	-0.149909085084654	0.880836343858456	0.993676269313266
cds-CBV42421.1	72.5908303949614	0.012103575730314	0.278533137047623	0.0434547065336954	0.965339069344792	0.993676269313266
cds-CBV42422.1	138.951451066918	-0.0353036678713066	0.184944903928638	-0.190887486604814	0.848613744150004	0.993676269313266
cds-CBV42423.1	661.803361530695	0.0868950730068684	0.139016839656025	0.625068683922582	0.531925980299864	0.951665184376188
cds-CBV42424.1	2425.0400049522	0.26258826318124	0.089310380341393	2.94017629504526	0.00328025551383074	0.263253130664313
cds-CBV42425.1	1237.05287600714	-0.0552684232269222	0.0727051807624557	-0.76017173256878	0.447151939322369	0.944643812043689
cds-CBV42426.1	1088.05923124186	0.0342305439633863	0.0742818286938297	0.460819887788111	0.644927831994703	0.964819899014666
cds-CBV42427.1	641.650162927758	0.0276937188142664	0.089211367156433	0.310428140460007	0.756235397398195	0.98192153963983
cds-CBV42428.2	2413.31590003702	0.0408418983525647	0.0766095245617875	0.533117762917647	0.59395206374679	0.955076494922944
cds-CBV42429.1	2136.43945700821	0.0615538739333782	0.0741652584917629	0.82995563131779	0.406563869681308	0.937577589049052
cds-CBV42430.1	5018.35103070944	-0.052868607479873	0.0506632990717134	-1.04352871701146	0.296703487820699	0.886611055279472
cds-CBV42431.1	19196.0597633424	0.0955999848880112	0.150699091904715	0.634376648722329	0.525835045213944	0.951665184376188
cds-CBV42432.1	2609.05275935167	0.0907579497942737	0.149334387205029	0.607749839088754	0.543353402406905	0.953587010224334
cds-CBV42433.1	1399.30085413386	0.0390335665399919	0.0729353078774689	0.53518066456329	0.592524935241916	0.955076494922944
cds-CBV42434.1	712.023101394093	0.0521694388287918	0.0875296691972858	0.596020061622825	0.551161824726667	0.953587010224334
cds-CBV42435.1	3474.87356736081	-0.00383380652280885	0.088330302511045	-0.0434030724883961	0.965380228519526	0.993676269313266
cds-CBV42436.1	332.969166714545	0.116748948669496	0.118521341476673	0.985045791879386	0.324601578498804	0.905577117133385
cds-CBV42437.1	254.592212752826	0.724543967083301	0.304145691425064	2.38222663516447	0.017208303129251	0.4461874303989
cds-CBV42438.1	7193.54438908693	-0.0778743999753875	0.0551055671969598	-1.41318570766265	0.157601127770196	0.772375923857654
cds-CBV42439.1	2925.21724181194	-0.0249491443019929	0.0714142874535971	-0.349357883297569	0.726820647958939	0.975052007160427
cds-CBV42440.1	2150.00759497467	-0.0182497089543424	0.0785983159827925	-0.232189566991967	0.816390780688955	0.992299769694768
cds-CBV42441.2	1327.93997640277	0.0967193221760306	0.15381950085082	0.628784527586217	0.529490130808987	0.951665184376188
cds-CBV42442.1	20302.0514748962	-0.069376944317419	0.0778216708271826	-0.891486183475594	0.37266840054641	0.927374626371077
cds-CBV42443.1	2030.03538201147	0.270401571968831	0.101836545263442	2.65525083622315	0.00792494550593864	0.334101306797037
cds-CBV42444.1	1477.58976793359	0.088725563027481	0.0881735691161137	1.00626031039574	0.314290367309027	0.894725478633965
cds-CBV42445.1	3637.94047733103	-0.0155014530134175	0.0629905755595898	-0.246091623639047	0.805611307097213	0.992299769694768
cds-CBV42446.1	2440.76659600788	-0.0282118777243279	0.079459813535816	-0.355045858641634	0.722555236091915	0.975052007160427
cds-CBV42447.2	1645.553210532	-0.117317076138269	0.0622979371843086	-1.88316148881763	0.0596784863194123	0.612737080983829
cds-CBV42448.1	593.185070502179	-0.12070847724749	0.107111240498791	-1.12694500302097	0.259765734432157	0.853766771599662
cds-CBV42449.1	1667.00966146163	0.0740842368801046	0.0865689231137713	0.855783278980392	0.39211766580609	0.933095132928124
cds-CBV42450.1	4547.26984313719	-0.0790713788093092	0.0872470324017428	-0.906293046681662	0.364780764888871	0.923181141791394
cds-CBV42451.1	15701.292373236	-0.112949832389572	0.0675044137315398	-1.67322144058262	0.0942837110314344	0.649978524220325
cds-CBV42452.1	7354.71180629889	-0.0946850723157098	0.0725510545317092	-1.30508195817232	0.191864941509668	0.799333652007189
cds-CBV42453.1	4235.40352028795	-0.0930412756485551	0.0597772838765905	-1.55646542657639	0.119597457766944	0.707977737699072
cds-CBV42454.1	1442.5698404916	0.0179058607685232	0.069403053876963	0.257998168211251	0.796408320937956	0.992299769694768
cds-CBV42455.1	1899.35187881025	0.106875892005832	0.0586583912832469	1.82200516699742	0.0684542016505954	0.62675304351325
cds-CBV42456.1	15821.6185659762	0.172260139958379	0.122391449836691	1.40745240119493	0.159293282142379	0.773455430786441
cds-CBV42457.1	13431.8912418802	0.0614517125716753	0.132723903688708	0.46300410750278	0.643361422899871	0.964819899014666
cds-CBV42458.1	809.535587278115	0.104049602434966	0.102421710531477	1.0158940120707	0.309679860617411	0.894725478633965
cds-CBV42459.1	1505.59070817467	0.167304068485759	0.111060425599646	1.50642380111941	0.131958414518207	0.720168292190266
cds-CBV42460.1	3895.42078653286	-0.0357567783214885	0.0857480458510987	-0.41699817140533	0.676679745228197	0.967233918953867
cds-CBV42461.1	7985.3101137867	0.144953841232044	0.0738806950451395	1.96199888405869	0.0497626141763096	0.581530096409883
cds-CBV42462.1	3082.41652081992	-0.0156841252909546	0.0718158146846527	-0.218393752961301	0.827122332488623	0.992299769694768
cds-CBV42463.1	102.719055561532	0.246094927627816	0.181002599791207	1.35962095523321	0.173949903370936	0.786759293508103
cds-CBV42464.1	287.012344968613	0.0292288306910761	0.111343727293938	0.262509899762153	0.792928354006545	0.992299769694768
cds-CBV42465.1	621.398675139695	-0.231181354855482	0.123269440018845	-1.87541498379599	0.0607356553575502	0.617792821115813
cds-CBV42466.1	531.438962445822	-0.233101726384098	0.119446250456349	-1.95151982999486	0.0509952396350222	0.590034099600086
cds-CBV42467.1	320.963431039189	0.0068224641098439	0.13403624393601	0.0509001439424176	0.959405090810687	0.993676269313266
cds-CBV42468.1	484.054918076475	-0.0869278504097073	0.126143833614231	-0.689116922477138	0.49074969155772	0.951665184376188
cds-CBV42469.1	6196.67224497325	-0.0308546352714907	0.0997838786834528	-0.309214631447347	0.757158264647042	0.98192153963983
cds-CBV42470.1	5220.20955597747	-0.18570768394165	0.122878085500141	-1.51131654750136	0.130707819944157	0.720168292190266
cds-CBV42471.1	3871.85778994466	-0.111397853887284	0.0767957942106301	-1.45057232667912	0.146898985767349	0.745051095087215
cds-CBV42472.1	3683.38579874872	0.0767063551562205	0.105237814727845	0.728885860606191	0.46607148455604	0.951665184376188
cds-CBV42473.1	19652.9864561217	-0.103448256094819	0.0891701473707491	-1.16012207162454	0.245999109041366	0.843948838810227
cds-CBV42474.1	8050.26290203359	-0.0296851139846393	0.0886984497190407	-0.334674552697023	0.737870599535892	0.979937747305667
cds-CBV42475.1	1355.99700440359	0.00141241556385291	0.0707097110161637	0.0199748456549348	0.984063438821155	0.99704070639259
cds-CBV42476.2	546.700469306636	0.0515453687646432	0.142410264855189	0.36194981321787	0.717389534434576	0.975026294023268
cds-CBV42477.1	1357.40804436188	-0.0667161346944681	0.0674598862563191	-0.988974906375842	0.322675419242337	0.90540379391154
cds-CBV42478.1	1165.46471932611	0.332486192465782	0.189473638182116	1.75478866430066	0.0792954632716212	0.627929644460141
cds-CBV42479.1	176.910996375109	0.135728427888494	0.171126398992154	0.793147221514996	0.427692053224302	0.941150730962289
cds-CBV42480.1	2411.66334116428	0.105259899111952	0.0772363354313817	1.36282875830465	0.172936485387933	0.786666570796488
cds-CBV42481.1	2773.43299370256	0.0490736881700599	0.0773755202282773	0.634227569976656	0.52593231746166	0.951665184376188
cds-CBV42482.1	2520.15326226259	0.0691240546845271	0.103578442663628	0.66735947082163	0.504542547521057	0.951665184376188
cds-CBV42483.1	1277.99956674806	0.0391759767315025	0.0812762243565867	0.482010293190097	0.629798634197844	0.962696854434483
cds-CBV42484.2	156.845472407376	0.0689710985451013	0.146133732212108	0.471972470018026	0.636946439011266	0.964819899014666
cds-CBV42485.1	1572.91815025289	0.0044168869722634	0.0799936827082556	0.0552154473044103	0.955966822540133	0.993676269313266
cds-CBV42486.1	940.304342635367	0.052743881839712	0.0963647033720304	0.547336109530544	0.584147840301372	0.955076494922944
cds-CBV42487.2	828.072339970541	0.194014739076048	0.1173962059711	1.65264914203284	0.0984022905444707	0.656803458698861
cds-CBV42488.2	2759.51515873409	0.0844534230701212	0.0939470451027354	0.898947092777293	0.368680842323901	0.926448518880729
cds-CBV42489.1	12908.4296032083	-0.0308319158666815	0.0600287951619507	-0.513618768850859	0.607518554698272	0.959645451012887
cds-CBV42490.1	934.199778959447	-0.0110737704098945	0.0906632726245148	-0.12214174592789	0.902786760897514	0.993676269313266
cds-CBV42491.1	15876.5423989208	0.0141973873984225	0.117959502051065	0.120358149632375	0.904199442097	0.993676269313266
cds-CBV42492.1	2684.13892666249	-0.103681436782596	0.0987260793319185	-1.05019299342394	0.293629390259282	0.884137903518622
cds-CBV42493.1	465.992663120606	0.128707030062161	0.123066324332356	1.04583468109905	0.295637366008378	0.885975675794783
cds-CBV42494.1	249.903045372152	0.0637347250401743	0.158460966741556	0.402210881018562	0.68752883500809	0.967233918953867
cds-CBV42495.1	57.6041373254187	-0.13425312322069	0.257371775515183	-0.521631103301651	0.601927203010194	0.955830752009591
cds-CBV42496.1	478.10570492888	-0.0506134842173048	0.127688919585504	-0.396381176860164	0.691823850026199	0.968414472594451
cds-CBV42497.1	1228.9568315492	-0.117276509415381	0.0822197249484554	-1.42637924766719	0.153758900607045	0.763718555834994
cds-CBV42498.1	865.913989660414	-0.118164173528379	0.106305914078211	-1.1115484453804	0.266332349459313	0.856996746356871
cds-CBV42499.1	2589.45173005417	0.0480798604471673	0.0673281715539697	0.71411207726957	0.475157878465827	0.951665184376188
cds-CBV42500.1	2102.25654665643	0.0787459650448803	0.0887849175858065	0.886929527966009	0.375116842964057	0.927374626371077
cds-CBV42501.1	1598.32059352846	0.018258277056683	0.102479644332523	0.178164914365228	0.858593463123094	0.993676269313266
cds-CBV42502.1	582.439471613704	0.279676369295087	0.132510525462226	2.11059739080736	0.0348069321357677	0.522997902618735
cds-CBV42503.1	423.857849872005	0.0730497986714381	0.147573707067117	0.495005513673344	0.620596228498514	0.962696854434483
cds-CBV42504.1	669.058931598695	-0.0403889726152565	0.115381472343533	-0.350047297845218	0.726303201822883	0.975052007160427
cds-CBV42505.2	2798.86921284718	-0.0202064417104832	0.0568833549891627	-0.355225912999205	0.722420353233099	0.975052007160427
cds-CBV42506.1	713.990792390199	0.138497301869769	0.0888613252498287	1.55857794693463	0.119096305988415	0.707977737699072
cds-CBV42507.1	339.0498971226	-0.11876185197189	0.157960505713453	-0.751845225080053	0.45214414134151	0.948218483993559
cds-CBV42508.1	264.519046662441	-0.0369936616569427	0.210005155973403	-0.176155968578352	0.860171411762203	0.993676269313266
cds-CBV42509.1	525.480939982677	-0.0643766978424012	0.145277884897802	-0.443127994929773	0.657673157176955	0.965772548112161
cds-CBV42510.1	831.183804266749	-0.194128639572814	0.129928645219627	-1.49411732297112	0.1351449569862	0.72356769994823
cds-CBV42511.1	15102.2197070327	-0.10402945728269	0.0681731752733739	-1.52595880807271	0.127020123382088	0.720168292190266
cds-CBV42512.1	5882.20492255939	0.368609020175543	0.472750725580843	0.779711167492453	0.435560904040705	0.941150730962289
cds-CBV42513.1	2082.53529191494	0.25792653842736	0.0962741282569425	2.67908464191947	0.0073823729991837	0.334101306797037
cds-CBV42514.1	78.752369381548	0.372887838161131	0.335404984798072	1.11175401398886	0.26624392892256	0.856996746356871
cds-CBV42515.1	37.0121923291376	-0.121959739686702	0.418788510200656	-0.291220357569664	0.770882793914655	0.984668471462971
cds-CBV42516.1	56.6432653115972	0.11352571568307	0.355019218467934	0.319773436978945	0.749140085380096	0.98192153963983
cds-CBV42517.1	335.329221689904	0.386313959558813	0.142737375842286	2.70646673500332	0.0068003394988694	0.334101306797037
cds-CBV42518.1	126.306928356896	0.194830289762758	0.189601386121192	1.02757840408521	0.304148187109605	0.892909840368117
cds-CBV42519.1	31.1505474867622	0.0258164832027732	0.385758280845023	0.0669239896709952	0.946642214853262	0.993676269313266
cds-CBV42520.1	34.2743452304064	0.12973174918348	0.354981844923737	0.365460237019589	0.714767883359585	0.973972387476023
cds-CBV42521.1	0.136999794115909	1.18744799952518e-05	4.40737772638774	2.69422789069274e-06	0.999997850317163	0.999997850317163
cds-CBV42522.1	83.0015980199212	0.0182317504163267	0.260935066411356	0.0698708328745086	0.944296468369589	0.993676269313266
cds-CBV42523.1	2.68134917894629	-1.34752904346985	1.22839014099804	-1.09698783675927	0.27264670920634	0.862655326670715
cds-CBV42524.1	5.40959197626023	-0.327137826752083	0.804855533131169	-0.406455336747705	0.684408067446378	0.967233918953867
cds-CBV42525.1	17.1929355901776	-0.856988281951664	0.442610146124706	-1.93621472407505	0.0528414078657529	0.600032464790043
cds-CBV42526.1	6.21323898715693	-0.0528286857366516	0.87797704401739	-0.0601709191562932	0.952019506886472	0.993676269313266
cds-CBV42528.1	11.9773059221802	-0.658878237427929	0.492226773900794	-1.33856643393543	0.180711859529587	0.792315141003845
cds-CBV42529.1	23.5770638512649	0.0778510431363453	0.391160331792685	0.199025915484718	0.842242472479593	0.993676269313266
cds-CBV42530.1	53.6639059124706	-0.199791424829019	0.255513484363043	-0.781921256825524	0.434260851699338	0.941150730962289
cds-CBV42531.1	6.04300626200002	-0.607965297598567	0.80047050680097	-0.759509928764599	0.447547576961395	0.944643812043689
cds-CBV42532.1	8.12217962144048	0.421248212430972	0.65740825061488	0.640771106898909	0.52167140760793	0.951665184376188
cds-CBV42533.1	0.455378354801519	0.827170664166806	2.93037085821573	0.282275078544311	0.777732593336958	0.987834871219838
cds-CBV42534.1	12.2770298657262	0.899364527236908	0.601469509227609	1.49527866905813	0.134841729683488	0.72356769994823
cds-CBV42535.1	47.0334665794094	1.06036224655703	0.401467336607182	2.64121673139888	0.008260885518994	0.341901960616949
cds-CBV42536.1	5.15634256603445	0.276747864341574	0.86760675769309	0.318978456412014	0.749742849411814	0.98192153963983
cds-CBV42537.1	6.26549776265964	0.978217049803657	0.858248292527647	1.13978327521362	0.254376603202327	0.848156892117824
cds-CBV42538.1	3.54677535369241	-1.19929537730399	0.977212655161978	-1.22726140617285	0.219724356250926	0.821350569795128
cds-CBV42539.1	19.26885982896	-0.0761139795632016	0.503450148751547	-0.151184739446296	0.879829988079202	0.993676269313266
cds-CBV42540.1	25.5321690981613	-0.0148931883793675	0.35264587344521	-0.0422327028354735	0.96631319271573	0.993769258169796
cds-CBV42541.1	29.1594838185786	-0.10360022127499	0.326433289211345	-0.317370270431934	0.750962662829903	0.98192153963983
cds-CBV42542.1	35.8173498332754	0.0236892232840665	0.318326866598478	0.0744179199738954	0.940677850261623	0.993676269313266
cds-CBV42543.1	6.6860462018047	-1.02168285054343	0.644206312373855	-1.58595597546786	0.112749296642119	0.693590647657058
cds-CBV42544.1	41.9963245607941	-0.0762619819333568	0.326200831625108	-0.233788435036862	0.815149228308608	0.992299769694768
cds-CBV42545.1	34.2068359579574	-0.643323350246052	0.28448927781963	-2.26132722883822	0.0237390013274756	0.4668976347489
cds-CBV42546.1	10.8706542006522	-0.129710041551936	0.571629874852866	-0.226912635707366	0.820491676444615	0.992299769694768
cds-CBV42547.1	3.34619538768926	-0.463411313251772	0.945507356480712	-0.490119204335588	0.62404954936134	0.962696854434483
cds-CBV42548.1	21.8234621993182	-0.075453908335213	0.365961148986037	-0.206180105577524	0.836650227435861	0.993676269313266
cds-CBV42549.1	140.924075590707	0.383448198584148	0.225975548419011	1.69685703283767	0.0897236930475113	0.649978524220325
cds-CBV42550.2	11.8591162857386	0.384423600521581	0.637279834249492	0.603225741442621	0.546358525461702	0.953587010224334
cds-CBV42551.2	513.73836121806	0.0600183595382555	0.107509490007483	0.55826103848207	0.576666145830017	0.955076494922944
cds-CBV42552.1	143.994027402196	-0.202016237769356	0.170974053526382	-1.18156079008903	0.237380019283166	0.834643865269244
cds-CBV42553.1	97.2268957381847	0.19419389756806	0.228129357454603	0.851244661076571	0.394633458411188	0.933095132928124
cds-CBV42554.1	84.8710422097426	-0.157965185680932	0.222472737764144	-0.710042890056938	0.477677539578401	0.951665184376188
cds-CBV42555.1	317.114763358317	0.129442444009743	0.128363070265999	1.00840875605038	0.313258271141167	0.894725478633965
cds-CBV42556.1	73.6499773379171	0.343934592760702	0.242832798906387	1.41634323826778	0.156675034129448	0.772375923857654
cds-CBV42557.1	508.87586618788	-0.0186554519887367	0.108955375169396	-0.171221033930015	0.864049969028157	0.993676269313266
cds-CBV42558.1	360.350295520699	-0.127341995527568	0.144921551124653	-0.878696056862074	0.379566097219125	0.929859685928264
cds-CBV42559.1	436.407966700859	-0.00358688853132584	0.110050369885559	-0.0325931528904067	0.973999030133058	0.995041344786738
cds-CBV42560.1	516.60359165207	0.145283453960322	0.121027377051852	1.20041809960136	0.229977002951139	0.831751990220094
cds-CBV42561.1	202.201136126089	0.0386732117684708	0.137220681923404	0.281832237140885	0.778072150805598	0.987834871219838
cds-CBV42562.1	95.6152565435298	0.260460021759352	0.231759889542635	1.12383563123608	0.261082762558793	0.854103593422433
cds-CBV42563.1	179.085339436769	0.297596135281864	0.244008214623161	1.21961523197677	0.222610769424587	0.825305429560763
cds-CBV42564.1	487.590148110101	0.035998033467024	0.105249816039442	0.342024668751285	0.732332327599278	0.976893991489099
cds-CBV42565.1	1597.19850196245	0.104862130316785	0.157039553241198	0.66774343248243	0.504297380700373	0.951665184376188
cds-CBV42566.1	1313.00347873449	0.193465556107452	0.0902201683312791	2.14437148240587	0.0320031333695096	0.507710214332376
cds-CBV42567.1	949.561430791303	0.0108645257168372	0.131062646767358	0.0828956684822809	0.933934498238952	0.993676269313266
cds-CBV42568.1	3216.88534124983	0.0314463235948185	0.0815647346795186	0.385538231913294	0.69983868651621	0.968414472594451
cds-CBV42569.1	1724.60263575559	0.0162946935077902	0.1383451397012	0.117782912670324	0.906239669009384	0.993676269313266
cds-CBV42570.1	1559.39530434054	0.128484657249834	0.111268797674284	1.15472315631509	0.248203813727951	0.844505669528692
cds-CBV42571.1	198.54986220517	0.316199941513315	0.177962787728524	1.77677561443726	0.0756051655886807	0.626767905104878
cds-CBV42572.1	1787.77769721652	0.241277540406369	0.104204685821189	2.31541929717432	0.0205899964591904	0.450856759724316
cds-CBV42573.1	580.40886382863	0.0398177263436843	0.11448053404034	0.347812199492827	0.727981227168239	0.975052007160427
cds-CBV42574.1	1602.45562406318	0.10342246576926	0.0928818404275805	1.11348424291719	0.265500511999668	0.856996746356871
cds-CBV42575.1	1935.09516037786	-0.0337424411827953	0.0639658401479847	-0.527507199229031	0.597841418359621	0.955076494922944
cds-CBV42576.1	1198.28957521785	0.0444297043697802	0.0951245340974226	0.467068825002361	0.640450637635349	0.964819899014666
cds-CBV42577.1	1741.38365718538	0.000690347361186876	0.0823340350225586	0.00838471430433027	0.993310044297734	0.999120493024824
cds-CBV42578.1	3522.48504091377	0.00620794441510358	0.105307732356078	0.0589505089152676	0.952991527673952	0.993676269313266
cds-CBV42579.1	3535.50109434761	-0.0788431040632632	0.0670544515093265	-1.17580715804225	0.239671945357777	0.837384482969719
cds-CBV42580.1	1098.56777521325	0.0449337540594073	0.0929002153337826	0.483677609335609	0.628614686154654	0.962696854434483
cds-CBV42581.1	268.913258337181	0.0848227469292438	0.133887531421889	0.633537313209257	0.52638282229942	0.951665184376188
cds-CBV42582.1	267.346989141569	-0.0616650149590815	0.129290923551433	-0.476947749039402	0.633399329306815	0.964819899014666
cds-CBV42583.1	950.466515719265	-0.144839869226244	0.0774523470608395	-1.87005138930743	0.0614766819422282	0.621692281323734
cds-CBV42584.1	402.679322541324	0.13809908511451	0.10387145723298	1.3295190882396	0.183676772511795	0.792315141003845
cds-CBV42585.1	56.7113934533377	0.212320731400101	0.255024936713978	0.83254890339696	0.40509918669983	0.935900936131213
cds-CBV42586.1	1252.18964179914	-0.0259782534245134	0.069301093530001	-0.374860656610956	0.707764100459848	0.970287079256079
cds-CBV42587.1	1219.70667475768	0.112117793550703	0.082806625678776	1.35397128710003	0.175745538361255	0.789030263609421
cds-CBV42588.1	725.249652794807	0.0598854331782752	0.111576644850631	0.53672014657229	0.591460937615177	0.955076494922944
cds-CBV42589.1	1064.18699450928	-0.0287844265271599	0.122203919287098	-0.235544217362912	0.813786363568251	0.992299769694768
cds-CBV42590.1	736.427207163309	0.04811915543634	0.118559049468264	0.405866575787795	0.684840638039789	0.967233918953867
cds-CBV42591.1	878.095667071824	0.0735464105072332	0.118534609562579	0.620463599438483	0.534952611810753	0.951665184376188
cds-CBV42592.1	1613.94008194965	0.0917402353290453	0.105129157110187	0.872643116817648	0.382857631459219	0.932739001715397
cds-CBV42593.1	3207.96210530536	-0.0463812528930712	0.086435562170773	-0.536599192834942	0.591544501797143	0.955076494922944
cds-CBV42594.1	578.648022384079	-0.0657698395315872	0.111539038367763	-0.589657580825944	0.555420239547194	0.953587010224334
cds-CBV42595.1	519.771499990166	-0.244325644322614	0.114417846237337	-2.13538055781795	0.0327299374711992	0.509602011801112
cds-CBV42596.1	227.13955915999	-0.0158965282255487	0.243044220699576	-0.0654059091789647	0.947850819311991	0.993676269313266
cds-CBV42597.1	981.465393191733	0.0118929787713819	0.0684967938082166	0.173628254844758	0.862157625129371	0.993676269313266
cds-CBV42598.1	2127.48701847387	0.127739102953992	0.0975577989903617	1.30936843877148	0.190409577055299	0.799333652007189
cds-CBV42599.1	7078.67823431584	0.45439307181334	0.341395930087532	1.33098561455269	0.183193744383709	0.792315141003845
cds-CBV42600.1	132996.477892374	0.00707362467294185	0.0641135960340216	0.110329557387302	0.912148016943529	0.993676269313266
cds-CBV42601.1	19249.496471749	-0.140508087771133	0.127811650233521	-1.09933709105871	0.271621059517505	0.862596836042709
cds-CBV42602.1	15268.9850617534	0.0247764604511533	0.0599628122789699	0.413197105163843	0.67946220888202	0.967233918953867
cds-CBV42603.1	7531.18478911079	0.090319324858148	0.0991278620582032	0.91113964311181	0.362221800935911	0.921300068803438
cds-CBV42604.1	6711.98771791548	0.0351891706096982	0.0609708989720153	0.577146986562383	0.563840165715933	0.953587010224334
cds-CBV42605.1	20511.4287295728	-0.000898166773512994	0.062121510935874	-0.0144582248561234	0.988464407512637	0.998138975259545
cds-CBV42606.1	230.686359837266	-0.0690254169536816	0.140991889280136	-0.489570125672515	0.624438120574328	0.962696854434483
cds-CBV42607.1	3682.22670549365	0.00415808213190013	0.0576672899757133	0.0721046911282169	0.942518592965156	0.993676269313266
cds-CBV42608.1	2493.71259870418	-0.0462639920725435	0.0643235632071368	-0.719238639245819	0.471993895757955	0.951665184376188
cds-CBV42609.1	1004.00371605033	-0.0736245854774525	0.107422908624279	-0.6853713646403	0.493109609016744	0.951665184376188
cds-CBV42610.2	1354.06111159699	-0.0111852693240696	0.108909484351913	-0.102702435794547	0.918199140385446	0.993676269313266
cds-CBV42611.1	3035.97952685216	0.0430134395080141	0.066038078124917	0.651342993759605	0.514825100675246	0.951665184376188
cds-CBV42612.1	9585.62870288864	0.0264671822790384	0.113031480249451	0.234157618927291	0.814862615610265	0.992299769694768
cds-CBV42613.1	2067.12182792423	-0.0540280312343162	0.10174188330868	-0.531030382742158	0.595397725074131	0.955076494922944
cds-CBV42614.1	1518.94307571424	0.015831639446842	0.108142829147528	0.146395647049742	0.883609063442171	0.993676269313266
cds-CBV42615.1	164.443781000614	-0.0271907452212047	0.184479422791196	-0.147391751393221	0.882822815852746	0.993676269313266
cds-CBV42616.1	657.493120196271	0.0799638832072578	0.103772528794081	0.770568898498487	0.440962501984654	0.941328940386617
cds-CBV42617.1	759.350101767857	0.183394446175038	0.114663283171106	1.59941736450516	0.109727896487157	0.686702658951686
cds-CBV42618.2	828.619913960131	0.0183010757003442	0.0901907239496133	0.202915276637189	0.839201253642677	0.993676269313266
cds-CBV42619.1	250.565400069332	0.0396065286024327	0.222590334729254	0.177934628880485	0.85877431485989	0.993676269313266
cds-CBV42620.2	3163.98482130933	-0.0629086952102362	0.0915838642406156	-0.686897148661013	0.492147543882181	0.951665184376188
cds-CBV42622.1	1376.24182485806	0.262238474957861	0.147047793782986	1.78335538542573	0.0745284708644919	0.62675304351325
cds-CBV42623.1	454.821289388447	0.108747691419954	0.144036428235747	0.755001305933279	0.450248198643214	0.946911033954948
cds-CBV42624.1	1761.22568684837	0.0200367166424238	0.0677270429220952	0.295845142175653	0.767348346765999	0.984668471462971
cds-CBV42625.1	548.771192274106	0.17796499798643	0.14081879153609	1.26378728325345	0.2063063867632	0.813288605460608
cds-CBV42626.1	2968.19975368725	0.0256306180148381	0.0754731285511184	0.339599252169311	0.73415834138264	0.978606781370511
cds-CBV42627.1	19083.9854823191	0.0656754750568347	0.0717795485413715	0.914960826466907	0.360212195637176	0.921284976371322
cds-CBV42628.1	2214.93060958149	-0.0470277734307273	0.0898804346373416	-0.523225923644891	0.600817043301275	0.95522109929832
cds-CBV42629.1	2328.13583102423	0.263565770802029	0.0981124150741793	2.68636513129104	0.00722341034656008	0.334101306797037
cds-CBV42630.1	5371.51792169589	-0.00960332929901511	0.075695006620418	-0.126868729230347	0.89904429706562	0.993676269313266
cds-CBV42631.1	52.8461901183793	0.151452204347827	0.274777906140726	0.551180429587601	0.581509994385583	0.955076494922944
cds-CBV42632.1	40.4935451910502	-0.141158597320404	0.305862817719279	-0.461509504074337	0.644433104285226	0.964819899014666
cds-CBV42633.1	16.6002014673148	-0.182629539890404	0.43651395049139	-0.418381908951169	0.675667911455278	0.967233918953867
cds-CBV42634.1	74.4936844048112	-0.113578095003189	0.246533145713614	-0.460701114547604	0.645013055276793	0.964819899014666
cds-CBV42635.1	26.2856085077468	0.0837190226852287	0.342646353056409	0.244330698221225	0.806974710049926	0.992299769694768
cds-CBV42636.1	1436.73411977756	0.0723646846013086	0.334393804097657	0.216405578436421	0.828671618329095	0.992299769694768
cds-CBV42637.1	352.328930784694	-0.130205028182202	0.249796629691377	-0.521244135051262	0.602196712255939	0.955838385914811
cds-CBV42638.1	1037.53894171679	0.0373035737081195	0.0889676256323183	0.419293798648579	0.675001428156081	0.967233918953867
cds-CBV42639.1	1891.37156068929	0.00438197007998389	0.0630265042297218	0.0695258309744151	0.944571072253802	0.993676269313266
cds-CBV42640.1	202.758407559977	0.0891539073447162	0.135190891374377	0.659466820866109	0.509596045305507	0.951665184376188
cds-CBV42641.2	53.5874488678035	-0.297515470041439	0.272127921489373	-1.09329270004018	0.274265306994954	0.862693400312526
cds-CBV42642.1	408.03346952839	0.0810828199402506	0.095929821130813	0.845230596538729	0.397982102462022	0.935460493368226
cds-CBV42643.1	216.912661205028	0.012268678904919	0.136345065859504	0.0899825661279242	0.928301068835435	0.993676269313266
cds-CBV42644.1	61.4658551934418	-0.166836660485967	0.242413700093891	-0.68823115369036	0.491307228418058	0.951665184376188
cds-CBV42645.1	316.126331903464	-0.0933898401777566	0.139733997807132	-0.668340143725494	0.503916493968126	0.951665184376188
cds-CBV42646.1	297.264323438345	-0.0674452398964932	0.139235377160459	-0.484397293790985	0.628103938642307	0.962696854434483
cds-CBV42647.1	141.450847853071	-0.0759411071707933	0.174175328377327	-0.436003812240718	0.662833963640597	0.96584897801199
cds-CBV42648.1	327.626604339701	-0.0592320064837399	0.127492159550091	-0.464593326309356	0.642222712357852	0.964819899014666
cds-CBV42649.1	225.514631310119	-0.205026686767557	0.136944454362897	-1.49715216816481	0.134353668057581	0.72356769994823
cds-CBV42650.1	383.361527863183	0.261469081941987	0.136421993515923	1.91661971213952	0.0552862618743696	0.605167119998496
cds-CBV42651.1	167.228708221767	-0.28437977657177	0.160426226516627	-1.77265140960164	0.0762864873369526	0.626767905104878
cds-CBV42652.2	366.132607348855	-0.0878539200414591	0.125365740067406	-0.700780931012111	0.483439740211323	0.951665184376188
cds-CBV42653.1	149.848661923078	-0.00461238697227806	0.162544285749755	-0.0283761865328139	0.977362116945715	0.995421725147808
cds-CBV42654.1	34.9073706203361	-0.29224512373976	0.334552250097245	-0.873541049730832	0.382368241759016	0.932739001715397
cds-CBV42655.1	4.05157078055124	0.0743552408471699	1.08043260358857	0.0688198788153973	0.945132994594497	0.993676269313266
cds-CBV42656.1	5.43130452587078	-0.110196782168147	0.879016503260732	-0.125363723842919	0.900235605682608	0.993676269313266
cds-CBV42657.2	14.4157698491752	0.0105632795542183	0.567656064632099	0.0186085910331362	0.985153349370167	0.99731184260526
cds-CBV42658.1	10.1685999278014	-0.363221111688036	0.628550262595691	-0.577871227335202	0.563351062205561	0.953587010224334
cds-CBV42659.1	6.2477892687125	-0.278685997057965	0.714240920140746	-0.390184865077526	0.696399852382559	0.968414472594451
cds-CBV42660.1	4.18159266362753	-0.614711160638657	1.08481564962291	-0.56665034363427	0.570951763921903	0.954052207090233
cds-CBV42661.1	16.229027669056	-0.331894096854544	0.504256662795683	-0.658184851766694	0.51041935744661	0.951665184376188
cds-CBV42662.1	18.8509394801672	-0.00656528660195505	0.410468206455282	-0.0159946288134019	0.987238676733956	0.997738276430539
cds-CBV42663.1	59.4483672741169	0.255015592132301	0.230970544371155	1.10410439056899	0.269547856923351	0.858897404233287
cds-CBV42664.2	271.919789045055	0.017977879872834	0.13754533559754	0.130705122022004	0.896008580321597	0.993676269313266
cds-CBV42665.1	599.524109299685	-0.024730469904742	0.108893106453638	-0.227107763844271	0.820339947103121	0.992299769694768
cds-CBV42666.1	602.879182610245	0.15980022702201	0.115691321567696	1.38126373574619	0.167197884116648	0.778030360238679
cds-CBV42667.1	1906.66551505375	-0.139621258950041	0.080811554440428	-1.72773881058018	0.0840350620667979	0.644412290864973
cds-CBV42668.1	714.022176550082	0.134787130959363	0.0870092059306427	1.54911344745297	0.121354450816069	0.71147101046447
cds-CBV42669.1	514.896141574937	0.147835891866034	0.104966468620679	1.4084106458823	0.159009508678463	0.773455430786441
cds-CBV42670.1	904.878453852665	0.000737213866015174	0.102671800664187	0.00718029547788307	0.994271002324218	0.999170682128725
cds-CBV42671.1	845.033160021721	0.0110873737517469	0.122860573185241	0.0902435457063195	0.928093681003675	0.993676269313266
cds-CBV42672.1	155.026094371398	0.327040451033312	0.150043391530801	2.17963915435875	0.0292842200539491	0.496456894905212
cds-CBV42673.1	76.7619790615149	-0.167745978657177	0.22101386194045	-0.758983971341921	0.447862145172749	0.944643812043689
cds-CBV42674.1	292.235381716609	0.280555244515204	0.136780408530152	2.05113617900446	0.04025368692163	0.543675489215577
cds-CBV42675.1	60.8015394446344	0.112511740856769	0.257941838518621	0.436190350130604	0.662698628707003	0.96584897801199
cds-CBV42676.1	102.518073309375	0.11016922190993	0.227426014289351	0.484417854545715	0.62808934964775	0.962696854434483
cds-CBV42677.1	116.480278164513	0.0354577809824754	0.174590604412065	0.203091003103401	0.839063903682098	0.993676269313266
cds-CBV42678.1	523.19847323721	-0.0676070885075784	0.119141361800375	-0.567452709000056	0.570406647720868	0.953963577463809
cds-CBV42679.1	1448.70440319514	0.0133926203392723	0.108937610706609	0.122938443870789	0.902155842710389	0.993676269313266
cds-CBV42680.1	868.181076063432	0.00490446135565775	0.105985939558002	0.0462746414865129	0.963091350813915	0.993676269313266
cds-CBV42681.1	733.335247068687	0.0551338653448923	0.087586099913947	0.629481908648303	0.529033609074113	0.951665184376188
cds-CBV42682.1	446.82605972653	-0.000440601477900706	0.165081015698173	-0.00266900149624887	0.997870447441719	0.999997850317163
cds-CBV42683.2	269.163286135212	0.00734902952275317	0.144004899889209	0.0510331907345319	0.959299072615427	0.993676269313266
cds-CBV42684.1	951.120857589724	-0.0834341842958895	0.0850604670824254	-0.980880862258139	0.326651496001129	0.906234291345772
cds-CBV42685.1	330.223320830489	0.0108631530737463	0.158603945203827	0.0684923257097148	0.945393728927939	0.993676269313266
cds-CBV42686.1	11.6439471873684	0.966879159486912	0.74735168052893	1.29374053029842	0.19575506052172	0.800704331290864
cds-CBV42687.1	36.1399574540269	0.0254647805362165	0.315316712265177	0.0807593747673003	0.935633316732233	0.993676269313266
cds-CBV42688.1	378.332854851982	-0.12002784013059	0.141296125141267	-0.849477223884143	0.395615798535851	0.933095132928124
cds-CBV42689.1	330.920302315913	0.00959722792899554	0.154072695507795	0.0622902578381256	0.950331686531195	0.993676269313266
cds-CBV42690.1	610.515989019874	0.0699351426372193	0.106092495108533	0.659190290186645	0.509773581294769	0.951665184376188
cds-CBV42691.1	1546.64237195771	-0.0339237125072414	0.0857033195618078	-0.395827287445688	0.692232445011397	0.968414472594451
cds-CBV42692.1	281.050058086807	-0.0689519208317655	0.141541427364154	-0.487150102382167	0.626151962902327	0.962696854434483
cds-CBV42693.1	825.388563829964	0.051860789077545	0.102738772156845	0.504783033598767	0.613711233659622	0.962696854434483
cds-CBV42694.2	1380.34517593306	-0.0896747333714936	0.0746508727932398	-1.20125498893851	0.229652304696011	0.831751990220094
cds-CBV42695.1	2667.21722374332	0.0313196038717411	0.0637904918265457	0.490976052620867	0.623443385099104	0.962696854434483
cds-CBV42696.1	1602.57508022102	-0.000376518642575431	0.108495888648128	-0.00347034940463552	0.99723106734731	0.999997850317163
cds-CBV42697.1	294.752654311446	0.324025247489631	0.293006297911693	1.10586444659728	0.268785195403771	0.858163873212218
cds-CBV42698.1	523.867050390984	0.299183142130305	0.141243429265586	2.1182092766081	0.0341573478985039	0.520431153002099
cds-CBV42699.2	473.253340537338	0.224782704660416	0.115928797083393	1.93897211319048	0.0525047339239431	0.600032464790043
cds-CBV42700.1	737.105261305528	0.0345997962595293	0.109268453061232	0.316649456363589	0.751509604535117	0.98192153963983
cds-CBV42701.1	34432.4586838115	0.45206153964557	0.936375990162045	0.482777799084039	0.629253515928286	0.962696854434483
cds-CBV42702.1	16580.3087203888	0.487469282767558	0.80331540223199	0.606821780602162	0.543969192010403	0.953587010224334
cds-CBV42703.1	356.214406337674	0.125851542554046	0.143645396380856	0.876126529111789	0.380961252083192	0.931694166806901
cds-CBV42704.1	358.558196451256	0.0786602227517921	0.147257919520417	0.534166332160398	0.59322646034639	0.955076494922944
cds-CBV42705.1	160.14173409514	0.155239616835978	0.214940171756914	0.722245709431857	0.470143425000907	0.951665184376188
cds-CBV42706.1	6.23011108833669	-0.658095024687274	0.737806039556974	-0.891962100340675	0.372413246910224	0.927374626371077
cds-CBV42707.1	9.99063563897276	0.616811638446577	0.775167842182613	0.795713656941498	0.426198487107652	0.941150730962289
cds-CBV42708.1	228.803377800247	-0.508862975299451	0.302854942955041	-1.68022014213911	0.092914491793514	0.649978524220325
cds-CBV42709.2	435.302141427746	-0.534491200097015	0.48048236136635	-1.11240545558651	0.265963859997749	0.856996746356871
cds-CBV42710.1	31.8637426331365	-1.32626272726227	0.790077122824004	-1.6786497026034	0.0932203338530521	0.649978524220325
cds-CBV42711.1	236.62413127561	-1.68305910306708	0.856788994400959	-1.96437992792359	0.0494860487907326	0.580175721374465
cds-CBV42712.1	286.630153982719	-1.15046186770483	0.623829737511351	-1.84419209044824	NA	NA
cds-CBV42713.1	633.873908971718	-0.976343180924315	0.588826200928762	-1.65811775933938	0.0972936999893017	0.654859653175007
cds-CBV42714.1	79.5130689981435	-0.818118252580981	0.458919250350669	-1.78270633004791	0.0746341203851281	0.62675304351325
cds-CBV42715.1	41.0297274808134	-0.335102021943784	0.551765903550774	-0.607326440048769	0.543634295020545	0.953587010224334
cds-CBV42716.1	63.8250413293799	-0.234494724128387	0.480664530125218	-0.487855270009832	0.625652359423564	0.962696854434483
cds-CBV42717.1	286.135562478499	-0.306102504216404	0.471652024373614	-0.649000721714126	0.516337909710676	0.951665184376188
cds-CBV42718.1	273.934988338184	-0.599283050057876	0.843906643304123	-0.710129556169295	0.477623799429631	0.951665184376188
cds-CBV42719.1	67.8273390524051	-0.920335976191156	0.994568967861579	-0.925361645024949	NA	NA
cds-CBV42720.1	53.6103862147334	-0.982785401048223	0.985844220818314	-0.996897258506469	0.318814382526865	0.900645751721267
cds-CBV42721.1	48.3059318005292	-0.929819305615316	0.665783938566264	-1.39657815659783	0.162540462690582	0.774999399852073
cds-CBV42722.1	49.2572289209341	-1.18465518566164	0.555186864358104	-2.13379541504699	0.0328595313877159	0.509602011801112
cds-CBV42723.1	252.57816210967	0.0129908313668669	0.143256847899173	0.0906820969285189	0.927745196593303	0.993676269313266
cds-CBV42724.1	318.795035563321	0.0768438257773092	0.116905917356251	0.657313397944954	0.510979423399734	0.951665184376188
cds-CBV42725.1	84.0296454217043	0.29929758009033	0.217093952130103	1.37865462005576	0.168001267359962	0.778758121228271
cds-CBV42726.1	88.5636841939187	0.34321736538265	0.230588936901742	1.48843812714615	0.136635387938867	0.724508642947504
cds-CBV42727.1	250.019710315725	-0.0109990565830163	0.122338781866418	-0.0899065399803156	0.928361484049662	0.993676269313266
cds-CBV42728.1	292.7105139912	0.120258490367374	0.120963641518037	0.994170552888345	0.32013984165752	0.901735544637523
cds-CBV42729.2	575.30492649929	-0.00782394671744307	0.130529277049665	-0.0599401674037168	0.952203288428285	0.993676269313266
cds-CBV42730.1	458.022551721632	0.336533604159567	0.218895854619937	1.53741424086756	0.124191901228352	0.716578618370016
cds-CBV42731.1	26.2869106246735	0.0872323650413829	0.392285188657795	0.222369764557894	0.824026046991547	0.992299769694768
cds-CBV42732.1	138.983829744243	-0.0431078985788736	0.177466938308671	-0.242906644976853	0.808077717773189	0.992299769694768
cds-CBV42733.2	243.213638323304	0.31798404389173	0.152466667903339	2.08559712273195	0.0370151322085224	0.532516503605475
cds-CBV42734.1	106.067054674612	0.00985337033501922	0.217195461748658	0.0453663730157571	0.963815283824399	0.993676269313266
cds-CBV42735.1	55.4907059471269	-0.317025722212763	0.292269353487752	-1.08470395007066	0.27805279781322	0.869306192990075
cds-CBV42736.1	59.432264404298	0.436356110532699	0.2570445662878	1.69758932014977	0.0895852999215857	0.649978524220325
cds-CBV42737.1	215.374413110767	0.279262101718134	0.188132927983733	1.48438715492846	0.137706240492874	0.726603117623391
cds-CBV42738.1	1397.65791270988	0.0793255357824482	0.512223570206959	0.154865063609622	0.876927696507405	0.993676269313266
cds-CBV42739.1	492.465925301962	0.0972165010031424	0.160738287561503	0.604812347312985	0.545303688580929	0.953587010224334
cds-CBV42740.1	340.153183924656	-0.0750364285243788	0.146474095527487	-0.512284634727769	0.60845181731048	0.960699393226123
cds-CBV42741.1	319.581509275953	-0.082693308516652	0.449621294783339	-0.183917686898037	0.85407802935208	0.993676269313266
cds-CBV42742.1	86.2237896972542	-0.311007148843782	0.316168362777185	-0.983675741974728	0.325274970770495	0.905577117133385
cds-CBV42743.1	24.8402915801883	-0.0783878839460427	0.381787737466118	-0.205317971882215	0.83732370362535	0.993676269313266
cds-CBV42744.1	563.037804164916	0.482475227974909	0.635176695569738	0.759592143950024	0.447498416494537	0.944643812043689
cds-CBV42745.1	710.695691769696	0.741299517904707	1.18208613360875	0.627111254271818	0.530586310444749	0.951665184376188
cds-CBV42746.1	169.026806356612	0.353504865933589	0.283613860036961	1.24643014938522	0.212606518348693	0.814986085737728
cds-CBV42747.1	1285.07244963955	-0.014801855652206	0.107370637764014	-0.137857574104556	0.890352981137171	0.993676269313266
cds-CBV42748.1	1934.41778109903	-0.0683307396330969	0.0706516725768004	-0.967149639080651	0.333469233650367	0.911057653961843
cds-CBV42749.1	968.209991294014	-0.0769072599629326	0.0759831537881577	-1.01216198760782	0.311460607920481	0.894725478633965
cds-CBV42750.2	671.087126683283	0.135979089099707	0.20002600063437	0.679807068423393	0.496626630457786	0.951665184376188
cds-CBV42751.1	2532.32018908195	-0.0678529367368165	0.0710661563574359	-0.954785515563017	0.339686173697	0.912701496560949
cds-CBV42752.1	1210.19706928539	-0.169257226017685	0.150017508247522	-1.12824981560431	0.259214430971404	0.853766771599662
cds-CBV42753.1	1577.41264943468	0.125339411286748	0.0756457265063971	1.65692653207777	0.0975343294603517	0.654859653175007
cds-CBV42754.1	4515.84542317451	0.192724642126433	0.0757233993120593	2.54511345076054	0.0109242239201484	0.376879381079639
cds-CBV42755.1	10.0726768138307	-0.475845408162223	0.556652973282902	-0.854833138419955	0.392643529742541	0.933095132928124
cds-CBV42756.1	5656.99282899993	0.072447079163336	0.0892439486706374	0.811787020212522	0.416913851209481	0.941150730962289
cds-CBV42757.1	582.023473147781	0.139551099388959	0.150093648095018	0.929760194119704	0.352495260490444	0.918686664546038
cds-CBV42758.1	9249.48060347787	0.0634135490736148	0.105194156802263	0.602823873504833	0.546625863175687	0.953587010224334
cds-CBV42759.1	85635.3036528327	0.0694844673836935	0.134705479239399	0.515825100627166	0.605976569817766	0.958683301812397
cds-CBV42760.1	880.551475914643	0.0989118816845948	0.0938844034489405	1.05354966374568	0.29208914516124	0.884137903518622
cds-CBV42761.1	158.012835806593	0.00571674744325682	0.202730063347971	0.0281988144671195	0.97750358276769	0.995421725147808
cds-CBV42762.2	248.008630820526	-0.0468324751018217	0.142907332837305	-0.327712190634324	0.743129285180168	0.98192153963983
cds-CBV42763.1	164.564355321969	0.0298445880695694	0.16793414807228	0.177716017928195	0.858946005009942	0.993676269313266
cds-CBV42764.1	24.2463655977712	-0.04845657731709	0.380027399343552	-0.127508114943271	0.898538250812158	0.993676269313266
cds-CBV42765.1	96.1606412313288	0.12818914236978	0.206526580859833	0.62069076937259	0.534803103950118	0.951665184376188
cds-CBV42766.1	93.3043125663967	0.0239336707671712	0.222554421637095	0.1075407560592	0.914359994118698	0.993676269313266
cds-CBV42767.1	53.4447541338849	0.715845255607182	0.333184001000033	2.14849828760869	0.0316741922794369	0.506086320004631
cds-CBV42768.1	291.732999716612	0.0703945187129289	0.167603679845669	0.420005806422322	0.674481211963	0.967233918953867
cds-CBV42769.1	279.695489080709	0.073198435843683	0.155388545070912	0.47106712924224	0.637592797690511	0.964819899014666
cds-CBV42770.1	769.314669165974	-0.365020894846491	0.0924416577047046	-3.94866236618682	7.85891035147748e-05	0.0236487710659877
cds-CBV42771.1	779.561460470694	-0.265805343770153	0.118153582466551	-2.24965962285065	0.0244705604900198	0.4668976347489
cds-CBV42772.1	165.492007827462	-0.0896517836579242	0.17948925590211	-0.499482730636639	0.617439349755299	0.962696854434483
cds-CBV42773.1	55.1817287926909	0.100320524671025	0.284982467674555	0.352023496356236	0.724820641360695	0.975052007160427
cds-CBV42774.2	658.467294301146	0.038454373690964	0.0887670144953756	0.433205666649601	0.66486536250571	0.96584897801199
cds-CBV42775.1	391.648046826404	0.0597989969614339	0.156559589125711	0.381956782688141	0.702493421008859	0.968414472594451
cds-CBV42776.1	1219.00985503091	0.118384500215728	0.0932873663092826	1.26903036176666	0.204430235431743	0.808306403622956
cds-CBV42777.1	80.579049220009	0.179336620650658	0.265531892881743	0.675386367732962	0.49943032425631	0.951665184376188
cds-CBV42778.1	923.200099110407	0.109126160070161	0.108797667302906	1.00301929972764	0.315851549420754	0.895679653187788
cds-CBV42779.1	235.66384260333	-0.105551410035189	0.123132230481015	-0.857219995307922	0.391323313909482	0.933095132928124
cds-CBV42780.1	71.0671154708613	0.092794879217637	0.229185598358895	0.40488966096519	0.685558618511384	0.967233918953867
cds-CBV42781.1	18.2845076388333	-0.242759826988207	0.487610084969901	-0.497856452257734	0.618585223091207	0.962696854434483
cds-CBV42782.1	10.0794311661403	-0.20094555068551	0.567470213413632	-0.354107662280133	0.723258199994964	0.975052007160427
cds-CBV42783.1	36.9693547116078	0.222130490814673	0.296874330285582	0.748230709610332	0.454321010647279	0.948319271176953
cds-CBV42784.1	56.9326740178998	0.223081804826191	0.348237915945866	0.640601711103938	0.521781487574241	0.951665184376188
cds-CBV42785.1	109.073233461224	0.0829979834046945	0.183900288944605	0.451320570951879	0.651758520855024	0.965772548112161
cds-CBV42786.1	458.494120293465	0.097313140222854	0.12631191603368	0.770419318133899	0.44105119772506	0.941328940386617
cds-CBV42787.1	86.2895901440244	-0.272538714545428	0.192723429476013	-1.4141441717098	0.157319575966774	0.772375923857654
cds-CBV42788.1	3155.91883542822	-0.0119611812891919	0.125007830046011	-0.0956834566665896	0.923771980275558	0.993676269313266
cds-CBV42789.2	9496.05524119456	0.165205694355265	0.137572767028761	1.20086044588117	0.229805339765636	0.831751990220094
cds-CBV42790.1	1277.01696164593	0.184071770973831	0.171100469352198	1.07581102302491	0.282011781413398	0.873718273662953
cds-CBV42791.1	5376.23808691805	0.046868527146609	0.160407140495867	0.292184793031809	0.770145337983171	0.984668471462971
cds-CBV42792.1	646.775696177688	-0.198613260774002	0.229767803437328	-0.864408580326516	0.387363481021098	0.933095132928124
cds-CBV42793.1	1805.09466309974	-0.00134723378842316	0.152148044002508	-0.00885475588763376	0.992935019311338	0.999120493024824
cds-CBV42794.1	19381.6262460126	0.026882329546518	0.149120095344974	0.180273017424838	0.856938237597964	0.993676269313266
cds-CBV42795.1	5294.75399772649	0.0745548398965808	0.138091270706985	0.539895385963811	0.589269180074875	0.955076494922944
cds-CBV42796.1	1281.95226979082	0.0965222756413132	0.147049132503847	0.656394730100075	0.511570180315433	0.951665184376188
cds-CBV42797.1	6072.61146204474	0.158055797553884	0.155285088436127	1.01784272492395	0.308752704120947	0.894725478633965
cds-CBV42798.1	17012.356727465	0.18221610363065	0.138507116039334	1.31557214416986	0.188317688168303	0.799333652007189
cds-CBV42799.1	4804.4367021175	-0.0188905638660404	0.124596737993951	-0.151613631064383	0.879491681666344	0.993676269313266
cds-CBV42800.1	10876.6993176475	-0.0479534003159034	0.122950264447644	-0.390022750510825	0.69651972401531	0.968414472594451
cds-CBV42801.1	2724.20315034427	0.0100857941775465	0.115215819058381	0.0875382760802652	0.930243662277072	0.993676269313266
cds-CBV42802.1	9815.80402508927	0.0631059912212795	0.112366496414302	0.561608604299664	0.574382716774556	0.955076494922944
cds-CBV42803.1	2754.56615374279	0.0276118974988528	0.124083676893457	0.222526428859465	0.823904101716601	0.992299769694768
cds-CBV42804.1	9621.66636343693	0.0379493145479038	0.121130685888761	0.313292327781864	0.754058578503228	0.98192153963983
cds-CBV42805.1	1570.48814450159	-0.012697436583759	0.17415750722932	-0.0729077763328332	0.941879505796119	0.993676269313266
cds-CBV42806.1	29628.3034150951	0.0528321720783337	0.102049523000873	0.517711112455489	0.604659843812405	0.958027917019986
cds-CBV42807.1	10349.4650545354	0.0868931304321023	0.12252984808939	0.709158884851556	0.478225884699921	0.951665184376188
cds-CBV42808.1	285.998152256808	0.269980223821525	0.203536590113073	1.32644564631618	0.184692127654158	0.794902589939408
cds-CBV42809.1	1299.43631280606	0.140594753286531	0.107655895742348	1.30596426992735	0.191564708513577	0.799333652007189
cds-CBV42810.2	5594.86211783413	0.296875198557644	0.154519621332512	1.92127832049754	0.0546966287878243	0.605167119998496
cds-CBV42811.1	1038.46975474362	0.0675762203181349	0.159363313651251	0.424038750010042	0.671537553400209	0.967233918953867
cds-CBV42812.2	2646.27171229859	0.0792695965548587	0.144291173545391	0.549372457144248	0.582749871769366	0.955076494922944
cds-CBV42813.1	465.940047437323	0.479759003581231	0.281532146622179	1.70410025759892	0.0883623585221275	0.649978524220325
cds-CBV42814.1	369.710485389762	0.0859603863322457	0.158183630390781	0.543421503981714	0.586839623162936	0.955076494922944
cds-CBV42815.1	318.804940749382	-0.352677729136211	0.133675841219055	-2.63830566480803	0.00833214415239311	0.341901960616949
cds-CBV42816.1	297.802683301322	-0.10862201608997	0.155960747655048	-0.696470219097813	0.486134401383212	0.951665184376188
cds-CBV42817.1	149.917487543292	-0.0670100505048803	0.162811641792823	-0.411580214823644	0.680647135817635	0.967233918953867
cds-CBV42818.1	411.031355536047	-0.181593432174588	0.132513521123933	-1.37037662748961	0.17056936416496	0.783452988088088
cds-CBV42819.1	290.540556389937	-0.0668835349255591	0.138564743937189	-0.482687969718164	0.629317306478544	0.962696854434483
cds-CBV42820.1	2236.12785550431	-0.0583347786455666	0.0727575424639496	-0.801769502790322	0.422686302988941	0.941150730962289
cds-CBV42821.1	307.651761465159	0.00209378218964482	0.117087484457113	0.0178822032034664	0.985732826531465	0.99731184260526
cds-CBV42822.1	102.060162553966	-0.147308526385561	0.212926025317746	-0.691829597465764	0.489044347209213	0.951665184376188
cds-CBV42823.1	277.95275193419	-0.0721408628028726	0.125678215845347	-0.574012467615272	0.565959364486621	0.953587010224334
cds-CBV42824.1	1043.9432111242	0.0469936201114988	0.101230826234568	0.464222429663937	0.642488392933647	0.964819899014666
cds-CBV42825.1	9133.98895118977	0.0693904470057366	0.0748771103629987	0.926724424451435	0.354069632851067	0.918686664546038
cds-CBV42826.1	267.531644997222	-0.00533315166461226	0.155451247141883	-0.0343075514842579	0.972631903202264	0.994668309958475
cds-CBV42827.1	2565.55541112828	0.143422781424028	0.147970491701322	0.969266100118979	0.332412438623293	0.911057653961843
cds-CBV42828.1	319.072870043223	0.151992635191931	0.165881436527977	0.916272720885773	0.359523872027337	0.921284976371322
cds-CBV42829.1	479.505880756352	-0.056159356630309	0.106451559484671	-0.527557857321909	0.597806249452866	0.955076494922944
cds-CBV42830.1	22.1684079828792	0.178779035932138	0.463764491680637	0.385495308802665	0.699870481465422	0.968414472594451
cds-CBV42831.1	363.263091911322	0.0313962133710747	0.125509517050352	0.250150061197981	0.802471303049687	0.992299769694768
cds-CBV42832.1	406.081086588566	-0.0295950884189439	0.129996926923692	-0.22765990796318	0.819910642787414	0.992299769694768
cds-CBV42833.1	412.540599317355	-0.157657926944943	0.101247948002148	-1.55714688599515	0.119435615423428	0.707977737699072
cds-CBV42834.1	223.716713518886	0.189518613040322	0.144591425475964	1.31071820072641	0.189952987217267	0.799333652007189
cds-CBV42835.1	26.5853304100005	0.424987438434194	0.428023721402329	0.992906274077084	0.320755631958984	0.90206276246409
cds-CBV42836.1	32.9219542017905	0.070733373468628	0.297399287160527	0.237839754573615	0.812005383546446	0.992299769694768
cds-CBV42837.1	61.8921997470375	0.114624613499516	0.235461341755172	0.486808631281397	0.626393953105559	0.962696854434483
cds-CBV42838.1	782.49449115178	0.0281806209433274	0.104569492000288	0.269491803051408	0.78755124919277	0.991988271381189
cds-CBV42839.1	256.252270482541	0.0473979714785471	0.150932436631355	0.314034362237948	0.753494940640151	0.98192153963983
cds-CBV42840.1	247.423719172687	0.104041730856332	0.150638860081541	0.690669929392813	0.489772990718822	0.951665184376188
cds-CBV42841.1	843.011902803147	0.0734059549092603	0.0962902307334769	0.76234062739388	0.445856731944365	0.944643812043689
cds-CBV42842.1	115.644889218733	0.118022737985281	0.183934359656118	0.64165682913152	0.521096025505559	0.951665184376188
cds-CBV42843.1	19.2335188717305	0.343276284086952	0.418903452956554	0.819463963985405	0.412521753832731	0.941150730962289
cds-CBV42844.1	550.676767148455	0.0451883408209722	0.10332892574335	0.437325177784308	0.661875538334588	0.96584897801199
cds-CBV42845.1	354.293862409445	0.340649473780677	0.145244277427621	2.34535556108523	0.0190089421951278	0.450856759724316
cds-CBV42846.1	2220.73277676351	0.015040650799591	0.107631778234474	0.139741729127852	0.888864054790467	0.993676269313266
cds-CBV42847.1	53.8590658942574	0.070420670145376	0.258989357809845	0.271905651803192	0.785694565402565	0.991661333683559
cds-CBV42848.1	176.386297270413	0.0625639026353808	0.176471289717329	0.354527372331191	0.722943694261102	0.975052007160427
cds-CBV42849.2	292.44405731595	-0.0719933462969495	0.121780295159417	-0.5911740171323	0.554403830143952	0.953587010224334
cds-CBV42850.1	444.419307664446	0.0114884397071454	0.124940676286626	0.0919511567296929	0.926736846393341	0.993676269313266
cds-CBV42851.1	611.560163222748	0.0274156752918748	0.11590197499135	0.236541916511094	0.8130121852599	0.992299769694768
cds-CBV42852.1	74.1076142423413	0.487328446836643	0.260928157344623	1.86767289431704	0.0618076790349544	0.621692281323734
cds-CBV42853.1	17.6766918638201	0.181757169136083	0.465056943490807	0.390827772125663	0.695924545247858	0.968414472594451
cds-CBV42854.1	17.9417332119089	0.20186845162051	0.431158936620129	0.468199623097144	0.639641841683183	0.964819899014666
cds-CBV42855.1	2231.54155606402	0.0521155100687032	0.0571765948777528	0.911483277031965	0.362040792929786	0.921300068803438
cds-CBV42856.1	1891.20247611898	0.0964820576751206	0.0881005816217526	1.09513530897393	0.273457361760935	0.862655326670715
cds-CBV42857.1	684.942657137243	-0.0732059192960203	0.0958182912698544	-0.764007772689762	0.44486261066739	0.943733126245377
cds-CBV42858.2	3824.9325506398	0.0298838793722154	0.0703430372352083	0.424830666214934	0.670960120757542	0.967233918953867
cds-CBV42859.1	3374.59245530128	0.0172586299141997	0.0693901272140488	0.248718810688468	0.803578297170405	0.992299769694768
cds-CBV42860.1	9192.10106958726	0.745489948209117	0.32194026185253	2.31561577268829	0.0205792568817934	0.450856759724316
cds-CBV42861.1	2554.61561166676	-0.0226921260612253	0.0980317589932893	-0.231477291586482	0.816944025112794	0.992299769694768
cds-CBV42862.1	757.520316846783	-0.0731719182236469	0.0993217907890338	-0.736715655671866	0.461295284200084	0.951665184376188
cds-CBV42863.2	2386.60737309307	0.0688059253965476	0.0726227516174693	0.947443106520857	0.34341303428157	0.913213367478697
cds-CBV42864.1	1569.58698701391	-0.0599098767460566	0.112655096009104	-0.531799082939091	0.594865157998599	0.955076494922944
cds-CBV42865.2	2803.09357110386	-0.0524457765332234	0.0903345021670711	-0.580573039924728	0.561528246890305	0.953587010224334
cds-CBV42866.1	842.061258818625	0.1583546617741	0.102810649365664	1.54025543804206	0.123498101350434	0.716578618370016
cds-CBV42867.1	937.851187191889	0.122443762135077	0.0737493240143763	1.66026961970808	0.096860224535801	0.654859653175007
cds-CBV42868.1	1143.46006487748	0.00186902910599956	0.106423836253187	0.0175621286715605	0.985988168956184	0.99731184260526
cds-CBV42869.1	18434.3722041775	-0.0810854127836384	0.119043513170326	-0.681140959504635	0.495782301870208	0.951665184376188
cds-CBV42870.1	231.069324328984	0.086604444068566	0.184206045849006	0.470149845893525	0.638247963839227	0.964819899014666
cds-CBV42871.1	1112.67190151344	-0.0995610536767952	0.108859701478547	-0.914581358616124	0.360411448652133	0.921284976371322
cds-CBV42872.1	1209.79884686195	-0.0165084663459145	0.0995790472246688	-0.165782529618588	0.868328095206971	0.993676269313266
cds-CBV42873.1	2452.98935260298	0.00764948483509561	0.0990356322226857	0.0772397233542714	0.938432841352673	0.993676269313266
cds-CBV42874.1	2927.43973809997	-0.078259003773946	0.0818291479821599	-0.956370751788931	0.33888495609979	0.912701496560949
cds-CBV42875.1	2262.00121849077	0.0306161211584873	0.0986603141916092	0.310318504551156	0.756318760668105	0.98192153963983
cds-CBV42876.1	1755.44404181642	0.0929763691009454	0.0970876405066312	0.957654018737793	0.338237250224	0.912701496560949
cds-CBV42877.1	1162.97745581184	0.148766588085335	0.109169971125402	1.36270612286275	0.172975147386433	0.786666570796488
cds-CBV42878.1	1813.55180128265	0.0711301857262938	0.133512830152133	0.532759178614095	0.594200294985392	0.955076494922944
cds-CBV42879.1	4281.37369381667	0.00830023989165048	0.0784443960490186	0.105810488826554	0.915732714630919	0.993676269313266
cds-CBV42880.1	2222.31450936178	0.108372889984655	0.0906418187416246	1.19561689614341	0.231846094873096	0.831751990220094
cds-CBV42881.1	1390.66979717827	0.167086483193826	0.140768427020919	1.18695993647067	0.235243423737425	0.831751990220094
cds-CBV42882.1	679.767064753726	-0.0159640603658398	0.145022900597272	-0.110079582604488	0.912346260461786	0.993676269313266
cds-CBV42883.1	8710.8720323096	-0.0839150722234473	0.0913873047644478	-0.918235551860728	0.35849555979111	0.921284976371322
cds-CBV42884.2	550.498699228615	-0.198665666497467	0.126108735566905	-1.57535214039212	0.115175184968705	0.703137213584168
cds-CBV42885.1	2507.43804009129	0.0594352792722972	0.0930250872653123	0.638916673120497	0.522877140835686	0.951665184376188
cds-CBV42886.1	1232.37747120322	-0.0234497463953201	0.0890624841498156	-0.263295444980788	0.79232287024851	0.992299769694768
cds-CBV42887.2	357.149844879376	0.0375058459833402	0.121323870304692	0.309138225554033	0.757216382531936	0.98192153963983
cds-CBV42888.2	908.577209630417	0.250109379967407	0.14598910773545	1.71320575792981	0.0866746927221091	0.645324361689765
cds-CBV42889.1	4286.52944820372	-0.11684916080332	0.15356267391228	-0.760921634316341	0.446703875714885	0.944643812043689
cds-CBV42890.1	602.955509036978	-0.104330513747619	0.128712098030692	-0.810572707180489	0.41761109563453	0.941150730962289
cds-CBV42891.1	305.103551369997	-0.194848397194977	0.145365679122289	-1.34040165719627	0.180114797251852	0.792315141003845
cds-CBV42892.1	314.597216141585	0.0528597750001466	0.112174100896074	0.471229763179647	0.637476666545866	0.964819899014666
[truncated: 1,645 more rows]
