# Supplementary material for: Metabolic engineering of Halomonas elongata: Ectoine secretion is increased by demand and supply driven approaches
Source: Front Microbiol. 2022 Aug 25;13:968983. doi: 10.3389/fmicb.2022.968983 (PMC9453808; doi:10.3389/fmicb.2022.968983)
Supplement: Supplementary Table 3 — DESeq results comparing KB2.13 vs Wild type Halomonas elongata. [file Data_Sheet_3.CSV]

baseMean	log2FoldChange	lfcSE	stat	pvalue	padj
cds-CBV40884.1	8968.29789132989	0.15785148705749	0.06510887373423	2.42442355402781	0.0153327110761962	0.0406209975760416
cds-CBV40885.1	8577.76592817878	0.0109922191869515	0.0840722328256409	0.130747320696816	0.895975197121151	0.936433652071346
cds-CBV40886.1	6526.71570918158	0.0133500017142859	0.0758840249223066	0.175926378812329	0.860351781255637	0.911743710826379
cds-CBV40887.1	17574.2599381785	-0.0577046033449427	0.0550498925575701	-1.04822372331783	0.294535542948124	0.439854361284399
cds-CBV40888.1	608.062243707508	-0.267186293268896	0.0937008253620983	-2.85148281497392	0.00435158384151758	0.0135578682068335
cds-CBV40889.1	2373.18820181044	0.189726207726715	0.0869423725391804	2.18220646832723	0.0290942981402126	0.0691212156819438
cds-CBV40890.1	2848.24697039782	0.272614002600243	0.0608649585311728	4.4789975903889	7.49943801468027e-06	4.23132354234538e-05
cds-CBV40891.1	1076.04794915444	1.02066241160764	0.103596158911171	9.85231906602649	6.69803466035553e-23	3.02332539481798e-21
cds-CBV40892.1	12241.0620433346	-0.353023213289292	0.0537233438320636	-6.57113254887529	4.9933982681754e-11	6.37143503405702e-10
cds-CBV40893.2	5945.94581203225	-0.176130538562836	0.103968265400323	-1.69407980295389	0.0902501196613771	0.175968240873236
cds-CBV40894.1	4640.14361980077	0.0883431555185146	0.0787953596701089	1.12117205744576	0.262214631317134	0.401040675004731
cds-CBV40895.1	2366.53858866228	0.0145482382193934	0.0681142213454227	0.213585913954973	0.830869984963288	0.892544735086444
cds-CBV40896.1	2494.08572191592	0.0315026187529489	0.0520630641091427	0.605085760740248	0.545122014920753	0.680178160289855
cds-CBV40897.1	921.562453935744	0.0017246259104982	0.0906711200165082	0.0190206750526982	0.984824612085604	0.991718416069167
cds-CBV40898.1	1892.76173310247	0.136387667682288	0.0819716538379291	1.66383940419146	0.0961445271107322	0.185652044627191
cds-CBV40899.2	1899.83894335075	0.168191534923728	0.0619569685332266	2.71465081177316	0.00663456844930882	0.0196856422928958
cds-CBV40900.2	3244.49800128859	-0.063693991194148	0.0656408798993034	-0.970340301529443	0.331876895020599	0.478215270518509
cds-CBV40901.1	4231.79587614822	-0.138367267081857	0.0694687798683225	-1.99179066257002	0.0463940311825964	0.102089486045311
cds-CBV40902.1	1937.5206434147	0.0103510557439901	0.064253059138427	0.16109825559729	0.872016014132459	0.919909385636082
cds-CBV40903.1	3037.16364313726	0.0910260903278439	0.0717578199610586	1.26851805666953	0.204613006613478	0.331516092306172
cds-CBV40904.1	6516.05009835127	-0.0432101355071335	0.0536448137029287	-0.805485796752324	0.42053939928009	0.569605315378997
cds-CBV40905.1	2313.66502083388	-0.157959144600321	0.114526841761989	-1.37923252025576	0.167823074372095	0.283579373681627
cds-CBV40906.1	976.90259601026	-0.565174240422334	0.19483550531563	-2.90077642422905	0.00372239361943728	0.0118587058790557
cds-CBV40907.1	1614.888769009	-0.0445993546135199	0.0727089214577338	-0.613395904097488	0.539614593665308	0.67517266033452
cds-CBV40908.1	2194.59608481413	0.159767963333571	0.0619078141432989	2.58073985561425	0.00985888427670434	0.0278510584894425
cds-CBV40909.1	1945.91026005728	0.274443901205843	0.0589958530471119	4.65191851682664	3.28861031883788e-06	2.00239516054521e-05
cds-CBV40910.1	2271.84744908056	0.248010932342004	0.0577245822964787	4.29645261126702	1.73553048305531e-05	9.17569630206841e-05
cds-CBV40911.1	4418.35855322694	-0.144796841868014	0.0768513803485023	-1.88411504401607	0.059549415724992	0.125310571202183
cds-CBV40912.2	2454.53046908563	-0.380733461413406	0.0772040122594212	-4.93152428573355	8.15904215449538e-07	5.55892475846846e-06
cds-CBV40913.1	9293.93011494177	-0.375394148196571	0.0676436156466352	-5.54958726862857	2.86344789657123e-08	2.47366276423892e-07
cds-CBV40914.1	3502.08130690267	-0.560381436426016	0.0974406355430043	-5.75100350385849	8.87152763019223e-09	8.38614823890685e-08
cds-CBV40915.1	5481.61763342003	-0.702872719541541	0.086300880046812	-8.14444440381468	3.81027378208672e-16	8.49314730068835e-15
cds-CBV40916.1	4514.66512418984	-0.478925623054614	0.0624767587273319	-7.6656605241766	1.77913194422927e-14	3.39917748709625e-13
cds-CBV40917.1	523.92286708739	0.0932543126592704	0.140509271157066	0.66368796799912	0.506890041789611	0.646137602746206
cds-CBV40918.1	330.461416633485	0.433134146088331	0.157259100567865	2.7542707832124	0.00588230777840009	0.017760044638631
cds-CBV40919.1	60.9075666942952	0.447164908273034	0.301800012090541	1.48165967647106	0.138430871531254	0.246486132691991
cds-CBV40920.1	177.777534621999	0.338962791728046	0.196739704037345	1.72289977453512	0.084906651135195	0.16781495197
cds-CBV40921.1	221.267956346297	0.156615128349489	0.165781058732172	0.944710629472509	0.344806628859138	0.491356249727841
cds-CBV40922.1	464.550136892276	0.210761876554552	0.106653727274147	1.97613231099558	0.0481397937699987	0.10567343179542
cds-CBV40923.1	269.430117697813	0.0991458176739998	0.138468430815489	0.716017485647056	0.473980552060486	0.616994871481765
cds-CBV40924.1	2565.30974570421	-0.125916998824684	0.0907832972606277	-1.38700622938591	0.165439863320322	0.280866641490213
cds-CBV40925.2	450.504735399237	0.399506472378421	0.144022373343451	2.7739195175302	0.00553853783527802	0.0168205720127745
cds-CBV40926.1	1719.06739555489	-0.833501092007507	0.156851089778937	-5.31396430322689	1.07265640073638e-07	8.47562858437432e-07
cds-CBV40927.1	144.972439723214	-0.842337077047038	0.296581061052601	-2.84015801298129	0.00450911923169865	0.0139523817872012
cds-CBV40928.1	387.570266944906	-0.948471345111589	0.193696701587785	-4.89668299633762	9.74678811906928e-07	6.50566578520502e-06
cds-CBV40929.1	722.006340766683	-0.280841128684432	0.127292532345614	-2.20626554841345	0.0273654121038163	0.0662753206618919
cds-CBV40930.1	859.64906572538	-0.124715019017849	0.0996425619396365	-1.25162397062213	0.210706915810294	0.338311548684292
cds-CBV40931.2	963.733802090203	-0.266334503018787	0.0830829770398179	-3.20564467605855	0.00134760282927675	0.00472905132800616
cds-CBV40932.1	878.737312062711	-0.424710254039495	0.170197247295236	-2.49540025346452	0.0125815122659605	0.0342881817301006
cds-CBV40933.1	240.608730720489	0.16830319311352	0.12274586172867	1.37115166852268	0.170327681039679	0.287542429282039
cds-CBV40934.1	1433.71219628711	0.0919867697764865	0.124843473845514	0.736816807022803	0.461233761000872	0.605862172053165
cds-CBV40935.1	163.806681806084	-0.210323660727367	0.240788367720203	-0.873479324266045	0.382401870974214	0.53171088028028
cds-CBV40936.1	368.718322634538	0.0650127305282971	0.191818965588887	0.338927542063983	0.734664315573092	0.822086409524151
cds-CBV40937.1	562.385108097872	0.0340109508884096	0.107544878243692	0.316248913419588	0.751813583828361	0.833271593371459
cds-CBV40938.1	608.662385742664	0.0782978157927038	0.124615599785554	0.628314720849105	0.529797790028183	0.66705014637091
cds-CBV40939.1	1267.05374514551	-0.29548348306557	0.0898064486650051	-3.2902256737462	0.00100107060402613	0.00362211017148131
cds-CBV40940.1	1618.90441530789	-0.214013565972698	0.0847840622525782	-2.52421929648918	0.0115955568628322	0.0320854833959287
cds-CBV40941.1	4499.81060776143	-0.262133512788723	0.0728244800401315	-3.59952467417918	0.000318799383850944	0.00128623974869917
cds-CBV40942.1	3700.99840696148	-0.11682544870104	0.0527417829883758	-2.21504549299723	0.026756942114819	0.0650461654118567
cds-CBV40943.1	1235.3402682929	-0.101492318780567	0.0808472198677282	-1.25535941676925	0.209348314763579	0.337008846227497
cds-CBV40944.1	812.46838534554	0.251755596100952	0.108680279211411	2.31647910667604	0.020532123922193	0.0523228648433584
cds-CBV40945.1	2763.82089404583	-0.256436711946255	0.06754760733738	-3.79638483218852	0.000146821523298695	0.000641855351854224
cds-CBV40946.1	317.158538704115	-0.253127929590798	0.116605668181605	-2.17080295956599	0.0299460701395099	0.0707606948561956
cds-CBV40947.1	1017.39933133157	0.693543840111621	0.112354763992202	6.17280314130476	6.70897263778637e-10	7.50034061766148e-09
cds-CBV40948.1	699.648014339886	0.715899239701568	0.132007269356048	5.42318042933419	5.85478409146604e-08	4.82685510371777e-07
cds-CBV40949.1	243.676758262339	0.0847115163176381	0.141502388452554	0.598657854782726	0.549401067095475	0.683213699366701
cds-CBV40950.1	225.551839788978	-0.705226239564473	0.153794350902127	-4.58551458767994	4.52869652291027e-06	2.65042514493177e-05
cds-CBV40951.1	210.51002866968	-0.546914100742791	0.175400245756064	-3.11809198661789	0.00182025981970537	0.00620090397071329
cds-CBV40952.1	287.31592343886	-0.132970476489593	0.134899315881433	-0.985701636963562	0.324279545964972	0.470081670204543
cds-CBV40953.1	5510.60145757652	-0.143032707212023	0.0651756594909456	-2.1945724574048	0.028194281065109	0.0675577630564756
cds-CBV40954.1	3171.80178842992	0.114585540757249	0.0800838374005737	1.43081980679947	0.152481864952561	0.265099669881415
cds-CBV40955.2	946.863926680207	0.241361566061084	0.0832707770721622	2.89851463559563	0.00374934809457134	0.01191804222667
cds-CBV40956.1	1657.68635118771	1.16407447618569	0.318889395455964	3.6504019662405	0.000261830230381084	0.00107807179236727
cds-CBV40957.1	1265.996849257	-0.391103746452979	0.103374466410722	-3.7833689501145	0.000154719804272262	0.000668293317257344
cds-CBV40958.1	411.364087779216	0.13375059868749	0.122015906273013	1.09617346436964	0.273002869835238	0.413512316684163
cds-CBV40959.1	7041.16550695113	0.341210048051725	1.09611674465795	0.311289878304159	0.755580261261159	0.836419473762736
cds-CBV40960.1	1079.64122686529	0.185795217324916	1.00378660949108	0.185094337350359	0.853155043008556	0.906863388486589
cds-CBV40961.1	1456.92086187426	0.247684683895914	0.867287576421687	0.285585416682467	0.775195674278883	0.851088957075417
cds-CBV40962.1	2610.86736215977	0.356384290117964	0.702799034943354	0.507092742588483	0.612089746955832	0.72969827542341
cds-CBV40963.1	395.054009472574	0.550467374764923	0.466029731177078	1.18118510030374	0.237529198949758	0.370184694608362
cds-CBV40964.1	42913.1066355419	-0.533248624588349	0.0804929838816058	-6.62478391126219	3.4775651987375e-11	4.63375938473842e-10
cds-CBV40965.1	592.703651276827	-0.261199735825411	0.231750286069132	-1.12707405999703	0.259711169719403	0.397885886235369
cds-CBV40966.1	2699.4032626057	0.0978751346304626	0.0519053768761961	1.8856453901474	0.0593427564549701	0.124948509363788
cds-CBV40967.1	6710.99529685231	-0.0110169816695442	0.0531772731260639	-0.207174625961488	0.835873482960359	0.894034236898995
cds-CBV40968.1	1919.39448537082	-0.0775539741961774	0.0741648692345193	-1.04569690470216	0.295700992356247	0.440865517505536
cds-CBV40969.1	3147.40887306135	-0.110660739621693	0.101840111107797	-1.08661251856411	0.277208090211699	0.418827788181777
cds-CBV40970.1	288.215173776332	-1.03530170735049	0.193920359080509	-5.33879842353565	9.35646001246191e-08	7.51210915072261e-07
cds-CBV40971.1	2764.1250795794	-0.217792067240447	0.0863192033637272	-2.52310098742138	0.011632498959564	0.0321138790083988
cds-CBV40972.1	4090.48455689855	-0.0672602880292422	0.0522977580724977	-1.28610270321727	0.198407220838166	0.323745356731413
cds-CBV40973.1	3272.68441077797	-0.291331584344488	0.0657209425098997	-4.43285767395384	9.29922556658028e-06	5.15814186189269e-05
cds-CBV40974.1	594.70104745717	-0.139582016231987	0.0991204070109067	-1.40820664927887	0.159069887920408	0.273394271908898
cds-CBV40975.1	404.107803337489	-0.550696512766805	0.111745153374504	-4.9281467351089	8.30132644110179e-07	5.62403185343688e-06
cds-CBV40976.1	6074.12797742974	-1.03657771052307	0.159665063069472	-6.4922011778622	8.45911918413611e-11	1.04968657642321e-09
cds-CBV40977.1	2133.59250670358	0.56032995208226	0.101964406407037	5.49534854197503	3.89939488118935e-08	3.28988666261092e-07
cds-CBV40978.1	78.3080029478812	-0.207896677661959	0.242949753726011	-0.855718824462843	0.392153325232839	0.540940812347188
cds-CBV40979.1	189.692081822045	-0.298242163753732	0.18459061050814	-1.61569520211636	0.106160228839226	0.200389224432015
cds-CBV40980.1	985.370514094632	-0.657627146882488	0.0924080615105086	-7.11655602479772	1.10657208307857e-12	1.75255780350733e-11
cds-CBV40981.1	3627.70840592357	-0.288469417976881	0.0956530494925767	-3.01578903659802	0.00256311521809488	0.00840636607860182
cds-CBV40982.1	297.946184946852	0.14701132226147	0.249591180776671	0.589008481004832	0.555855584380667	0.687630871941963
cds-CBV40983.1	63.8495522648427	0.165067580994829	0.30146780756299	0.547546294674729	0.584003474337349	0.708138531172656
cds-CBV40984.1	661.746900068239	-0.620654792940239	0.200464755816889	-3.09607936024008	0.00196097870262413	0.00663023791683121
cds-CBV40985.1	897.345615925429	0.193168812086557	0.109140389393476	1.76991133310088	0.0767419125818934	0.153844087804551
cds-CBV40986.2	401.590316611009	0.0851559050805695	0.104467839106517	0.815139911085392	0.414992228472161	0.563995836286404
cds-CBV40987.1	1295.71086908762	0.140411672961019	0.0913983690253215	1.53626015932646	0.124474586605376	0.226323128012092
cds-CBV40988.1	1584.55074715248	0.00992065625595811	0.100042936055576	0.0991639854556748	0.921008069319412	0.953423821348348
cds-CBV40989.1	962.610114275088	-0.350571866344088	0.118644062753706	-2.95482014192183	0.00312851377635886	0.0101047077338388
cds-CBV40990.1	2661.04311856584	-0.642883492605786	0.0701028478370125	-9.17057598145621	4.70498291615105e-20	1.63362435675206e-18
cds-CBV40991.1	2058.69824358081	-0.0921124406452949	0.0830602260024067	-1.10898374683722	0.267437193575548	0.406446004209303
cds-CBV40992.1	1899.337616925	-0.284195322727233	0.0950258646924573	-2.99071546096429	0.00278324702217751	0.00906249323452029
cds-CBV40993.1	423.332371606187	-0.433087940221964	0.120081598812855	-3.60661370687547	0.000310218953075842	0.00125583031340456
cds-CBV40994.1	1497.64409229712	-0.368446672667908	0.101201334935833	-3.64072937280445	0.000271866783880479	0.00111431436616619
cds-CBV40995.1	422.299836412799	0.736237110450939	0.125605916379837	5.86148432868823	4.58747778009621e-09	4.53846089422669e-08
cds-CBV40996.1	5308.97434431493	0.130925477329634	0.130483046388385	1.00339071590904	0.315672381813668	0.462431225447934
cds-CBV40997.1	818.874866149164	0.468249612396001	0.106981222054237	4.37693273085447	1.20361100964372e-05	6.52588491865387e-05
cds-CBV40998.1	585.640369190623	0.39319401816232	0.137809533765314	2.85316993258186	0.00432854680010335	0.0135094057866665
cds-CBV40999.1	436.700721141812	0.299507715934692	0.17004386949396	1.76135556563144	0.0781782407592564	0.156390784357671
cds-CBV41000.1	576.45126439285	0.407670618271843	0.114851822782262	3.54953546575149	0.000385911478458059	0.00152631582553346
cds-CBV41001.2	502.418508873113	-0.131619938043002	0.154718075414535	-0.850708216802425	0.394931457634944	0.543275235626584
cds-CBV41002.1	456.534104572889	-0.193012768672003	0.109063694227821	-1.76972520542741	0.0767729288905569	0.153844087804551
cds-CBV41003.1	664.202390957766	-0.0383937580786426	0.190248413825691	-0.201808558119279	0.840066390794416	0.896485256008705
cds-CBV41004.2	30555.914898921	-0.270290660324706	0.129713795952156	-2.08374643838502	0.0371832376945602	0.0847177676676682
cds-CBV41005.1	816.423910338279	0.353149132341162	0.0973170470794244	3.62885170624775	0.000284684707220973	0.00116157794098863
cds-CBV41006.1	96.5544221036825	-0.0580751271890242	0.2025360218875	-0.286739744603468	0.774311603034912	0.850376885206529
cds-CBV41007.1	138.688580996461	-0.0438668452345413	0.152287526660211	-0.288052778822906	0.773306338291768	0.849635487913051
cds-CBV41008.1	667.736942941697	-0.222286030238004	0.13070250101889	-1.70070219395326	0.0889989229444221	0.174376077456489
cds-CBV41009.1	41594.0545024423	-0.0725695562169556	0.102597935908902	-0.707319845902073	0.479367735212381	0.621542869605711
cds-CBV41010.1	218.82068159511	0.0208611437650643	0.127916598889963	0.163083946462722	0.870452339442892	0.919065320973182
cds-CBV41011.1	848.457832080352	0.284918737550012	0.0940137915325683	3.03060575374529	0.00244063699836816	0.00805588683830662
cds-CBV41012.1	1252.19214704739	0.280788030130278	0.0968932355918871	2.8979115870684	0.00375656471537039	0.0119304794962203
cds-CBV41013.1	1472.00502193822	0.386112843830217	0.0763911320624576	5.05441971346268	4.31701310201081e-07	3.10532556003208e-06
cds-CBV41014.1	3074.09064677257	-0.287116301269686	0.0899404721207453	-3.19229257418431	0.00141148282120311	0.00491975334687686
cds-CBV41015.1	486.654967614134	-0.03267796301878	0.117341051843089	-0.278487046992537	0.780638506930768	0.855675141443975
cds-CBV41016.1	7949.73813574782	-0.03862732378326	0.085327750736506	-0.452693566276486	0.65076941299007	0.75828601171576
cds-CBV41017.1	7245.4787372145	0.0482756404439447	0.0714301826919058	0.675843720744327	0.499139872832916	0.638241530028208
cds-CBV41018.1	7973.10353274483	0.0940008925931521	0.0646219097532682	1.45462882406378	0.145772046797567	0.256022792308373
cds-CBV41019.1	828.629427705269	-0.0668908892413806	0.116997072662696	-0.571731306767205	0.567504021456005	0.695906007423048
cds-CBV41020.1	2542.44110480321	0.0304811475171879	0.093700636458364	0.325303526948104	0.744951361793779	0.828132909184284
cds-CBV41021.1	2543.47861150692	0.208925921776034	0.0585891313081786	3.56595015340105	0.000362540281378625	0.00144177638332402
cds-CBV41022.1	891.873202199177	0.148509297487079	0.10511399089182	1.41284044328523	0.157702643738723	0.271431957359642
cds-CBV41023.2	769.341319990637	-0.0156877272299849	0.089083506869287	-0.176101365800559	0.86021430794103	0.911743710826379
cds-CBV41024.1	900.046997442495	0.0382340180634293	0.132310458911066	0.288972000989951	0.772602803903294	0.849275106512875
cds-CBV41025.1	862.287775814995	0.05995738520816	0.121722833083118	0.492573034076675	0.622314305571628	0.738474189096007
cds-CBV41026.1	772.499616664951	-0.162207687414677	0.112454676111459	-1.44242723400764	0.149181885572814	0.261122534562981
cds-CBV41027.1	98.0633999634052	-0.199340027054984	0.206249262614854	-0.966500556306123	0.333793768690314	0.479828542492326
cds-CBV41028.1	253.677158634089	-0.229704491211176	0.144619566703991	-1.58833618746306	0.112210338720541	0.209509582792075
cds-CBV41029.1	485.784102487035	0.15397346642337	0.120208277527176	1.28088905016179	0.200232639419108	0.325840496143487
cds-CBV41030.1	489.547398798656	-0.0974099254015632	0.0933328456610843	-1.04368322546688	0.296631973282655	0.441524342755015
cds-CBV41031.1	1769.41192851423	-0.0843077778695301	0.101477658056964	-0.830801375236747	0.40608584564028	0.554395458830643
cds-CBV41032.1	318.645730139382	-0.0719633860860899	0.126066922854972	-0.570834795173648	0.568111634165243	0.69611506989165
cds-CBV41033.1	564.900964515182	-0.0486986331784988	0.150840528470751	-0.322848465675734	0.746810006400508	0.828998134986854
cds-CBV41034.1	514.912021154731	0.0782369716990379	0.103030030599734	0.759360850847309	0.447636725744604	0.594707953150759
cds-CBV41035.1	553.385962075606	-0.118698391821897	0.0932113324225694	-1.27343305515453	0.202864413935732	0.329381024605183
cds-CBV41036.1	400.421790541114	-1.73754830983903	0.849516458033262	-2.0453380195384	0.0408215448881633	0.0921061346083822
cds-CBV41037.1	345.422166068398	-1.07495570470429	0.565299730449732	-1.90156769374204	0.0572276948047442	0.121558356435254
cds-CBV41038.1	709.907706049054	-0.223902065127218	0.0971217404877973	-2.30537533617769	0.0211455615835347	0.0533216640210502
cds-CBV41039.1	1869.9288663615	0.107796721382948	0.061584022721326	1.7504007796103	0.08004918159529	0.159348177916534
cds-CBV41040.1	81.0856847828346	-0.542539832104458	0.235999371803581	-2.29890371299804	0.0215104075261437	0.0540905860563405
cds-CBV41041.1	257.105772081716	-0.0454641692724648	0.146978675460322	-0.309324935267484	0.757074364840541	0.837303378695006
cds-CBV41042.1	78.9973130208108	-0.281582399298092	0.259433935267532	-1.08537227023797	0.27775680885465	0.419481320273585
cds-CBV41043.1	48.1126107658752	-0.132736948246489	0.330203684601351	-0.401985060847337	0.687695020774339	0.78559529263402
cds-CBV41044.1	247.656070411397	-0.266143688147092	0.123818696084653	-2.14946285628087	0.0315977274363349	0.0739944187889787
cds-CBV41045.1	179.048742074995	-0.25198823885569	0.185061850219863	-1.36164335629583	0.173310465419157	0.29094564882779
cds-CBV41046.1	103.667455091636	-0.252357104498448	0.20363205392278	-1.23927986599863	0.215241872334726	0.343303180654018
cds-CBV41047.1	140.732057320857	0.021825316226474	0.211450256737614	0.103217260471605	0.917790541203182	0.95101156678444
cds-CBV41048.1	125.621556087519	0.266964930537918	0.178861145370533	1.49258202492703	0.135546631442575	0.243000040388612
cds-CBV41049.1	2505.70210433693	-0.397862926290051	0.0803251314180939	-4.95315624470213	7.30192966948179e-07	5.03192138101121e-06
cds-CBV41050.1	747.054769234092	-0.24590869989558	0.105370392688061	-2.33375518133988	0.0196085448392074	0.0503960536757138
cds-CBV41051.1	478.789388199002	-0.298121384025329	0.136988180550881	-2.17625624945503	0.0295361049936071	0.069983513866086
cds-CBV41052.1	2210.63491812017	-0.243367972183415	0.086815324292659	-2.80328356964963	0.0050585171103496	0.0155722977710762
cds-CBV41053.1	792.483896911472	-0.431556943529554	0.0985207335587878	-4.38036673033948	1.18479737371573e-05	6.44322788627636e-05
cds-CBV41054.2	553.960743604373	-0.637681349594073	0.0887017183101646	-7.18905294894382	6.52422711559754e-13	1.05174036225101e-11
cds-CBV41055.2	318.557753918187	-0.477321798313011	0.150376200454004	-3.17418445785914	0.00150258167577047	0.00519217457531787
cds-CBV41056.1	640.579660735086	0.508617255250091	0.102822274841963	4.94656684100633	7.55337988684058e-07	5.19528662312026e-06
cds-CBV41057.1	138.00500585134	0.274154588036155	0.193496637640147	1.41684419625942	0.15652848480953	0.269867629759236
cds-CBV41058.1	354.690390350127	0.0511383940286197	0.120433965125213	0.424617706271251	0.671115383286412	0.774001165457437
cds-CBV41059.1	373.147750708476	-0.102042828761462	0.208665124917851	-0.48902675423905	0.62482275574714	0.740378414832234
cds-CBV41060.2	158.968728162588	-0.26358457967443	0.15661327025033	-1.6830283873973	0.0923695961655287	0.179422599114429
cds-CBV41061.1	182.71401113995	-0.00341830064893906	0.144657636225762	-0.0236302813880094	0.981147517836282	0.989367128429717
cds-CBV41062.1	149.449736066385	0.11281041669514	0.161819012465169	0.697139445956153	0.485715530275512	0.626623358279698
cds-CBV41063.1	12808.455238528	-0.618454102659856	0.057390452167088	-10.7762542253418	4.45666312064354e-27	2.82333518046383e-25
cds-CBV41064.1	7207.49650660439	-0.386421018118315	0.0784013285564404	-4.92875599474228	8.2754850514758e-07	5.61706325580434e-06
cds-CBV41065.1	3203.53057576586	0.0327144555291158	0.0829459031846846	0.394407128900325	0.693280481381284	0.790016397861047
cds-CBV41066.1	12275.195666757	-0.413893733835079	0.17825101252736	-2.32197129186881	0.0202344814897001	0.0516737713290714
cds-CBV41067.1	2296.38878925572	-0.357102967186058	0.107298900735573	-3.32811393908034	0.000874360981941344	0.00318599142864803
cds-CBV41068.1	85.1660606272323	-0.464512948915187	0.238542921686194	-1.94729294682766	0.051499623824739	0.111690775754434
cds-CBV41069.1	525.760234373024	-0.270816824160769	0.0979226572554611	-2.76561964055225	0.00568147598370825	0.0172401762833365
cds-CBV41070.1	836.505529861918	-0.442778216679284	0.0994073010664417	-4.45418205633951	8.42136210849203e-06	4.71465714321934e-05
cds-CBV41071.1	90.5253554631019	0.201015372450259	0.219418157974796	0.916129158614797	0.35959915586341	0.507293274159578
cds-CBV41072.1	2001.37414153089	0.29873071429006	0.0746968256949464	3.99924242443774	6.35455642061982e-05	0.000299560094449845
cds-CBV41073.1	1751.41610542147	-0.176915036245689	0.0675261824694307	-2.61994725269386	0.00879433684006954	0.0252636040807407
cds-CBV41074.1	415.36348431276	-0.302695002390525	0.12187739656542	-2.48360246379277	0.0130060911260214	0.0351797715775755
cds-CBV41075.1	1226.75609944564	-0.271180922878651	0.0660822180559008	-4.10368978004418	4.06612610376339e-05	0.00019922362768914
cds-CBV41076.1	817.723142095162	-0.253736384771286	0.0929782590848827	-2.72898618740153	0.00635293648507682	0.0189714855184557
cds-CBV41077.1	3434.5028767729	-0.0441426078615459	0.0965931876295808	-0.45699504224693	0.64767460898417	0.755899487085274
cds-CBV41078.1	1479.72327898799	0.109645853554759	0.148038305685051	0.74065866295463	0.458900429178445	0.604336050241927
cds-CBV41079.1	1150.08906253966	-0.33963549308557	0.125524074783773	-2.70573986440946	0.00681524096660276	0.0201457987265021
cds-CBV41080.1	8558.47239618631	-0.347637127575554	0.0722696820495432	-4.81027614508167	1.50721919352108e-06	9.71887233536537e-06
cds-CBV41081.1	4520.76092339954	-0.154357218466903	0.0598159628618712	-2.5805355473981	0.00986471996898283	0.0278510584894425
cds-CBV41082.1	1977.55922486745	0.414854972481138	0.0847671935044271	4.89405105124155	9.87811965449452e-07	6.56904052898338e-06
cds-CBV41083.1	133.24103793651	0.260247359989615	0.17079531568459	1.52373827669968	0.127574103714163	0.230912325068592
cds-CBV41084.2	376.417913495331	-0.134077280191803	0.111567974661846	-1.20175418257955	0.229458781748771	0.36087790108659
cds-CBV41085.1	284.067030303779	0.455477840373972	0.127525887938607	3.57165002131367	0.000354739251324691	0.00141542921163918
cds-CBV41086.1	954.464325104994	-0.409780348128952	0.0978912925652594	-4.18607556801614	2.83818891692362e-05	0.000144551483483938
cds-CBV41087.1	9174.76512060938	-1.23946730694302	0.108744326571621	-11.3979951508246	4.2785862455142e-30	3.42070757811971e-28
cds-CBV41088.1	1913.83376795074	0.878088933188843	0.101513234235819	8.64999465142649	5.15018444899722e-18	1.52437016764992e-16
cds-CBV41089.1	6679.60408808931	0.928747914973112	0.0843382494858577	11.0121791789009	3.3382994456733e-28	2.36364692124045e-26
cds-CBV41090.2	127.089500824044	0.442976755476856	0.196562440082825	2.25361852086391	0.0242201771668581	0.0597397949108775
cds-CBV41091.1	68.4628559720077	0.249232618961666	0.291857025128516	0.853954496561867	0.39313020234033	0.541815142117679
cds-CBV41092.1	780.307009255794	0.252247635468529	0.146074323918135	1.72684444947284	0.0841956031921873	0.166533096807446
cds-CBV41093.1	169.234774846787	0.181712518468702	0.179200120277749	1.01402006978041	0.310573175759853	0.457746831701563
cds-CBV41094.1	721.716576730653	0.0408033627362716	0.111071277845193	0.367361963667527	0.713349039714749	0.805225032049201
cds-CBV41095.1	803.934447230941	1.23098048989252	0.121408572670068	10.139156262365	3.70283882521839e-24	1.91013585683766e-22
cds-CBV41096.1	9004.62344696478	1.10838775766845	0.0892053100220682	12.4251320621413	1.90910901116912e-35	2.65145870743527e-33
cds-CBV41097.1	3319.3893952765	0.161988560959267	0.0752615775320473	2.15234075966971	0.0313705257922613	0.0735366709774966
cds-CBV41098.1	2196.15326917125	-0.118003801154518	0.0759907512971931	-1.55287056832766	0.120454059388724	0.221016061205632
cds-CBV41099.1	863.659938749149	-0.208316442313425	0.112694616866568	-1.84850393129314	0.0645294761925663	0.133763454954855
cds-CBV41100.2	635.256994792146	-0.00882070318140184	0.107494249491987	-0.0820574423570387	0.934601035024659	0.96186126788895
cds-CBV41101.1	634.318650714145	0.00524728890252785	0.110568174683534	0.0474574977614178	0.962148604016098	0.978957060890992
cds-CBV41102.1	1057.91948800288	0.215337454338006	0.0925639790474261	2.32636341430046	0.0199991716525551	0.0511814378719889
cds-CBV41103.1	2701.1628182617	0.343407735626158	0.0593919387704186	5.78205969927353	7.3791509826377e-09	7.04923656039808e-08
cds-CBV41104.2	3543.12366120312	-0.122198060246926	0.102652785814515	-1.19040179257997	0.233888508841563	0.366090769582524
cds-CBV41105.1	1939.257351542	-0.247126245399508	0.113663922824106	-2.1741836746382	0.0296913439151977	0.070249366360206
cds-CBV41106.1	6162.75295192667	0.082397144641872	0.137422693246987	0.599589068552027	0.548780134194261	0.683213699366701
cds-CBV41107.1	6693.71612279168	-0.222735113346993	0.159120419140504	-1.39978963448001	0.161576322736699	0.275733507278932
cds-CBV41108.1	19862.1768093709	0.0210300417773547	0.113984491087194	0.184499150513972	0.853621893510361	0.906863388486589
cds-CBV41109.1	56391.6258050784	0.0802696817773857	0.0955772970814032	0.839840466601812	0.400997840915799	0.54937894173219
cds-CBV41110.1	75562.7626813723	0.0838201455817575	0.106638823844307	0.786019036595293	0.431856334608143	0.581020722365525
cds-CBV41111.1	53806.2057812368	-0.141843542855578	0.0915892203867973	-1.54869254543873	0.121455646739403	0.222063969810626
cds-CBV41112.1	99860.4055238531	0.13158300959409	0.105384810040317	1.24859559497949	0.211813024324184	0.339483724294109
cds-CBV41113.1	100773.264244003	0.0907532901099069	0.110131034669187	0.824048283778619	0.409912123596544	0.558142035560754
cds-CBV41114.1	25690.2379017185	-0.0822438254223703	0.0812387674888131	-1.01237165413293	0.311360386205459	0.458532771039116
cds-CBV41115.1	27681.5442627947	-0.198933434191161	0.100190689931767	-1.9855481015915	0.0470835239999049	0.10348058743984
cds-CBV41116.1	181038.476498543	-0.125248676241557	0.083414294352373	-1.5015253346442	0.133219739007075	0.239212569644231
cds-CBV41117.1	229862.482131222	-0.0403604832581631	0.0794175526948018	-0.508206081510302	0.611308826369115	0.729489812299694
cds-CBV41118.1	22142.9518682043	-0.0988228295490539	0.112091508426804	-0.881626368812631	0.377978890689324	0.527388629937847
cds-CBV41119.1	64546.14178796	0.0212927580468776	0.100961547570656	0.210899679721888	0.832965554050796	0.892798639263112
cds-CBV41120.1	26792.8942903005	-0.0652270441333454	0.135496220390816	-0.481393827408684	0.630236622855469	0.744450260101766
cds-CBV41121.1	4190.32975589423	-0.255787878137628	0.316866220673972	-0.807242493673101	0.419526788090115	0.568571145516823
cds-CBV41122.1	50352.6592359941	-0.119908435947053	0.10180357279687	-1.17784113713089	0.238859945250574	0.372098042407171
cds-CBV41123.1	8584.82144433967	-0.161135162103849	0.204562956887824	-0.787704502102064	0.430869571547947	0.58033197421098
cds-CBV41124.1	14769.9681598179	-0.0346779883358737	0.148349199752415	-0.23375918706504	0.815171935774897	0.882634440804543
cds-CBV41125.1	39412.6193927163	0.0397699165419682	0.111505123171374	0.356664477925784	0.721343001297416	0.812213775392881
cds-CBV41126.1	13794.3988014686	0.0173557264526396	0.156925881179802	0.110598241170644	0.911934942273161	0.946535520709509
cds-CBV41127.1	269.011830421528	-0.132608761484009	0.523713710718421	-0.253208496875324	0.800107100867758	0.871286713279093
cds-CBV41128.1	3546.67468882487	-0.113418073999283	0.2741077757618	-0.413771822722182	0.679041221588227	0.779408090004795
cds-CBV41129.1	8511.52820435336	-0.0797095977274193	0.264144956724307	-0.301764601966691	0.762831517150935	0.841608496312871
cds-CBV41130.1	6414.84751660756	-0.140063897037838	0.310989495139696	-0.450381441260327	0.652435424468358	0.759982037985562
cds-CBV41131.1	23341.8350981613	0.0640347428747601	0.170755496270294	0.375008384933025	0.707654230704242	0.801802215806224
cds-CBV41132.1	3924.26114488995	-0.0411104047732864	0.286492223436162	-0.143495709168688	0.885898699769552	0.930477081113395
cds-CBV41133.1	8528.81934192935	-0.000213125356761082	0.137759406821131	-0.00154708387382799	0.998765606155219	0.999873192078319
cds-CBV41134.1	24295.4478877754	0.0641074947912647	0.124217872607116	0.516089137945774	0.605792153975069	0.725544102157206
cds-CBV41135.1	11941.1254032826	-0.0979920520235877	0.164214990419667	-0.596730248396688	0.550687493926809	0.683814491255058
cds-CBV41136.1	23799.2804350311	-0.0274711162200729	0.160972385965853	-0.17065732147314	0.864493222964928	0.91491354868885
cds-CBV41137.1	385.673808939757	-0.19798793994615	0.473301907311861	-0.418312153168009	0.675718905143154	0.777572009710622
cds-CBV41138.1	12353.1552840542	-0.123462512144301	0.142459294764142	-0.866651153571327	0.38613317664866	0.535867371590435
cds-CBV41139.1	77574.8397135469	0.132008458213729	0.0951941678178959	1.3867284229666	0.165524590182627	0.280878428171742
cds-CBV41140.1	4004.20019568536	-0.0918632592851684	0.193211803354961	-0.475453661163759	0.634463654443344	0.746756276465097
cds-CBV41141.1	23051.7427170358	-0.146160381667878	0.142155286641583	-1.02817408427724	0.303867946713032	0.449515426292813
cds-CBV41142.1	21272.665333195	-0.0738834534092015	0.127377190008181	-0.580036766429343	0.56188982425633	0.692249797130538
cds-CBV41143.1	39344.2913997781	0.0144824892129045	0.0922123058251934	0.157055927441604	0.875200771241953	0.922307628849828
cds-CBV41144.1	48204.5613978433	-0.0160077074923647	0.0917841711830874	-0.17440597094278	0.861546422102525	0.912597280789739
cds-CBV41145.1	12525.0716364738	-0.215924068251913	0.0872144975840717	-2.47578182794403	0.0132944789947557	0.0358256445149721
cds-CBV41146.1	7892.09935122382	0.116427634050472	0.0442697148938543	2.62996123489006	0.00853946050091362	0.0246490742356508
cds-CBV41147.1	5127.04287655927	-0.0613468995486043	0.0646038069213875	-0.94958644810597	0.342322427102343	0.488780658072978
cds-CBV41148.1	7343.1377123855	-0.301212004946589	0.0622678038377426	-4.83736355519277	1.31572643810811e-06	8.62266455173936e-06
cds-CBV41149.1	205.584865889149	-0.146064359949383	0.186708087074808	-0.782314050975523	0.434030031207717	0.582168226501957
cds-CBV41150.2	1819.7125077744	0.0920868765158513	0.0555690654566443	1.65716079187437	0.0974869711390776	0.187746908151045
cds-CBV41151.1	856.854085996819	-0.0801743540974846	0.110775745688844	-0.723753684517589	0.469216968265104	0.613225650526707
cds-CBV41152.1	17575.8639347334	-0.0414410188772182	0.0607776315707029	-0.681846557791738	0.495335981130082	0.635869602035135
cds-CBV41153.1	11446.0313620182	0.0975609638191666	0.0537691404617704	1.81444157338784	0.0696097701779975	0.14233345419748
cds-CBV41154.1	886.831134650257	-0.228084372784732	0.0978830059391613	-2.33017335947464	0.0197969904053464	0.0507359349564982
cds-CBV41155.1	1670.86964512912	0.00847476957485905	0.0579161122495449	0.146328357441251	0.883662180788526	0.9288083753511
cds-CBV41156.1	591.119873196776	-0.0812547275127231	0.101220136088958	-0.802752600938133	0.42211774336012	0.571315932569272
cds-CBV41157.1	3595.05578403868	0.344099800248693	0.0907396906526715	3.79216413207556	0.000149340154210695	0.000651289005863311
cds-CBV41158.1	1251.804623391	-0.0459008957110548	0.103980283359468	-0.441438455715415	0.658895607325823	0.764781460166338
cds-CBV41159.1	1460.67829057447	0.385607345460608	0.0969163357096463	3.97876521679335	6.92741067885061e-05	0.000322356700532597
cds-CBV41160.1	4631.07244626504	-0.673624335603593	0.0971576719904389	-6.93331079062786	4.11103650968414e-12	6.03453367336156e-11
cds-CBV41161.1	580.838175081632	-0.43838996932133	0.0917359101094447	-4.77882618484204	1.76321535405981e-06	1.12292251208289e-05
cds-CBV41162.2	940.577621379204	-0.0389483077276609	0.096514116569408	-0.403550372858164	0.686543385607091	0.785511786210923
cds-CBV41163.1	24.9033394540294	0.397092704472215	0.394354533209712	1.00694342534931	0.313961962132721	0.46086042490295
cds-CBV41164.1	125.858262073547	0.038945596517184	0.187559421589008	0.207644042550548	0.835506912796361	0.894034236898995
cds-CBV41165.1	61.8756252917068	0.222794989335821	0.242185468593159	0.919935414085841	0.357606511060708	0.506047554418985
cds-CBV41166.1	160.886256753992	-0.12275911786227	0.165174557369818	-0.743208396117679	0.457355520877864	0.603933690725791
cds-CBV41167.1	360.811869524526	-0.0693308172211104	0.12294303859993	-0.563926335404157	0.572804266357955	0.700201829999518
cds-CBV41168.1	102.137853484097	-0.149604043334786	0.211927525044796	-0.705920777884627	0.480237405418217	0.622446974502937
cds-CBV41169.1	1375.00036460212	0.135166746266511	0.106690936613712	1.26689998753971	0.205191053193328	0.332262283892873
cds-CBV41170.1	1003.33135728813	0.432195982240189	0.0915868291170472	4.71897527632326	2.370356230111e-06	1.47575109429842e-05
cds-CBV41171.1	15.0919599274836	0.0049860943736974	0.452437490306339	0.0110205154977793	0.991207078818555	0.995199667421594
cds-CBV41172.1	372.495017626183	-0.0508413370268746	0.116481706472949	-0.43647486430568	0.66249223229507	0.76771620867566
cds-CBV41173.1	785.85154162779	-0.253630251608273	0.102024072523952	-2.48598438911295	0.0129193632736503	0.0349976149896108
cds-CBV41174.1	183.478713779354	-0.558353427646797	0.161583449655138	-3.45551124721294	0.000549250275900042	0.00208772920660532
cds-CBV41175.1	362.724054676012	-0.659381129950569	0.165800212467271	-3.9769619117993	6.98013400304034e-05	0.000323975114202811
cds-CBV41176.1	2070.15409768006	0.0143630433121407	0.10347422329089	0.138807935496774	0.889601923076416	0.933009742732773
cds-CBV41177.1	195.282886730083	-0.156775681856665	0.13651125884309	-1.14844506735424	0.25078487801499	0.38700179252655
cds-CBV41178.1	84.5630512823274	-0.127265667748825	0.20796355349817	-0.611961401928753	0.54056329513459	0.67594292853843
cds-CBV41179.2	91.7219500523586	-0.238188110147992	0.191039979189187	-1.24679719480138	0.212471869345417	0.339936163139699
cds-CBV41180.1	61.3360704845878	-0.152270220300698	0.25295322718632	-0.60196986610706	0.547194196161664	0.682237122703071
cds-CBV41181.1	38.223396615409	-0.0326221104978668	0.292573795830512	-0.111500452066339	0.91121950713897	0.946064876445894
cds-CBV41182.1	973.98540215065	0.19243989478689	0.135836370236748	1.41670374768914	0.156569560882193	0.269867629759236
cds-CBV41183.1	1295.22372760917	-0.432880009937502	0.0942455198372887	-4.59310968505296	4.36689386386931e-06	2.5718231665682e-05
cds-CBV41184.2	510.781912811998	-0.278926207804915	0.115184818715349	-2.42155355988545	0.015454323461022	0.0408831956173996
cds-CBV41185.1	1058.32133920695	-0.318397780708419	0.0845133453806448	-3.76742607069177	0.000164939362959451	0.000709042904341165
cds-CBV41186.1	811.725046779769	-0.0116952154470482	0.0877855211270762	-0.133224879192987	0.894015535475306	0.935736260464153
cds-CBV41187.1	842.386762560616	-0.29016449185448	0.106537586921156	-2.72358798654995	0.00645770117835056	0.0192399001279075
cds-CBV41188.1	152.897166192318	-0.159834722368608	0.16256442106997	-0.983208510918961	0.325504826842794	0.471101374641014
cds-CBV41189.1	56.5121012211074	-0.375124858367055	0.295094996183353	-1.27120033622657	0.203657387005247	0.330371439566912
cds-CBV41190.1	100.291095095099	-0.305177846062858	0.190412793761163	-1.60271712858563	0.108997120148396	0.204674259415422
cds-CBV41191.1	90.6451907840393	0.24717851138801	0.295401184323471	0.83675531617823	0.402730118851024	0.551064213403202
cds-CBV41192.1	6129.28265225979	-0.207199981173714	0.0775286217145226	-2.67256113408891	0.00752746572511079	0.0220500366586544
cds-CBV41193.1	5999.62955303376	-0.492227253494223	0.303744469091233	-1.62053075391597	0.10511831352502	0.199046790843654
cds-CBV41194.1	2479.91938303264	-0.49973004566205	0.189627847712703	-2.63531992631784	0.00840580138899149	0.0243608152784958
cds-CBV41195.1	6208.77429267811	0.258656418498699	0.0694760346807136	3.7229588546236	0.000196901619737075	0.00083159268873752
cds-CBV41196.1	3264.45180875534	0.202695550402611	0.060715315587196	3.33845831883243	0.000842446683066791	0.00308840098736465
cds-CBV41197.1	9676.61122408922	-0.292283590345177	0.125656707545518	-2.32604845419255	0.020015965920435	0.0511881394749935
cds-CBV41198.1	2976.84264552547	0.148272606633704	0.0882470202662947	1.6801995827879	0.092918490504039	0.180101271717705
cds-CBV41199.1	3986.26088147515	0.106633086465913	0.0893583513558538	1.19331976080518	0.232744166266514	0.364773951557458
cds-CBV41200.2	20781.0362541216	-0.0184550118563146	0.0550153152429853	-0.335452260426112	0.737283951133954	0.823232018412092
cds-CBV41201.2	1106.10201315283	-0.0265885420997566	0.122030426899754	-0.217884529090426	0.827519081568161	0.890445312662617
cds-CBV41202.1	1637.49446704527	-0.00452802948742618	0.100931893593436	-0.0448622266581615	0.964217125273152	0.980448817565994
cds-CBV41203.1	4811.34483948473	0.0289974667261268	0.0571162297890675	0.507692241473493	0.611669190310273	0.729678707040104
cds-CBV41204.1	355.768824460837	0.461644459203443	0.112704996802794	4.09604252073407	4.20272771348904e-05	0.00020535926621663
cds-CBV41205.1	119.777795907075	0.327327914703056	0.197805174970858	1.65479955087767	0.097965165132422	0.188417673659398
cds-CBV41206.1	96.963714985547	0.220906522983754	0.190767450056346	1.15798855055465	0.246868708822154	0.382593522556566
cds-CBV41207.1	295.063344710215	0.590246720457895	0.114240960886877	5.16668203659778	2.38286119556591e-07	1.7741261396265e-06
cds-CBV41208.1	13.8276803825473	0.390653045591953	0.460165550360893	0.84894022441614	0.39591455478457	0.544212964342248
cds-CBV41209.2	1862.29996659984	-0.115579665867853	0.0810755284654717	-1.42558017265439	0.153989562837048	0.267077959368193
cds-CBV41210.1	407.140344882386	-0.180033577221822	0.0980991890630608	-1.8352198314921	0.0664731238815346	0.136889172718987
cds-CBV41211.2	7053.76403704213	-0.0886928262390777	0.0581546422480945	-1.52512031388146	0.127229091326437	0.230634663042051
cds-CBV41212.1	6396.08647707954	-0.226183832438753	0.0564679486365671	-4.00552592931068	6.18796450614335e-05	0.000292853733049589
cds-CBV41213.2	2752.44513689275	0.161817231783526	0.0579244571126048	2.7935908224216	0.00521263890969938	0.0159650882976459
cds-CBV41214.1	983.950711414431	0.0257095799596399	0.0776004028428184	0.331307300191666	0.740412377648108	0.824939554362023
cds-CBV41215.1	14472.5676393093	1.71288598834977	0.068909115888688	24.8571755167585	2.16286893770915e-136	1.95252993351693e-133
cds-CBV41216.2	22800.9603162553	-0.279777922009124	0.0544963819442178	-5.13388067295006	2.83828087215027e-07	2.07470288043211e-06
cds-CBV41217.1	2655.49314448954	-0.323713820566177	0.0870741133283087	-3.71768150363622	0.00020105952736809	0.000847171474126221
cds-CBV41218.1	791.711199252094	-0.144135827370198	0.0956876784044035	-1.50631543970624	0.13198621646342	0.237351706996717
cds-CBV41219.1	269.197339068326	-0.338012362666282	0.139940254440993	-2.41540480268891	0.0157177305676693	0.0415246494715024
cds-CBV41220.1	24209.5980466302	-0.732398763250146	0.0849160379096243	-8.62497569693058	6.41062667220443e-18	1.85190183306642e-16
cds-CBV41221.1	3433.48384088845	-0.302119720277678	0.0695820681290245	-4.34191923869615	1.41243455141009e-05	7.60104495550201e-05
cds-CBV41222.1	18743.6087084471	-0.393563709114782	0.31792619726349	-1.23790902574979	0.215749795272939	0.343961373390986
cds-CBV41223.1	5158.71358643427	-0.377135028109137	0.0669911411564223	-5.62962537432432	1.80601454861693e-08	1.61824281266892e-07
cds-CBV41224.1	394.236105135142	0.0986006072834656	0.163855771076061	0.601752423097112	0.547338948898033	0.682237122703071
cds-CBV41225.1	2655.07333220647	-0.318065775093498	0.0939162356392936	-3.38669637819707	0.000707396286151214	0.00263885122860747
cds-CBV41226.1	5037.97289984331	-0.617121725766712	0.0734397601749979	-8.40310104902558	4.34840205901929e-17	1.09804754091739e-15
cds-CBV41227.1	6513.08890625771	-0.159170260258479	0.0842655447579489	-1.88891273076905	0.0589035233212942	0.12436547760784
cds-CBV41228.1	708.486906662495	-0.0611628829600714	0.131992154943877	-0.463382713814148	0.643090066934656	0.752738486775055
cds-CBV41229.1	2332.6347127783	-0.389987174467542	0.0740077811600769	-5.26954285555475	1.36763938317654e-07	1.05977377953873e-06
cds-CBV41230.1	959.181951619178	-0.395148177461105	0.0860698774141994	-4.59101592023315	4.41093685717368e-06	2.58569691416464e-05
cds-CBV41231.2	571.713974089144	-0.237428705403904	0.110129805511286	-2.15589870790767	0.0310915753963108	0.0729984907386724
cds-CBV41232.1	1396.54613551239	0.200776715071182	0.0834919851850213	2.40474237887928	0.016183870146308	0.0425017855260495
cds-CBV41233.1	612.725651187347	-0.217703496860169	0.0993825011755348	-2.19056166110821	0.0284835281022935	0.0681603843455149
cds-CBV41234.1	568.763257334224	-0.184033319806242	0.138727724682112	-1.32657924166165	0.184647906360188	0.305995222517962
cds-CBV41235.2	851.888331262061	0.0957311444392728	0.0742333032648592	1.2895983369851	0.19719015343591	0.322196219030349
cds-CBV41236.1	2446.31024088182	-0.1168249505145	0.0790132430410288	-1.47854898771636	0.139260895149144	0.246989731033182
cds-CBV41237.1	15427.3562958706	-0.130868039845712	0.0487879559379437	-2.68238415260051	0.00730994648450217	0.0215128090917175
cds-CBV41238.1	2183.59324075345	0.109695409059831	0.0918554202202862	1.19421813973265	0.232392649132364	0.364381179338674
cds-CBV41239.1	3506.60491876912	-0.0930456749930282	0.0520374748404637	-1.78805130875945	0.0737677302344184	0.148896184391551
cds-CBV41240.1	10623.7590686409	-0.370085756431547	0.0465694162584903	-7.94697005385105	1.91128590808906e-15	3.96646747937333e-14
cds-CBV41241.1	18132.399048214	-0.346303826958691	0.0518219103600056	-6.68257546958278	2.34778980645923e-11	3.24822566709743e-10
cds-CBV41242.1	970.739283613103	-0.0602000000537632	0.12736464144413	-0.472658654483559	0.636456728644205	0.74714690550257
cds-CBV41243.1	999.062003007516	-0.025267597366552	0.0868335221470804	-0.290988972251444	0.771059753618979	0.848612243315493
cds-CBV41244.1	233.894869245457	0.0941310440878321	0.205216791375934	0.458690750677388	0.646456257015319	0.755390702611398
cds-CBV41245.1	603.387992984562	-1.08827532596183	0.569388918309314	-1.91130401552817	0.0559655233360574	0.119298408953072
cds-CBV41246.1	4885.37260648914	-0.365458803016668	0.215624164847256	-1.69488796988757	0.0900966750727235	0.175858969560867
cds-CBV41247.1	164.171942254117	-0.569499046918124	0.20463151614273	-2.78304660813293	0.00538510695623347	0.016403471251815
cds-CBV41248.1	880.035889975322	-0.220375274023493	0.116010612752973	-1.89961305085724	0.0574839182686702	0.121959123894341
cds-CBV41249.1	973.468310459	-0.0920103308769851	0.108275958188365	-0.849776186851347	0.395449531426555	0.543780753229738
cds-CBV41250.1	756.86841167157	-0.428700323614888	0.107338928830426	-3.99389418439369	6.49968794470603e-05	0.000305206413112269
cds-CBV41251.1	777.041110090921	0.0308648631681348	0.0958061889866441	0.322159387557285	0.747331949659297	0.829179317483206
cds-CBV41252.1	497.807712533938	0.122034259068773	0.116539858205338	1.0471461090484	0.295032195989861	0.440231925503879
cds-CBV41253.1	2646.89290797812	-0.303958760399662	0.050232515432551	-6.05103602282864	1.43917258930434e-09	1.52400358357125e-08
cds-CBV41254.1	866.586982103332	-0.464436739667015	0.0901516872467096	-5.15172542912076	2.58100729905486e-07	1.90983962231293e-06
cds-CBV41255.1	2958.41883402396	-0.224239477853196	0.0787735766692702	-2.84663319014525	0.00441842416188987	0.013706984234179
cds-CBV41256.2	411.057521127613	-0.133327251765645	0.158626715973806	-0.840509437184976	0.400622812516419	0.54937894173219
cds-CBV41257.1	2124.63439357065	0.0844850918892977	0.0640562282723669	1.31892080080125	0.187195591325482	0.309330763686705
cds-CBV41258.1	1619.96781286008	-0.0478662751310628	0.0605103094177737	-0.791043304713346	0.428918721624682	0.578351569748591
cds-CBV41259.1	2910.4793133006	-0.18368618855009	0.0713058808681657	-2.57603140601684	0.00999415682159382	0.0281504682392943
cds-CBV41260.1	1099.8042886331	0.467551645300985	0.082055450674261	5.69799618988195	1.2122375990495e-08	1.10540150761812e-07
cds-CBV41261.2	2149.63566811823	0.103831356482655	0.094595543575907	1.09763475696227	0.272364009404752	0.412717766664104
cds-CBV41262.2	1278.05723234571	0.0417326779312253	0.0873609284537561	0.477704148409048	0.63286079128462	0.745796993681271
cds-CBV41263.1	1465.74782656169	-0.0640679742038572	0.0764138061773506	-0.838434537014952	0.401786699239364	0.550190280983444
cds-CBV41264.1	1859.64120025507	-0.0303553846941624	0.0898364263092854	-0.337896173537181	0.735441431223476	0.822701055807922
cds-CBV41265.2	2164.14086081589	-0.33193720619531	0.0823392635151464	-4.03133562318358	5.54607787361819e-05	0.000264206955166692
cds-CBV41266.1	8230.67457703015	-0.203385608770444	0.0488831237406866	-4.16065081784374	3.17341969351629e-05	0.000159821736586992
cds-CBV41267.1	6823.98452071787	-0.318747456481608	0.0502759602672357	-6.3399576017513	2.29828400979873e-10	2.66852204481776e-09
cds-CBV41268.1	3833.19191554078	-0.284011026559732	0.0820340501058287	-3.46211147923748	0.000535955108622565	0.00204580750236372
cds-CBV41269.2	7820.05294910533	-0.0953551822385166	0.0677634407324037	-1.4071773984304	0.159374791855071	0.273787998757689
cds-CBV41270.1	4913.42686413197	-0.203352775639621	0.0533685836230898	-3.8103461219016	0.000138772366922699	0.000608878513922074
cds-CBV41271.1	3736.61376795977	-0.0220485373500546	0.0631739003652357	-0.34901339354674	0.727079254478531	0.816635517238561
cds-CBV41272.1	2175.15412026999	-0.00612005158041742	0.0746861303489619	-0.081943615927378	0.934691550546199	0.96186126788895
cds-CBV41273.2	7773.79744879972	-0.205462337546581	0.110965728103054	-1.85158373723973	0.0640856201061899	0.133072555608655
cds-CBV41274.1	11452.416885088	-0.732851412439746	0.11012241628685	-6.65487951636289	2.83532221227608e-11	3.87816231383671e-10
cds-CBV41275.1	1550.53318124261	-0.0366676600210866	0.0819815537761396	-0.44726720014617	0.654682146296911	0.762107424332091
cds-CBV41276.1	2673.09732330463	-0.171458144215628	0.0812285778198638	-2.11081061391794	0.0347885934639159	0.0802566030417842
cds-CBV41277.2	1269.90844778607	-0.0844646024721588	0.120903983818353	-0.698608927552453	0.48479646295577	0.625661196473655
cds-CBV41278.1	2569.90177165868	0.108897053064686	0.0585950242899054	1.85846928786829	0.0631024008221769	0.131368100838866
cds-CBV41279.1	1772.42912209801	0.149315853731841	0.0644832475831585	2.31557589495289	0.0205814362494587	0.052411541817204
cds-CBV41280.1	4907.71873638227	-0.117243161951174	0.0887983853008077	-1.32032988611232	0.18672490154236	0.308728763493343
cds-CBV41281.1	7098.62956929579	-0.0512277508524732	0.1172702050518	-0.436835177612636	0.662230885356973	0.767677600970796
cds-CBV41282.1	5822.65696126944	-0.49802108052615	0.0917878666856272	-5.42578336886147	5.77009075954018e-08	4.76791710130426e-07
cds-CBV41283.1	14409.1087363666	-0.594755044631672	0.0658777251075093	-9.02816610107682	1.74572710103463e-19	5.83687089058894e-18
cds-CBV41284.1	9058.24259801809	-0.605336341068137	0.05744883598308	-10.5369644259881	5.83520544174963e-26	3.57134353392507e-24
cds-CBV41285.1	3085.42935785094	-0.102253265392532	0.0677132787250522	-1.51009177694272	0.131020007454191	0.235849076229853
cds-CBV41286.1	2853.6493749911	0.148006819747852	0.0800438084820999	1.84907268350369	0.0644473181751875	0.133669882786101
cds-CBV41287.1	1395.84078427336	-0.178462664535749	0.122249406455116	-1.4598243845157	0.144338345063795	0.254370797474555
cds-CBV41288.1	1516.57788138956	0.132439432394125	0.0846136481350178	1.56522541355021	0.117530064660337	0.216863088139232
cds-CBV41289.1	475.652295795642	0.0371206391146565	0.136537844213247	0.271870698768914	0.785721441903671	0.858988836425721
cds-CBV41290.1	790.953569705581	0.291337921034943	0.0897417368227108	3.24640386234663	0.00116872913871742	0.00417436292770387
cds-CBV41291.1	970.117794155257	0.106079113614361	0.119458163260921	0.888002215325062	0.37453955966641	0.523398742242805
cds-CBV41292.1	1999.14657038799	-0.00339529754483709	0.117403657392125	-0.0289198617850285	0.976928504832478	0.987197415052626
cds-CBV41293.1	781.92678041187	-0.0496624535940856	0.101392726027353	-0.489802923147446	0.624273362024331	0.740069307376842
cds-CBV41294.1	10401.5797967975	-0.201225835084191	0.0718362541658312	-2.80117382818527	0.00509170840950402	0.0156582404494415
cds-CBV41295.1	3559.78408812396	-0.165843605160642	0.0782361726362131	-2.11978167607701	0.0340244612964616	0.078960366157791
cds-CBV41296.1	268.132421229028	0.00147474907612335	0.151982572896052	0.0097034090686963	0.992257921211176	0.995566366627829
cds-CBV41297.1	217.186027500593	0.201802020184022	0.155661777458944	1.2964134386635	0.194833084621188	0.319066788465809
cds-CBV41298.1	3809.39237655948	0.0073246999687498	0.133872825147726	0.0547138671397061	0.956366421532281	0.975547781964143
cds-CBV41299.1	1937.37122951446	0.0234097943326183	0.0806856630874264	0.290135737091889	0.771712396815505	0.848813117545169
cds-CBV41300.1	2089.12111809276	-0.105832670553615	0.0639845115867979	-1.65403576473423	0.0981202461430158	0.188463940862995
cds-CBV41301.1	3127.12404220982	0.107755453783741	0.0698884725708023	1.5418201288428	0.123117309243678	0.224307065428315
cds-CBV41302.1	2799.22894889978	-0.0744512079158961	0.0702500568113716	-1.05980281433515	0.289234316204495	0.433012071233181
cds-CBV41303.2	807.641090636246	0.119444000081828	0.0962980060214113	1.24035797849511	0.214843016395918	0.343121686070615
cds-CBV41304.1	564.318498858816	0.0642477377632988	0.104015458789526	0.617674896702648	0.536789662866809	0.672803704481794
cds-CBV41305.1	3179.71967131615	-0.123576313634413	0.0797193610548428	-1.55014179741605	0.121107485811645	0.22172754332445
cds-CBV41306.1	419.601137941508	0.146746559282825	0.0942636155478229	1.55676777757772	0.119525630107679	0.21964735385182
cds-CBV41307.2	597.198742820373	0.0739996207327967	0.0947811940389494	0.780741596295857	0.434954490396073	0.583006928292583
cds-CBV41308.1	310.190715382386	0.274964148596225	0.122409050415732	2.24627303015895	0.0246865249530248	0.0606828057218329
cds-CBV41309.1	650.895166552294	0.347721615886168	0.0937807187581794	3.70781564153708	0.000209054759004433	0.000876767403908257
cds-CBV41310.1	8358.94736372476	-0.187775539194438	0.101851980793701	-1.84361205085223	0.0652396985154888	0.134831936969022
cds-CBV41311.2	3972.34050179755	-0.257498571535334	0.0696312833546635	-3.69802995334407	0.000217279254466235	0.000907046691187947
cds-CBV41312.1	1836.70311620516	-0.166590130928747	0.0822703897018223	-2.02490995280963	0.0428766114318895	0.0959872559705847
cds-CBV41313.1	547.421850574452	0.955229253097134	0.111510264544604	8.56628990163538	1.06872621611551e-17	3.01497684874462e-16
cds-CBV41314.1	732.92546830407	-0.134377430524144	0.101280107888772	-1.32678996226703	0.184578171820483	0.305995222517962
cds-CBV41315.1	286.907655396009	0.275315286941182	0.129460178687657	2.12664071479017	0.033449946865919	0.0778271637453824
cds-CBV41316.1	670.605854917407	-0.115556413076708	0.0972255903772868	-1.18853907318318	0.234621095392531	0.367078325590308
cds-CBV41317.1	34.9366565226352	0.786464054477317	0.373770777050645	2.10413468030636	0.0353667004215299	0.0813434109695188
cds-CBV41318.1	728.001617846106	0.334347216975255	0.0880844672075813	3.79575681813829	0.00014719373017957	0.00064270442524598
cds-CBV41319.1	481.339628587589	0.623996268405766	0.13142071484752	4.74808152679548	2.0535526195234e-06	1.28963104506069e-05
cds-CBV41320.1	228.44408452526	0.0234211520360484	0.148003953849822	0.158246799675457	0.874262327508287	0.921740515221146
cds-CBV41321.1	257.345964995547	0.0682724838637936	0.137615002373054	0.496112216593341	0.619815240450574	0.735992381870116
cds-CBV41322.1	153.012262949596	0.5122936001256	0.151802704921109	3.37473301540864	0.000738873347423831	0.0027449135689065
cds-CBV41323.2	101.098722611063	1.39642119866168	0.19399724285481	7.19814971652343	6.10351074664611e-13	9.88330820903099e-12
cds-CBV41324.1	584.624933001126	0.307737601551468	0.0950623559220259	3.23721833491995	0.00120701026149546	0.0042898760376576
cds-CBV41325.1	192.015265779652	0.254556442407458	0.29423715577679	0.865140372008508	0.386961748265521	0.536586312490288
cds-CBV41326.1	183.002996471687	0.390311579038672	0.12900368928162	3.02558462639473	0.0024815295014855	0.0081684621967768
cds-CBV41327.2	693.876541343352	0.223145407279532	0.0909907919024644	2.45239548545449	0.0141908597209852	0.0378737579101831
cds-CBV41328.1	661.424516972428	1.09116569044254	0.12199007824459	8.94470850534869	3.72932698657287e-19	1.19528821754672e-17
cds-CBV41329.1	299.936103647001	1.06054467866424	0.185607826948327	5.71390062639704	1.10415492322511e-08	1.02233421224766e-07
cds-CBV41330.1	288.3767415214	0.0947844609673902	0.129582624630564	0.731459647754608	0.464498443371561	0.608960971201664
cds-CBV41331.1	249.405711463018	0.275241629626979	0.147845874493863	1.86167947241845	0.0626482837375291	0.130689169599201
cds-CBV41332.2	699.884797855678	0.643384176614443	0.0869685287327232	7.39789652635989	1.38358591893679e-13	2.36783353236055e-12
cds-CBV41333.1	2921.07837732611	0.499344373335781	0.113287444015543	4.40776449389459	1.04443019193168e-05	5.74039181592894e-05
cds-CBV41334.1	29.6395070806193	0.0295638619235733	0.355618704267561	0.0831335966550566	0.933745312029834	0.961585713116562
cds-CBV41335.1	18.898688690999	-1.00201478551866	0.433822669481555	-2.3097335755094	0.0209029087584155	0.0529913014848281
cds-CBV41336.2	55.0981647885397	-0.363727911155506	0.26863119297946	-1.35400474949057	0.175734862459723	0.29474156448772
cds-CBV41337.1	768.888964572219	0.111418651054959	0.0913160376666861	1.2201432946713	0.222410558594697	0.352556860002392
cds-CBV41338.1	470.26798787461	-0.370021372469102	0.109439250368238	-3.38106640189936	0.000722050916196352	0.00269073875994327
cds-CBV41339.1	93.1013293837827	0.360304852866084	0.196369107415212	1.83483470291607	0.0665301850240439	0.136889172718987
cds-CBV41340.1	111.489343934027	0.141760233027933	0.191247920440914	0.741238036477002	0.45854912452747	0.604314514983211
cds-CBV41341.1	1236.48742856445	-0.230183446854721	0.0843240536418725	-2.72974835664708	0.0063382686854624	0.0189622934740718
cds-CBV41342.1	818.943959799778	1.68017197863503	0.516268638876281	3.254452918721	0.00113610990028365	0.00406936437169303
cds-CBV41343.1	1334.14215496221	-0.351356587798599	0.0742003680628644	-4.73524049774148	2.18795493590222e-06	1.36927301101264e-05
cds-CBV41344.1	204.37118614095	0.15245587982311	0.165184510045582	0.922942955008557	0.356036933865436	0.50437401655084
cds-CBV41345.1	55.0935566921794	0.232112142298634	0.251253443081884	0.923816762276123	0.355581726394696	0.504124701221535
cds-CBV41346.1	145.10086615518	0.327059059911029	0.191425617110313	1.70854384511429	0.0875354781128486	0.172162642410401
cds-CBV41347.1	594.730145813752	-0.0719634948509351	0.0917138375517447	-0.784652531962076	0.432657320926674	0.581020722365525
cds-CBV41348.1	300.361778482969	-0.36600646343245	0.130873710172595	-2.79663855292072	0.00516372652063961	0.0158421550263633
cds-CBV41349.1	88.4678702774519	-0.841321647413981	0.239991547928625	-3.50563032188198	0.000455527433129545	0.00176114514028992
cds-CBV41350.1	724.096717691791	-0.746311762064639	0.0997467857925277	-7.48206326785266	7.31647050295805e-14	1.27631763218268e-12
cds-CBV41351.1	736.818084361571	-0.00796343980722114	0.0945638795813717	-0.0842122789639636	0.932887655666938	0.961100520574412
cds-CBV41352.1	231.981639277382	0.185857572103106	0.119607515682635	1.55389543075418	0.120209361827966	0.220791457558894
cds-CBV41353.1	138.896489926488	0.146707163223092	0.17086514108781	0.858613771592517	0.390553637614394	0.539720315891916
cds-CBV41354.1	53.821873561814	0.0234978617096582	0.238388085461302	0.0985697823957426	0.921479863303117	0.953423821348348
cds-CBV41355.1	135.946800275361	0.408322641085984	0.185896706917534	2.19650282060736	0.0280559735010327	0.0674950834858288
cds-CBV41356.1	209.178402252443	-0.138419369362848	0.151277024796166	-0.91500589431447	0.360188535765134	0.507479662076462
cds-CBV41357.1	366.007703855502	-0.140949070353304	0.138077161818666	-1.02079930161376	0.307349535369558	0.45373232457524
cds-CBV41359.1	329.225899186484	-0.646386941859511	0.140175809325433	-4.61125885393573	4.00237770078972e-06	2.38491516131216e-05
cds-CBV41360.1	341.356003470591	-0.316511748475217	0.14954285850496	-2.11652867705962	0.0342998688829416	0.0794973212684865
cds-CBV41361.1	105.121862562509	-0.144995974707822	0.196904749316453	-0.736376218507529	0.461501773280849	0.605993783024416
cds-CBV41362.1	94.8430785331555	-0.443317495821933	0.202926024495538	-2.18462613124164	0.0289162703406911	0.0687888810610072
cds-CBV41363.1	146.695647405542	-0.0913362451852368	0.154584706621406	-0.590849167304297	0.554621487986739	0.68681007994517
cds-CBV41364.1	343.714721743644	-0.117564523830957	0.126824328851603	-0.926987155347136	0.353933203334736	0.501984602215919
cds-CBV41365.1	375.99013554093	-0.170047807221735	0.15686812468542	-1.08401759479655	0.278356997665543	0.420036405587244
cds-CBV41366.1	301.951834233918	-0.128663247046649	0.115475419119622	-1.11420463357111	0.265191408065767	0.404053238196407
cds-CBV41367.1	981.101083004522	0.0471539327796916	0.119220268334079	0.395519431709017	0.692459583798163	0.789539487557678
cds-CBV41368.1	451.797847298658	-0.797375475264332	0.183390802942181	-4.34795781725066	1.37411023777646e-05	7.40583890837433e-05
cds-CBV41369.1	1141.22131041834	0.144976651732613	0.101462032290463	1.42887589041759	0.153039908135062	0.265941823039321
cds-CBV41370.1	2515.13835427584	0.218422413600283	0.0696213604061005	3.13729022711174	0.00170517244755586	0.00585302063509905
cds-CBV41371.1	2369.71105106741	0.0293977763811362	0.0802695322386644	0.366238291930345	0.714187271263921	0.805412316219244
cds-CBV41372.1	380.251136294496	0.164020188541499	0.130474457970127	1.25710572853311	0.20871535309706	0.336761009845167
cds-CBV41373.1	133.849284292334	0.2183320458665	0.152925580473894	1.4277012726708	0.153377859712373	0.266400890534573
cds-CBV41374.1	57.0396005080767	0.839584457341867	0.264074968807064	3.1793413102901	0.00147610169012383	0.00511045369418711
cds-CBV41375.2	354.93988231471	-0.774218876568821	0.113617992748428	-6.81422772784841	9.47714788478674e-12	1.34732208708523e-10
cds-CBV41376.1	508.517209264969	-0.334800285152202	0.158326448173368	-2.11462007147153	0.0344623415693815	0.0798226526023326
cds-CBV41377.1	409.477038496486	1.36025009535967	0.523907299491997	2.59635644832325	0.00942182664423401	0.0267050361164278
cds-CBV41378.1	1237.02040014216	1.10798674849045	0.440488889455327	2.51535685692435	0.0118911953939431	0.0326781632934006
cds-CBV41379.1	242.038766006547	0.591236439248359	0.177430508155164	3.33221408987523	0.000861579485114983	0.0031489509319334
cds-CBV41380.1	497.428997911187	-0.216496277972411	0.110127938887907	-1.96586152577294	0.0493146084076141	0.107924273309027
cds-CBV41381.2	496.64384051955	-0.376476583988391	0.106346459513344	-3.54009513538297	0.00039998281827517	0.00157335289410854
cds-CBV41382.1	170.290306962329	-0.749096854497546	0.154966365883523	-4.83393186790342	1.33862416984316e-06	8.75683311105732e-06
cds-CBV41383.1	835.656528695138	-0.541289213492626	0.112738026350829	-4.80130113160035	1.57638008711111e-06	1.01458071057472e-05
cds-CBV41384.1	449.612083390886	-0.568552095473303	0.124367615995601	-4.57154453691075	4.84142360353423e-06	2.8197388116713e-05
cds-CBV41385.1	346.475811265505	-0.63324326953844	0.172833625548118	-3.66388928965758	0.000248414192019231	0.00102751849642777
cds-CBV41386.1	165.294357560723	-0.568086176209126	0.198868418570473	-2.85659322024433	0.00428214239444677	0.0133877196418591
cds-CBV41387.1	1489.78784897597	-0.436489784221531	0.15870811748336	-2.75026754234733	0.00595466243360863	0.0179484858495499
cds-CBV41388.1	667.820323712575	0.01528370239521	0.162836125096594	0.0938594085688522	0.925220838708057	0.955440808500532
cds-CBV41389.1	363.099137127771	0.247742024819675	0.106601531241435	2.32400062114099	0.0201254607502516	0.0514317330284206
cds-CBV41390.1	408.558340443828	0.264234777037587	0.112667383703481	2.34526416032702	0.019013603163592	0.0490765697096003
cds-CBV41391.1	818.355874787738	0.12088571901929	0.0838675070381657	1.44138920171168	0.149474759202599	0.261286807849682
cds-CBV41392.1	313.234132138907	0.00122493278441535	0.160574876691255	0.00762842114318157	0.993913459578758	0.996673563604247
cds-CBV41393.1	2679.98628265345	-0.11383321322338	0.118748330941382	-0.958608953245592	0.33775578046092	0.484367006848444
cds-CBV41394.1	1780.71395961626	0.0474605794646012	0.0794104179083099	0.597661877556177	0.550065567442559	0.683512306963207
cds-CBV41395.1	197.398754686721	0.723623057746513	0.199505196617822	3.62708876768111	0.000286634773844784	0.00116689759679089
cds-CBV41396.1	8539.0409030662	0.230651705484326	0.0731955536049197	3.15117099502098	0.00162617255638274	0.00558716374985545
cds-CBV41397.1	1242.24134704653	0.0732691594627836	0.0940088303234606	0.779385928009985	0.435752410675905	0.583859723543856
cds-CBV41398.1	1369.06333667248	-0.164538071518204	0.0894149884106635	-1.84016208515866	0.0657444445568169	0.135619692671263
cds-CBV41399.1	276.433679401633	-0.187139618249685	0.119492244955463	-1.56612354483285	0.117319697021582	0.216586354236676
cds-CBV41400.1	452.473549012646	-0.962949403962721	0.108794498980501	-8.8510854223917	8.66721861403175e-19	2.67498516369817e-17
cds-CBV41401.1	431.024540692753	-0.482813740657705	0.127654813635862	-3.78218201810188	0.000155459616673586	0.000670686589974096
cds-CBV41402.1	301.183500212412	-0.656534346197513	0.115383897675374	-5.68999972634515	1.27039575458402e-08	1.14972407764484e-07
cds-CBV41403.1	1561.39489953918	-0.491634435842848	0.0645964123471398	-7.61086286341748	2.7227200915529e-14	5.09416696922151e-13
cds-CBV41404.1	4235.51912369447	-0.0766550352959195	0.057328249951291	-1.33712498394857	0.181181843207634	0.301357731839137
cds-CBV41405.1	4668.56393289579	-0.00781446093329269	0.060070764834269	-0.130087588444266	0.896497129662321	0.936433652071346
cds-CBV41406.1	3831.10806536074	-0.0368798462556977	0.0776354630951296	-0.475038658692709	0.634759418981952	0.746860952083359
cds-CBV41407.1	1889.61375470458	-0.300875090573302	0.129693140570908	-2.31989979769826	0.0203462985312013	0.0519226035308607
cds-CBV41408.1	2664.09380786122	-0.883952008161364	0.0973517888686942	-9.07997704442409	1.08597753671912e-19	3.69949517461578e-18
cds-CBV41409.1	1282.79041051415	-0.647123436470044	0.0959465890730449	-6.74462159334694	1.53426356190255e-11	2.13908329035912e-10
cds-CBV41410.1	13432.0364062657	-0.0814647452063323	0.0476804574632456	-1.70855628365414	0.0875331722920882	0.172162642410401
cds-CBV41411.1	2145.71745278669	-0.316100913178832	0.0646433406950938	-4.88992229949562	1.00875788376418e-06	6.69600132035379e-06
cds-CBV41412.1	4830.02072687383	-0.372930618073617	0.0677606856991807	-5.50364291957167	3.72022678311401e-08	3.15345983892599e-07
cds-CBV41413.1	2372.36036177332	-0.741475932835207	0.124380197544467	-5.9613664190405	2.50137353636322e-09	2.57335038171157e-08
cds-CBV41414.1	1737.83066161437	-0.469996281917714	0.11268696203967	-4.17081331691469	3.03514433658932e-05	0.000153715374465975
cds-CBV41415.1	5268.54539985417	-0.473214216343483	0.0722550068367594	-6.54922388164162	5.78368704894552e-11	7.30241046634345e-10
cds-CBV41416.1	23.3496464135727	0.533744378446477	0.437211487351938	1.22079221129164	0.222164703547726	0.352476601278927
cds-CBV41417.2	175.966707091924	1.0840603359144	0.178221763274122	6.08264847120278	1.18213341961371e-09	1.26667174428044e-08
cds-CBV41418.1	326.826935992777	0.257312455714932	0.113316872891688	2.27073382055716	0.0231630963418039	0.0575649971715443
cds-CBV41419.1	319.916057937184	2.30191596953271	0.158456679014845	14.5270996706744	8.16030211752749e-48	1.55088689191536e-45
cds-CBV41420.1	614.967560378344	0.917114267978148	0.12312464697512	7.44866515770373	9.42893413986071e-14	1.62908522387737e-12
cds-CBV41421.1	889.3260903845	0.686908228286665	0.109416592768974	6.27791645584346	3.43140198502512e-10	3.90876737158539e-09
cds-CBV41422.1	713.003727288191	0.896866798862134	0.117946904281082	7.60398761060139	2.87142754973406e-14	5.34470354746891e-13
cds-CBV41423.1	375.131449605692	1.04300891206215	0.124258435689479	8.39386804022405	4.70404094681147e-17	1.17146840406457e-15
cds-CBV41424.1	215.130091746761	-0.506622903057231	0.129423048054381	-3.9144720409023	9.06022349569973e-05	0.000413086705088027
cds-CBV41425.1	625.688226946981	-0.937706250300647	0.124486627186767	-7.53258620216138	4.97450637293417e-14	8.93678731973397e-13
cds-CBV41426.1	320.140488480478	-0.187483453248534	0.146062940003521	-1.28357989537945	0.199288987988561	0.324743924019267
cds-CBV41427.1	112.740567768577	0.00414964985201459	0.264693801021738	0.0156771705117257	0.987491940052363	0.992617336652105
cds-CBV41428.1	11.5795577208247	0.0902142519193448	0.69087299484692	0.130580081421961	0.896107500513926	0.936433652071346
cds-CBV41429.1	57.411365346652	0.0209477994327115	0.25253485600113	0.0829501311795856	0.933891192439708	0.961585713116562
cds-CBV41430.1	101.873074536709	0.245788444117755	0.188538799806411	1.3036491394351	0.192353238053412	0.315865185361923
cds-CBV41431.1	11540.8735747941	-0.0773457315882522	0.0890898794324338	-0.868176408824434	0.385297766881517	0.534913585624436
cds-CBV41432.1	1284.41209147037	-0.046797130398104	0.112030631646481	-0.417717277054861	0.676153838864533	0.777824629544386
cds-CBV41433.1	828.818431294591	0.0381481208385493	0.123718614124522	0.308345846811325	0.757819183630528	0.837614041043721
cds-CBV41434.1	1671.33219163155	0.02681971420343	0.0846382174462983	0.316874752477469	0.751338640172557	0.833256704441986
cds-CBV41435.1	2033.3047299149	0.199331742139576	0.149453432598537	1.33373813283381	0.182289692889809	0.302782005991306
cds-CBV41436.1	1063.57786737588	-0.0393373673318201	0.0931964581301772	-0.422090797451481	0.672958744705335	0.775136850759478
cds-CBV41437.1	1043.1776276442	0.177810230658687	0.0945224771959473	1.88114230533847	0.0599525634836025	0.12608544364548
cds-CBV41438.1	459.753284457178	-0.402651053832772	0.104021892795436	-3.87082990909043	0.000108465456288102	0.000485339235014048
cds-CBV41439.1	469.015635551344	-0.695126815496546	0.120410488672151	-5.77297561999945	7.78837143392787e-09	7.3815772304235e-08
cds-CBV41440.1	1118.59700245848	-0.813758510541966	0.10573697854715	-7.69606358837933	1.40321998949063e-14	2.73893372002739e-13
cds-CBV41441.1	1437.5078881257	-1.76324316389575	0.116060304847194	-15.1924740006263	3.96661699692022e-52	1.02310385541992e-49
cds-CBV41442.1	103.9078045306	-0.587227890065906	0.268236648911207	-2.18921572592526	0.0285811641769579	0.0683034969179318
cds-CBV41443.1	363.219330568022	-1.07264630867075	0.136596879624988	-7.85264137523188	4.07365274187581e-15	8.35793184710998e-14
cds-CBV41444.1	18195.9160103754	-0.194381468123501	0.119216454422674	-1.63049194060355	0.102997567178546	0.195752738549911
cds-CBV41445.1	1197.4747835679	-0.225770464266684	0.113225880063323	-1.9939828609892	0.0461539275618163	0.101685071644734
cds-CBV41446.1	1233.78706920669	-0.698370257109739	0.109978806402286	-6.3500439762476	2.15253384800536e-10	2.51546916671436e-09
cds-CBV41447.1	1913.31268531285	-0.631993437406922	0.11388045935192	-5.54962142762261	2.86288849862878e-08	2.47366276423892e-07
cds-CBV41448.1	349.508984721744	-0.0783443209309399	0.113593074806086	-0.689692756928014	0.490387421723948	0.631072337792294
cds-CBV41449.1	791.456662719037	-0.142307124453881	0.0902148525860606	-1.5774245634124	0.114697867158402	0.212833503755905
cds-CBV41450.1	2422.26515285473	0.131305706538492	0.0891186479999098	1.47338081855355	0.140648379461184	0.248839440585172
cds-CBV41451.2	843.271783853947	-0.253733149346569	0.072184669941875	-3.51505589138083	0.000439661446197416	0.00170345223414042
cds-CBV41452.1	175.180216934362	-0.621518088386486	0.153023725028516	-4.0615799169094	4.87417268045609e-05	0.000234988485302095
cds-CBV41453.1	80.9515684712273	-0.237384224965394	0.197465075531046	-1.20215802377708	0.229302309113741	0.360852237873276
cds-CBV41454.1	566.885887822795	-0.0526460886448168	0.101019351849694	-0.521148549073535	0.602263292770887	0.722965062779574
cds-CBV41455.1	4402.39628278881	0.759717592777748	0.210942450625184	3.60153961673492	0.00031633820419079	0.00127773742207264
cds-CBV41456.1	161.130914553412	0.362491861754938	0.216570793671329	1.67377999410697	0.0941738455419027	0.182338743298558
cds-CBV41457.1	199.225171157111	0.46808546307961	0.13417413609162	3.4886415274549	0.000485481739736435	0.00185903983264927
cds-CBV41458.1	20.700799306547	0.646372841851063	0.40403120530917	1.59980920621329	0.109640915872095	0.205455810697528
cds-CBV41459.1	656.043759737128	0.213121767350968	0.112618017613235	1.89243046421661	0.0584336502560336	0.123708676096655
cds-CBV41460.1	714.917571311605	0.073037550898011	0.107197882309926	0.681333896940688	0.495660239468846	0.635869602035135
cds-CBV41461.1	579.028295742491	0.0783389330349796	0.123691976513796	0.633338840908909	0.526512394245257	0.664102163902579
cds-CBV41462.1	3889.05728055748	0.0331420284615824	0.088375602678753	0.375013323326962	0.70765055798531	0.801802215806224
cds-CBV41463.1	556.464457114716	-0.375245782734251	0.0955493825565029	-3.92724445406385	8.59246378163588e-05	0.000394248878214577
cds-CBV41464.1	640.875763893453	0.105864662617097	0.0984149566004362	1.0756968887047	0.282062839368543	0.42421029277793
cds-CBV41465.1	96.1563459746046	-0.228794935097675	0.203564857684955	-1.12394122295788	0.261037961757497	0.399579516704672
cds-CBV41466.1	601.584324461843	-0.437985753378712	0.117773316143554	-3.71888784081489	0.000200101871806104	0.00084412133071477
cds-CBV41467.1	564.610880840753	-0.17188685481831	0.11283838318021	-1.52330129140361	0.127683344221272	0.230994266524556
cds-CBV41468.1	787.363600341579	-0.283532074830986	0.144710878373955	-1.95930035127212	0.0500776226504856	0.109263018363084
cds-CBV41469.1	443.700645379764	0.101961376013834	0.111292134199086	0.916159769489539	0.359583102736761	0.507293274159578
cds-CBV41470.1	404.694396684134	0.1703059405453	0.116465278293821	1.46228938822135	0.143661925248511	0.253540502161415
cds-CBV41471.1	1020.98887472673	0.267068084196926	0.0930178638557705	2.87114832706791	0.00408983569163115	0.0128420840717218
cds-CBV41472.1	5043.81677827835	-0.407222547537052	0.045843374967382	-8.88290942424713	6.51339957299767e-19	2.02757636707712e-17
cds-CBV41473.1	267.858368922899	0.418172971593619	0.15697487942496	2.66394835355502	0.00772294187187006	0.0225444972508672
cds-CBV41474.1	295.192317991682	-0.44636049072731	0.155232045018809	-2.87544038135442	0.00403464332016208	0.0127129991527969
cds-CBV41475.1	179.681946751292	-0.71566796949326	0.179705667207289	-3.98244518726137	6.82098591116857e-05	0.000318224549421572
cds-CBV41476.1	992.428924917891	-0.506945662425017	0.0829397772618006	-6.11221393596025	9.82583372205348e-10	1.07518441122228e-08
cds-CBV41477.1	2521.65738993278	-0.0883608171237742	0.0720332919535611	-1.22666637505251	0.219948010687685	0.349266608000541
cds-CBV41478.1	267.380762643946	-0.0860056238531346	0.152097696476653	-0.565463027024453	0.571758865564958	0.6992413822802
cds-CBV41479.1	256.929626577583	-0.191028945739547	0.14196948796076	-1.34556339170813	0.178443364527005	0.297900596073517
cds-CBV41480.1	108.443092810416	0.387504252838563	0.198927959839292	1.94796273561352	0.0514194221807461	0.111650952191626
cds-CBV41481.1	842.077295508656	0.114858516304598	0.110587222566317	1.03862375452751	0.298979753662211	0.444401839404051
cds-CBV41482.1	1849.49397809404	-0.617784163403633	0.125724731701846	-4.91378390743913	8.93352116236174e-07	6.00725231234418e-06
cds-CBV41483.1	800.752230313801	-0.17219302452897	0.108821982496895	-1.58233677220394	0.113572710378824	0.211397452153575
cds-CBV41484.1	2103.61331421582	0.0374283178342961	0.0933725230534651	0.400849378492906	0.688531021643502	0.786052962110238
cds-CBV41485.1	565.843307202868	-0.10983991299219	0.12336022222746	-0.890399765895847	0.373251268043889	0.522204699305108
cds-CBV41486.1	626.943137711707	0.238449374164708	0.110316125490745	2.16150968957582	0.0306559892842156	0.0721164672998713
cds-CBV41487.1	1259.04613978834	-0.122458995079667	0.0961396489256193	-1.27376162122675	0.202747910412953	0.329381024605183
cds-CBV41488.1	673.629967220958	-0.0946310338946509	0.0955284062055588	-0.990606225451129	0.321877896638126	0.469048056803984
cds-CBV41490.1	2578.68406745036	-0.289556942359395	0.0798400186960258	-3.62671436064942	0.000287050530466421	0.0011672741728764
cds-CBV41491.1	163.180415025044	0.115726913209818	0.164533040461609	0.703365797441889	0.481827815662315	0.623612990091978
cds-CBV41492.1	379.64069609372	-0.0559817116821643	0.103603994114475	-0.540343180401987	0.58896038480349	0.711520893116561
cds-CBV41493.1	1653.98390871215	0.0269138190161341	0.0758601779528078	0.354781912492706	0.72275297980477	0.812534561044528
cds-CBV41494.1	183.950403831685	0.298832315385845	0.133750323886832	2.23425489151481	0.0254663065423418	0.0623027323336019
cds-CBV41495.1	104.235951872879	-0.0504064062433441	0.177634752471108	-0.28376432844436	0.776590993029531	0.852361725176182
cds-CBV41496.1	468.692086112351	-0.0639741999112208	0.102872929722731	-0.621875940382446	0.534023446650894	0.671014376592686
cds-CBV41497.1	1114.29372971849	0.0124301188715858	0.101120698078652	0.122923586444366	0.90216760798621	0.939367714082528
cds-CBV41498.1	1249.86279357394	-0.196081522560986	0.0917444408032748	-2.13725780923814	0.0325770284182917	0.075893967495775
cds-CBV41499.2	2766.38081054589	-0.176364192794306	0.0857989425926138	-2.05555205536401	0.0398257131904226	0.0902199813868356
cds-CBV41500.1	4263.32258950343	-0.318933639610167	0.100137486734333	-3.18495750204222	0.0014477526744651	0.00502193554994571
cds-CBV41501.1	2387.8040677517	-0.0312709339260598	0.102436025341782	-0.305272816098857	0.760158378004292	0.839685501062557
cds-CBV41502.2	1726.53753639633	0.16060996151181	0.0834829832516362	1.92386466386444	0.0543715494863013	0.116658149254328
cds-CBV41503.1	1043.39206178681	0.194369280282668	0.107577958877375	1.80677605627584	0.0707972034452205	0.144186651506325
cds-CBV41504.1	3030.58196725843	0.162452425348928	0.0647574876162947	2.5086276711583	0.0121201160648828	0.0331328007325411
cds-CBV41505.1	1739.70582048471	0.0810501788305822	0.103153974502525	0.785720368230684	0.432031327763466	0.581020722365525
cds-CBV41506.1	26.6906516824798	0.763243775852265	0.472360882094911	1.61580648352441	0.106136159339779	0.200389224432015
cds-CBV41507.1	129.844801369523	0.337529917893618	0.179965386520819	1.87552686891026	0.0607202766237917	0.127329221189612
cds-CBV41508.1	13.1159844375429	0.801911395086204	0.65757005080326	1.21950717510115	0.222651754238167	0.352784328457228
cds-CBV41509.1	181.049476908956	0.919300575548654	0.160283142022822	5.73547887785827	9.72372104051575e-09	9.12009264345517e-08
cds-CBV41510.1	1315.1627534536	0.0597518805429731	0.0690857918632158	0.86489390845048	0.387097021334035	0.536586312490288
cds-CBV41511.1	1089.73709940153	0.241594204722431	0.0745792394821757	3.23942971797362	0.00119768979439849	0.00426935621675515
cds-CBV41512.1	242.015003005068	0.229611819775348	0.13061539995873	1.75792303088225	0.0787606065214361	0.157042821727723
cds-CBV41513.1	11781.6783678621	-0.0747477902577408	0.0484554172704096	-1.54260956707079	0.122925535366832	0.224070726001832
cds-CBV41514.2	7405.92296259834	-0.355271945348727	0.0682219883820961	-5.20758708114645	1.9131206317181e-07	1.44524656927491e-06
cds-CBV41515.1	37.4697941795047	0.857099610273156	0.3326004434415	2.5769647250152	0.00996721217165344	0.0280964895798911
cds-CBV41516.1	1532.34155618507	0.143314391445807	0.132667770884439	1.08025024081125	0.280030761251111	0.421856937370781
cds-CBV41517.1	91.1944835820967	0.0272002095702581	0.209012826007151	0.13013655711888	0.896458387639513	0.936433652071346
cds-CBV41518.1	241.297873104907	0.442050514247137	0.183492097591499	2.40909837562191	0.0159919866645404	0.0420896966805069
cds-CBV41519.1	58.4444748166533	-0.155813381203838	0.283884068682538	-0.548862716836996	0.583099665966094	0.70775559455582
cds-CBV41520.1	54.1789802663323	-0.374844591741665	0.261151169279533	-1.43535482830037	0.151186011201529	0.26348102627834
cds-CBV41521.1	6.18883937093648	0.724254638677685	0.759600685302811	0.953467595133837	0.340353207177227	0.486738784600779
cds-CBV41522.1	0.480757744071394	-1.56355223869513	3.30922884631538	-0.472482355046569	0.636582533394127	0.74714690550257
cds-CBV41523.1	12.9542011481687	0.484489491712865	0.566313406441816	0.855514784219827	0.39226622335441	0.540940812347188
cds-CBV41524.1	75.4987654090938	0.361741936150702	0.222567618165409	1.62531251910087	0.104095985249906	0.197374761425177
cds-CBV41525.1	220.373200997746	0.250921084959112	0.176909644067487	1.41835729918371	0.156086475677839	0.269420776134166
cds-CBV41526.1	938.176836515591	-0.027420697558206	0.0746430465476611	-0.367357695411016	0.713352223075434	0.805225032049201
cds-CBV41527.1	2635.269789264	-0.192492502348114	0.0874973579583704	-2.19998074044359	0.0278082615057905	0.0669884138074781
cds-CBV41528.1	4625.47693426607	-0.308634581450199	0.140313740600578	-2.19960340398001	0.0278350454699299	0.0670082327946112
cds-CBV41529.1	60.2063301835231	0.0621921789719429	0.267913995293119	0.232134864413857	0.816433266486308	0.883470340210386
cds-CBV41530.1	269.615814118221	0.440110099219461	0.144074859886395	3.05473209945505	0.0022526164004416	0.0074762847628627
cds-CBV41531.2	552.982924092731	-0.0923185378245978	0.093310992999708	-0.989364005856059	0.322485078549831	0.469345435041458
cds-CBV41532.1	219.73035411921	-0.333588286302706	0.130561544924683	-2.55502710614479	0.0106179529031601	0.0296760278121602
cds-CBV41533.1	67.7316660685053	0.435860207766414	0.22783650144053	1.91303941647025	0.0557430065812724	0.118964537095139
cds-CBV41534.1	3500.05687410261	0.389239903874611	0.0713879257975218	5.4524613164783	4.96773810388901e-08	4.12379363060763e-07
cds-CBV41535.1	3971.36994683818	0.296933698014174	0.105776178997493	2.80718873406471	0.00499759517820539	0.0154176520040534
cds-CBV41536.1	3730.41268385806	-0.760447717908211	0.0939909860215235	-8.09064517882675	5.93495125261789e-16	1.29885508928504e-14
cds-CBV41537.1	665.407152757573	0.314376321853817	0.117367890227721	2.67855476692863	0.00739406391749407	0.0217249510220269
cds-CBV41538.1	757.928315552995	0.204161381733426	0.1008195263835	2.02501825843569	0.042865489422913	0.0959872559705847
cds-CBV41539.1	74.566198803957	0.1747698379482	0.271747586183429	0.643132991180393	0.520137808978742	0.657409040329799
cds-CBV41540.1	93.2056820821997	0.366623015573896	0.19070505150565	1.92246095569752	0.0545477819565395	0.116828019362434
cds-CBV41541.2	2044.12396785949	0.25711021593633	0.0806899847021402	3.18639564606969	0.00144057446115161	0.00500184074924852
cds-CBV41542.1	498.045924901653	0.320197162502909	0.13552941920706	2.36256573942604	0.01814892225998	0.0472840968836852
cds-CBV41543.1	777.538008066693	0.347806223860575	0.153978574723458	2.25879622853522	0.0238960632463506	0.0590613856143545
cds-CBV41544.2	1107.06474074712	0.0117400466872391	0.327251185848761	0.0358747261886615	0.971382248471187	0.983959219709156
cds-CBV41545.1	1163.97965018966	0.872924449921555	0.304949309573738	2.86252312275027	0.00420282592869745	0.0131739621775404
cds-CBV41546.1	1423.2004438075	0.370185604755561	0.132546764795638	2.79286790082216	0.00522430217798517	0.0159855759406514
cds-CBV41547.1	36.8895485270048	1.35330190626823	0.319906285911534	4.23030733019879	2.33372254244514e-05	0.000120043762119222
cds-CBV41548.1	2146.25649030447	0.345743751380416	0.102459240945985	3.37445161791396	0.000739629161602332	0.0027449135689065
cds-CBV41549.1	22.3967916249368	-0.0554434367123822	0.401590770129835	-0.138059539302801	0.890193362450806	0.933140634624912
cds-CBV41550.1	76.8039156591403	0.224054210179659	0.253058584491891	0.885384744522819	0.375949157489052	0.52496226128885
cds-CBV41551.1	134.520184176491	-0.0140241214377809	0.216278190096891	-0.0648429757595907	0.948299023720977	0.969080145809503
cds-CBV41552.1	328.06548592014	-0.370534572563255	0.146958560014235	-2.52135413226262	0.0116904133443368	0.0322491081637894
cds-CBV41553.1	1389.48876265082	-0.275718732336898	0.0661055369489606	-4.17088711570073	3.03416146288236e-05	0.000153715374465975
cds-CBV41554.1	601.083759339215	0.205695996179744	0.087968337331975	2.33829582800331	0.0193719072965195	0.0498588433697304
cds-CBV41555.1	1497.72358840655	-0.262640941753744	0.0849179733306424	-3.09287812052589	0.00198225527111416	0.00668964839625536
cds-CBV41556.1	29750.0770893529	-0.0795824669198082	0.0588724275729695	-1.35177824663625	0.176446265065812	0.295543427004267
cds-CBV41557.1	2329.14791172316	-0.126531797593798	0.0831366952807873	-1.5219729045814	0.128015870020122	0.231364017338669
cds-CBV41558.1	948.683941176968	0.0840788881385397	0.112886805054892	0.744807048951877	0.456388372979664	0.603448705539936
cds-CBV41559.1	2135.67692251948	0.0520489783636038	0.0886577185334399	0.587077800157602	0.557151456460789	0.688762036727117
cds-CBV41560.1	1071.89396467661	-0.0869121075074631	0.153316960910584	-0.566878621851572	0.570796649539957	0.698745030353471
cds-CBV41561.1	3952.2681650943	0.134357688450735	0.0695883523209384	1.93074967246075	0.053514016875532	0.115297801275385
cds-CBV41562.2	6920.4050970388	0.021735657268077	0.0805999394974416	0.269673369528607	0.787411549772997	0.86031561459313
cds-CBV41563.1	13531.5184611178	-0.340856210190619	0.0469048504409834	-7.26697147493286	3.67636398407476e-13	6.06180381118445e-12
cds-CBV41564.1	5443.1100283657	0.0215832516883212	0.0627636716318791	0.343881279204172	0.730935571274532	0.819914347476082
cds-CBV41565.1	1247.49187145448	-0.320447770854969	0.0889262556390947	-3.60352258792386	0.000313933451570601	0.00126944422577989
cds-CBV41566.2	2486.18882421819	0.153653505194999	0.0659032214979309	2.33150218915812	0.0197268947716708	0.0506641657329326
cds-CBV41567.1	714.42816446489	0.24170630767942	0.120857462812931	1.99992869330332	0.0455079642803734	0.100691947926733
cds-CBV41568.1	3354.01449426245	-0.164553238222896	0.0566188214558149	-2.90633457199941	0.00365690206832313	0.0116652591596421
cds-CBV41569.1	16648.3686378186	-5.17087889537267	0.129119712585806	-40.0471685679783	0	0
cds-CBV41570.1	335.54332187391	1.22363746061551	0.134338852351537	9.1085895047957	8.34599227675734e-20	2.87022648679722e-18
cds-CBV41571.1	13456.5693254246	-0.114367266246786	0.0722376319418103	-1.58320896148579	0.113373844586308	0.211186427560306
cds-CBV41572.1	6784.12395222818	0.107268773647375	0.0929826547622729	1.15364283716815	0.24864662836299	0.384671023958888
cds-CBV41573.1	1300.258348707	0.217047078382324	0.103698480193113	2.09305939660955	0.0363438526879743	0.0831144091553358
cds-CBV41574.1	3495.97013787639	0.106803055003294	0.0966680698344179	1.10484315230702	0.269227558557681	0.408479291576381
cds-CBV41575.1	1418.46788518621	0.169129933909627	0.0757879336239073	2.23162086393493	0.0256400315042169	0.0626428645207897
cds-CBV41576.1	748.907404201922	0.243082795463045	0.111989211384083	2.17059118872941	0.0299620887386106	0.0707606948561956
cds-CBV41577.1	40542.1437550935	-0.717036505244977	0.103048684212901	-6.95823057540031	3.44572942478622e-12	5.12038228514528e-11
cds-CBV41578.1	2601.76779665268	-0.362151162877146	0.0802689733222213	-4.51172038071764	6.43039239306929e-06	3.66826965740493e-05
cds-CBV41579.1	3225.85230735791	-0.158700920400347	0.0761623396114581	-2.08371908229131	0.0371857274309759	0.0847177676676682
cds-CBV41580.1	9549.00316760556	0.219160509853009	0.0474112219117887	4.62254506455812	3.79060429592339e-06	2.2662039921489e-05
cds-CBV41581.2	550.541055175687	0.110591018147674	0.118224497633536	0.935432337301839	0.34956553828558	0.497548742116369
cds-CBV41582.1	2609.83544073216	0.285037921190899	0.105481946318076	2.70224366481996	0.00688732683004497	0.020335353379634
cds-CBV41583.1	1302.19732244787	0.334603884412556	0.120235760752988	2.78289821860873	0.00538757045268696	0.016403471251815
cds-CBV41584.1	1474.11097062512	0.0572935079439294	0.129956315840552	0.440867437441246	0.659308968567657	0.764781460166338
cds-CBV41585.1	3506.94383935202	-0.0724995842921486	0.0815762795367173	-0.888733645416088	0.374146244398242	0.523051524785927
cds-CBV41586.1	1306.92637102563	0.0222847480322312	0.0662128555934299	0.33656225566025	0.73644691338999	0.823060911250775
cds-CBV41587.1	7979.14270482923	0.0680111091111623	0.0971639812123406	0.699962149168548	0.4839509429013	0.625240377394131
cds-CBV41588.1	514444.779706711	0.00799831860035815	0.100205253256923	0.0798193541794733	0.936380931027332	0.96277663494866
cds-CBV41589.2	14338.0849520582	-0.270239862672184	0.074139660129222	-3.64501081069387	0.000267380561736616	0.00109842003234462
cds-CBV41590.2	8874.36012883486	-0.24324352675782	0.0608779254731715	-3.99559487067304	6.45320079805987e-05	0.000303813664690928
cds-CBV41591.1	2174.25911621624	0.156997947369198	0.0843439115448436	1.86140225765704	0.0626873920084398	0.130695249735841
cds-CBV41592.1	2114.60570997672	0.382871866384176	0.0872689172690201	4.3872650007094	1.14784905402124e-05	6.2517087995033e-05
cds-CBV41593.2	247.351622169008	-0.156580807511571	0.146681390383467	-1.06748925069652	0.285750965093028	0.428507780295235
cds-CBV41594.1	873.475190323309	0.114538973874388	0.110325390406982	1.03819232773038	0.299180523841387	0.444401839404051
cds-CBV41595.1	1572.30890928085	-0.01956861896969	0.142764775912675	-0.137068957273183	0.89097628934483	0.933394365535534
cds-CBV41596.1	617.31196105291	-0.000751331864725816	0.173021769181341	-0.0043424123350534	0.99653526713004	0.998470823975187
cds-CBV41597.2	1026.38167550763	0.11820991797458	0.0822521710350894	1.43716471537451	0.150671196280897	0.262710617948005
cds-CBV41598.1	9719.58225219827	-0.924941840068514	0.134541678754729	-6.87476065877468	6.20940223675122e-12	9.0048801112083e-11
cds-CBV41599.1	12501.0915661279	-0.680611298880348	0.081185574768689	-8.3834018644263	5.14195485946545e-17	1.27175335599519e-15
cds-CBV41600.1	1105.1408820008	-0.0163750736144255	0.067024422137941	-0.244315028643207	0.806986844917705	0.876663506918722
cds-CBV41601.1	1436.93950052519	0.255623023819958	0.0838847205364921	3.04731329120605	0.00230896918573395	0.00764925479787643
cds-CBV41602.1	14045.3579649116	-0.13614394021051	0.127411003836337	-1.06854146118643	0.285276338339866	0.428329670580148
cds-CBV41603.2	3689.84416825954	-0.166305684562469	0.135472238028473	-1.22759974281606	0.219597258418011	0.348863044499532
cds-CBV41604.1	9963.04860736095	-0.225610389826878	0.0819438510491318	-2.75323147421528	0.00590101571123468	0.0178016438874423
cds-CBV41605.1	9588.39030826378	-0.11026075823723	0.0551752076934319	-1.99837504644963	0.0456760148770153	0.100878342336943
cds-CBV41606.1	3727.05564794271	0.0180318798237581	0.0677030990626683	0.26633758385369	0.789979230332953	0.862385086804828
cds-CBV41607.1	1126.39581903996	-0.0423819945779983	0.084477839924792	-0.501693634871935	0.615883042581942	0.732527558222462
cds-CBV41608.1	1648.30522550555	-0.00202698855824353	0.0874520595770168	-0.0231782826847938	0.981508061860616	0.989454386202872
cds-CBV41609.1	240.886368180728	-0.400395327374135	0.216892868487929	-1.84605114112554	0.0648847801366438	0.134345723092558
cds-CBV41610.1	8625.21029549305	-0.201313841344155	0.0999500495417021	-2.01414448784401	0.0439943659056046	0.0981245554571576
cds-CBV41611.2	658.749505281533	0.113381595337002	0.0766595818207432	1.4790270523798	0.139133084782213	0.246989731033182
cds-CBV41612.1	2277.01219061545	0.0936958482710473	0.060360689170045	1.5522660453245	0.120598578855649	0.221168851319323
cds-CBV41613.1	1612.87921975214	-0.25157219744885	0.0628662033382564	-4.00170813712491	6.28868415052323e-05	0.000296842332909011
cds-CBV41614.1	2242.66033262262	-0.00742928463473035	0.0584001668334944	-0.127213414576573	0.89877148834666	0.937724312169832
cds-CBV41615.1	1512.77859912769	-0.153100587219134	0.0849046653980408	-1.80320582504371	0.07135589600661	0.145000641800714
cds-CBV41616.1	1426.30577663195	0.0524535706888638	0.0940443522923405	0.557753542985865	0.577012690042593	0.703203787966184
cds-CBV41617.1	2993.82804437064	-0.214400581322456	0.193380150249485	-1.10870004520036	0.267559602414903	0.406460969423733
cds-CBV41618.1	1703.85191993888	0.420362759173315	0.0665725782219654	6.31435300239908	2.7129405008844e-10	3.11988157601706e-09
cds-CBV41619.1	4465.68463287905	-0.55312864095477	0.100050684913639	-5.52848430205369	3.23009322650262e-08	2.76394944097179e-07
cds-CBV41620.1	5116.344595164	0.0746033511884475	0.10896890076964	0.684629749052517	0.493577589590931	0.634725311970389
cds-CBV41621.1	7129.68976120442	-0.553492536808275	0.132330678619205	-4.18264715773888	2.88134394204018e-05	0.000146542717953621
cds-CBV41622.1	1284.78706701344	0.135880318132279	0.113478599119152	1.1974091959807	0.23114710107484	0.362900948687499
cds-CBV41623.1	1316.55187710229	-0.187270077459487	0.10157497684057	-1.84366350142932	0.065232195310948	0.134831936969022
cds-CBV41624.1	2883.29736170798	-0.289768818758781	0.0784394310847576	-3.69417287646658	0.000220603685530636	0.000918800355768311
cds-CBV41625.1	7953.81759140989	-0.451037380259385	0.0699162977404707	-6.45110503324469	1.11037507327433e-10	1.3545825640519e-09
cds-CBV41626.2	11100.1182474743	-0.519478828242811	0.0815044590476751	-6.37362463738269	1.84612111986389e-10	2.19287610652253e-09
cds-CBV41627.1	312.842111222628	0.00311873964438695	0.140115677554345	0.0222583204022785	0.982241896138325	0.98984978827675
cds-CBV41628.1	1251.81304484032	-0.00112965959746176	0.0637938959585912	-0.0177079574853843	0.985871832488638	0.991718416069167
cds-CBV41629.1	553.5219546107	-0.497265194745777	0.110007170659022	-4.52029801118238	6.17526402120654e-06	3.53389514747652e-05
cds-CBV41630.1	726.159496123295	0.267013883256418	0.117301960919875	2.27629513745986	0.0228283509599277	0.0569683312483061
cds-CBV41631.1	1266.50548209989	-0.258289639233052	0.150222663102333	-1.71937864699617	0.0855454477458513	0.1689268950297
cds-CBV41632.1	308.501267523738	0.328698584176147	0.179360452291486	1.83261460359146	0.0668599048545045	0.137489246258323
cds-CBV41633.1	1977.49881540835	0.504376843605328	0.111573121410484	4.52059454131157	6.16661976084432e-06	3.53389514747652e-05
cds-CBV41634.1	1126.53539952013	0.239201808148561	0.0746406939552939	3.20471039955539	0.00135198436768086	0.00473982092397631
cds-CBV41635.1	757.081910519407	-0.2777149376643	0.108120094536819	-2.56857838363921	0.0102116614931131	0.0286736466964475
cds-CBV41636.1	1341.85662773866	-0.130317924749431	0.072427638835603	-1.79928445610698	0.0719736956156	0.146009558914568
cds-CBV41637.1	8462.34223694715	-0.168270819752035	0.0747500858839251	-2.25111205909961	0.024378440829922	0.0600481240360495
cds-CBV41638.1	3294.21969553687	-0.00884242935322322	0.0694903886726126	-0.127246796602077	0.898745068050889	0.937724312169832
cds-CBV41639.1	1023.3114979229	0.193782329584171	0.0674373550668003	2.87351616017887	0.00405930310281563	0.0127684176866439
cds-CBV41640.1	1937.78521608313	-0.456262447585102	0.096696750991483	-4.71848787996289	2.37604121208996e-06	1.47674437467416e-05
cds-CBV41641.1	782.699558730146	0.157761575645961	0.0967271150620868	1.63099639170152	0.102891080882564	0.195752738549911
cds-CBV41642.1	4736.01477770256	-0.0518435093265127	0.0853150738249887	-0.607671153550919	0.543405598727141	0.678505400070437
cds-CBV41643.1	2498.74946537302	-0.102769877176612	0.0891058072057656	-1.15334657077167	0.248768162194199	0.384671023958888
cds-CBV41644.1	223.497513426444	-0.221711917397753	0.167595494010924	-1.32289903559878	0.185868956094369	0.307736267976509
cds-CBV41645.1	2055.91743839664	0.212507662955313	0.0663652535985748	3.20209223098451	0.00136433307803576	0.00477384374494877
cds-CBV41646.1	1717.5351980305	0.350130410233824	0.0639256925457106	5.47714692310076	4.32238316681791e-08	3.62137485275626e-07
cds-CBV41647.1	905.07309615701	-0.0374865147172109	0.1409416973005	-0.265971784327858	0.790260939417662	0.862385086804828
cds-CBV41648.1	1232.69329137102	0.0623023117641623	0.0898767456529595	0.693197237077651	0.488185781847591	0.629135923715793
cds-CBV41649.1	46.9962016090985	0.0493378330037311	0.262150091127651	0.188204523567023	0.850716326561664	0.904841430107266
cds-CBV41650.1	31.5107804212979	0.414493442781921	0.332808849763145	1.2454399667464	0.212970069859658	0.340506571774528
cds-CBV41651.2	328.434693133932	0.298146865794309	0.193516951112708	1.54067570866524	0.123395731687244	0.224700951650346
cds-CBV41652.1	2472.25045017924	-0.459448362258807	0.0608210359026125	-7.55410287642063	4.21756725760551e-14	7.65308309910225e-13
cds-CBV41653.1	1482.18802647	-0.732857689775164	0.163407062203124	-4.48485934386472	7.29620484743673e-06	4.12956045518715e-05
cds-CBV41654.1	741.374009403288	0.0911664662595879	0.103073992304996	0.884475940252959	0.376439344773263	0.525443553914284
cds-CBV41655.1	159.665403769674	-0.216212266824142	0.188132785793362	-1.14925352278375	0.250451456715225	0.386652505429106
cds-CBV41656.1	531.89023559917	-0.615576605323816	0.153143156614389	-4.01961549528345	5.82931999637634e-05	0.000276969401406776
cds-CBV41657.2	481.60192517178	-0.0446731741072125	0.0880612445559548	-0.507296647151367	0.611946690768399	0.72969827542341
cds-CBV41658.1	3618.2741751484	-0.0830014800725063	0.0913896568651746	-0.908215250167278	0.363764508415258	0.511309318757297
cds-CBV41659.1	1014.25554101853	0.251240196670639	0.10130341194651	2.48007635521001	0.0131354251059494	0.0354764547925079
cds-CBV41660.1	6536.097533322	0.0668464405063165	0.0950310103757347	0.703417129229904	0.481795834754894	0.623612990091978
cds-CBV41661.1	646.957489589644	0.204468720985887	0.0867498363612574	2.35699258422121	0.0184236147764404	0.0479306001136356
cds-CBV41662.1	402.798790921547	-0.0307339667390617	0.0995136962508847	-0.30884157555135	0.757442041364093	0.837453524606779
cds-CBV41663.1	3154.38146474299	0.0405723418123413	0.0506953696458026	0.800316519946719	0.423527434076375	0.57223693092506
cds-CBV41664.1	1150.3509561163	-0.00205727029411609	0.0858371185870873	-0.0239671406494017	0.980878819137102	0.989367128429717
cds-CBV41665.1	1594.71281678715	0.171929150659549	0.0793315113782368	2.1672239400536	0.0302177828005084	0.071271334874354
cds-CBV41666.1	997.156756563376	-0.398339902890079	0.0824678667976768	-4.83024380717097	1.36365970469527e-06	8.90447593789264e-06
cds-CBV41667.2	1218.18747763412	0.165491990852403	0.164759304283927	1.00444701178887	0.315163199710363	0.462247893645053
cds-CBV41668.1	6790.02537411721	0.136179073062106	0.118172050388749	1.15237970919621	0.249165075263295	0.384831089296731
cds-CBV41669.1	3716.02392328742	-0.155283817387017	0.0991518145965039	-1.56612179029644	0.117320107695081	0.216586354236676
cds-CBV41670.1	6482.1417536348	-0.0891892986070413	0.0619089937610915	-1.44065172422645	0.149683099803263	0.261492826990606
cds-CBV41671.1	5287.96024930944	0.155750514224066	0.0910755917053396	1.710123550204	0.0872430287717855	0.171774578459606
cds-CBV41672.1	1929.40748462321	0.0422140021894652	0.078631830430362	0.536856409909608	0.591366802877425	0.7132349783535
cds-CBV41673.1	1104.64471746711	0.0598726759019894	0.0753239927753109	0.794868589621738	0.426689947299724	0.575561225139822
cds-CBV41674.1	2837.61169431858	-0.0141517909064424	0.0950504690480749	-0.1488871233164	0.881642702065466	0.927355606512787
cds-CBV41675.2	2174.68533618263	-0.312486078373811	0.0860861615968157	-3.6299223078076	0.000283506539821151	0.00115807931594364
cds-CBV41676.1	876.263154786125	-0.50423268947192	0.0930357023862987	-5.41977624222439	5.96736764058182e-08	4.89731012503204e-07
cds-CBV41677.1	3496.58305363631	-0.396409257416622	0.0530975339720153	-7.46568112985335	8.28698086898779e-14	1.43866768836129e-12
cds-CBV41678.1	4061.36050401925	-0.311210996859804	0.147378764824811	-2.11164069145063	0.0347172795840042	0.0802073554560711
cds-CBV41679.1	1190.28425128364	-0.191929397131688	0.138954570238106	-1.38123846378573	0.167205651837896	0.282800753530044
cds-CBV41680.1	1392.20085024777	-0.265500659259042	0.121532416320532	-2.1846077556691	0.0289176187899775	0.0687888810610072
cds-CBV41681.1	479.637691172935	-0.315904952385604	0.110514505207765	-2.85849311628107	0.00425658344078903	0.0133193438515504
cds-CBV41682.1	690.575560112057	-0.402064833971952	0.103723219986355	-3.87632426013044	0.000106046339990448	0.000475693582242866
cds-CBV41683.1	2774.54475036259	-0.162894427228896	0.129880508065253	-1.25418686495326	0.209774092964189	0.337263690869852
cds-CBV41684.1	90.4368107586658	0.538731856198748	0.213352288282256	2.52508121912444	0.0115671552802613	0.0320314399670425
cds-CBV41685.1	12564.880180686	1.58483510602586	0.10691063216726	14.8239241869454	1.02610663312166e-49	2.31579440762645e-47
cds-CBV41686.1	7373.21768928652	2.8199041808825	0.102504737877743	27.509988701652	1.33339553204495e-166	1.60496375540477e-163
cds-CBV41687.1	676.643309843831	0.0488131878030905	0.0869263001662353	0.561546824260801	0.574424819151527	0.701334461536577
cds-CBV41688.1	696.543996675027	0.0240123323848703	0.11933533717033	0.201217283616477	0.840528677505824	0.896646692606656
cds-CBV41689.2	544.083610375679	0.400628247386277	0.142838112099695	2.80477137016945	0.00503522817426973	0.0155138301512696
cds-CBV41690.1	1158.83997635358	-0.309541071289357	0.0928367061159469	-3.33425305829744	0.000855288066044998	0.00312912381609776
cds-CBV41691.1	2800.59686203016	0.255716122892176	0.0940766579625819	2.71816759258056	0.00656445786548165	0.0195257474071287
cds-CBV41692.1	1264.43338954941	0.194350082596216	0.0908843414370783	2.13843308454593	0.0324816096798327	0.0757205245667372
cds-CBV41693.1	536.120831741669	-0.0770108058483702	0.116564140292522	-0.660673219526254	0.508821901784557	0.647868789613553
cds-CBV41694.2	1398.37009869407	-0.158515965974333	0.0932585980915258	-1.69974639570244	0.0891786383013869	0.174538787483094
cds-CBV41695.1	1666.34851621128	-0.166322716721575	0.130072253422127	-1.27869482034576	0.201004544398998	0.326949283704856
cds-CBV41696.1	1962.17467226677	0.114847229552351	0.103102435764683	1.11391383433922	0.265316153828015	0.404072809562616
cds-CBV41697.1	89.2147814060788	-0.378365035807504	0.20723575987017	-1.82577097719305	0.0678847667419055	0.139358665551461
cds-CBV41698.2	933.006582532059	0.485235851078236	0.177452261289879	2.7344585386014	0.00624829638803595	0.0187241479312845
cds-CBV41699.1	1047.80717909301	0.157492029728482	0.0875206012744626	1.79948523473451	0.0719419574891377	0.146009558914568
cds-CBV41700.2	546.679775605034	0.244725947949207	0.100440397050157	2.43652907730939	0.0148289771790437	0.0394311020570889
cds-CBV41701.1	524.007497926882	0.11366420115338	0.094153664119267	1.20722015671529	0.227347369800996	0.358337561043823
cds-CBV41702.1	213.528448279238	0.155530518868338	0.157407720619413	0.988074271429078	0.323116275213515	0.469462177431483
cds-CBV41703.1	328.026598254611	0.186183353593939	0.126571258304692	1.47097655571808	0.141297457209946	0.249865385888891
cds-CBV41704.1	372.580952492796	-0.0493292878973169	0.113833004344341	-0.433347851806649	0.66476207933949	0.768145877918368
cds-CBV41705.1	451.021898636676	0.225534548242901	0.104792737037558	2.15219636988839	0.0313818914362565	0.0735366709774966
cds-CBV41706.1	9437.46714672755	0.214601634829013	0.0783469026121437	2.73912085448225	0.00616037235526217	0.0184913587488376
cds-CBV41707.1	1927.56205499445	0.221381666771231	0.118171996784651	1.87338517410909	0.061015215813116	0.127725185102123
cds-CBV41708.1	1579.28052376512	0.217984375192794	0.0899751112688837	2.42271859538317	0.0154048545620268	0.0407822066154535
cds-CBV41709.1	1360.27633436527	0.219282883281324	0.0890430258344461	2.46266208079033	0.013790982460252	0.0369979477444057
cds-CBV41710.1	833.067222486911	-0.421366249161276	0.078685753295465	-5.3550513468308	8.55321245328335e-08	6.90999336294664e-07
cds-CBV41711.1	748.980450478057	-0.384036495101204	0.113003217561551	-3.39845628636217	0.000677672918300485	0.00254638596044022
cds-CBV41712.1	1463.3012902629	0.126966896655637	0.106546096889235	1.19166164094806	0.233393944602472	0.365475079774296
cds-CBV41713.1	21934.0485619216	-0.0719079325004272	0.0545411579856996	-1.31841594781103	0.187364445048006	0.309361230483927
cds-CBV41714.1	7479.92608162821	-0.13439768911118	0.0636198424846331	-2.11251213241596	0.0346425464544317	0.0800859380582284
cds-CBV41715.1	7472.83880923635	-0.276048609363778	0.053754321168471	-5.13537522869309	2.81581643330504e-07	2.06245702650395e-06
cds-CBV41716.2	15195.8467485487	0.00256417134786701	0.0489937668726108	0.0523366850835156	0.958260422889147	0.97692783372465
cds-CBV41717.1	2385.48054738063	-0.00315083315039171	0.081419207079612	-0.0386988926004993	0.969130456326302	0.983290271928709
cds-CBV41718.1	1435.10792828162	-0.181197902420482	0.0863206656864482	-2.09912540617639	0.035805847373591	0.0821963858016765
cds-CBV41719.1	1757.5872571273	-0.0392084359218395	0.0693505516063154	-0.56536588410162	0.571824924362623	0.6992413822802
cds-CBV41720.1	3775.6570922159	0.0212408907142797	0.0502422503888048	0.422769492805456	0.672463447807663	0.774813500329762
cds-CBV41721.1	284.774101623203	0.354870306220655	0.11417940507047	3.10800626436647	0.00188354075594695	0.00639836845693738
cds-CBV41722.2	4159.50711045717	-0.0163489072542928	0.0719023352919476	-0.227376582247444	0.820130928091529	0.886106805721333
cds-CBV41723.1	371.791631383426	-0.0794722822824089	0.167967567153889	-0.473140640357062	0.636112843950965	0.74714690550257
cds-CBV41724.1	1533.35629107462	0.0643890414914556	0.0793721825303313	0.811229317863976	0.417233992132484	0.56640298706406
cds-CBV41725.1	1495.0983081676	0.193749422193389	0.0642809151564912	3.01410491312559	0.00257738661739887	0.00844550188332786
cds-CBV41726.1	1220.00663109027	-0.00141749333659095	0.0793016351933671	-0.0178747050188129	0.985738808261161	0.991718416069167
cds-CBV41727.1	1077.01442778591	-0.100598380461921	0.0973967533964924	-1.03287201014181	0.301663798944103	0.446987270409174
cds-CBV41728.1	3853.94093644665	-0.180700608277048	0.0676908776302047	-2.66949719967017	0.00759649065682398	0.0222292769544501
cds-CBV41729.1	2689.38977233366	0.0242462065936891	0.0684678853752153	0.35412524369368	0.723245024591574	0.812834666604474
cds-CBV41730.1	235.920855357331	0.116684184940067	0.172645672998476	0.675859307178215	0.499129975929458	0.638241530028208
cds-CBV41731.1	124.71904693004	0.158974729293378	0.217838618306647	0.7297821227896	0.465523373687385	0.609637459110815
cds-CBV41732.1	38.7657852636303	0.171021747872087	0.321897457255964	0.53129263377839	0.595216009157505	0.716202935377458
cds-CBV41733.1	68.3250669961557	0.142916170461617	0.278107923058032	0.513887446607536	0.60733068469565	0.726882787573724
cds-CBV41734.1	589.18625808319	0.470283406516656	0.124826319411538	3.76750198783147	0.000164889228238453	0.000709042904341165
cds-CBV41735.1	2436.1201880434	-0.362852927712181	0.126078126318788	-2.87800063584945	0.0040020433251033	0.0126212912200419
cds-CBV41736.1	4662.03055123938	-0.186214371385687	0.0714085176044648	-2.60773332975679	0.00911439290036467	0.0260792969597598
cds-CBV41737.1	4286.39120017032	-0.111846525820107	0.062395649610025	-1.79253724448983	0.0730469487011829	0.147606341219906
cds-CBV41738.1	863.028093750657	0.136353840883596	0.0986020360695351	1.3828704387751	0.166704595920984	0.282085424494223
cds-CBV41739.1	133.649122386533	-0.246068333237224	0.205234059224311	-1.19896441247251	0.230541783691945	0.362246079715584
cds-CBV41740.1	39.4073434118106	-0.171999771912716	0.293577794776162	-0.585874596012471	0.557959790057556	0.689144581492493
cds-CBV41741.1	933.837209186144	0.404010461266664	0.0938789764379674	4.30352435226669	1.68102361103426e-05	8.93987667075802e-05
cds-CBV41742.1	2164.9381530752	0.232870721581846	0.100840048618666	2.30930790664793	0.0209265012233079	0.0529913014848281
cds-CBV41743.1	3398.79140959097	-0.0801050221034467	0.0862930314722416	-0.928290740709632	0.353256775784483	0.501616286809976
cds-CBV41744.1	3228.25194973927	-0.175544002829751	0.0636666525484854	-2.75723625796197	0.00582922169840052	0.0176322630197013
cds-CBV41745.1	702.946682062384	-0.170295921453078	0.0848217527144994	-2.00769161215373	0.044676072519405	0.0993804707106798
cds-CBV41746.1	10678.249183623	-0.312127431496968	0.0725490192904113	-4.30229704756631	1.6903648176356e-05	8.96315324006191e-05
cds-CBV41747.1	515.709752090828	0.74241698608273	0.200494205794954	3.70293487105559	0.000213119608669722	0.000890711697808295
cds-CBV41748.1	1610.47939888555	0.994160790021736	0.17753427716744	5.59982447267974	2.14568955633692e-08	1.89439730756299e-07
cds-CBV41749.2	321.189212341175	1.07136554572742	0.194072025223081	5.52045326726464	3.38126313556248e-08	2.88646363652863e-07
cds-CBV41750.1	1048.24875426859	0.947848584369662	0.175009776864135	5.41597504638556	6.09556025389118e-08	4.99117189950137e-07
cds-CBV41751.1	1559.01330174426	0.826456013741449	0.167230324390304	4.94202242777786	7.73163190370595e-07	5.297708312008e-06
cds-CBV41752.1	73.9856215221139	0.0663221469263853	0.257182166071661	0.257880038648969	0.796499490798306	0.867881611729838
cds-CBV41753.1	469.532799123212	0.334034598589595	0.131810234692084	2.53420835923642	0.0112701696687029	0.0313050635951431
cds-CBV41754.1	16.9125503195519	0.409559871333544	0.440703475614508	0.929332065653582	0.352717022315882	0.501046879458163
cds-CBV41755.1	593.775142907857	1.42429540696986	0.142155169597043	10.019300817601	1.25386804533586e-23	6.03695668227705e-22
cds-CBV41756.2	8145.01269855876	0.169969799376582	0.111063866356272	1.53037891577943	0.125922964764587	0.228496394856745
cds-CBV41757.1	5863.9496759139	-0.830541458464142	0.0714447985114559	-11.6249394745087	3.07811457341475e-31	2.92501887489491e-29
cds-CBV41758.1	5291.57964030976	-0.342738326737744	0.0812915296099205	-4.21616284479309	2.48494348652639e-05	0.000127278452905628
cds-CBV41759.1	2734.16259634122	-0.239195374628582	0.0892536599832237	-2.67995031994813	0.00736330874785657	0.0216522051209365
cds-CBV41760.1	28463.3222563406	0.0407023377079865	0.0617342553620178	0.65931527754409	0.509693333914069	0.648064305902712
cds-CBV41761.1	14216.2518745986	0.0311369218370165	0.0828812653254018	0.375681062719895	0.707154018086292	0.801802215806224
cds-CBV41762.1	6591.66914342477	-0.0891017185085523	0.194590793452329	-0.457892775540691	0.647029477479106	0.755390702611398
cds-CBV41763.1	956.597831385183	-0.258665816266194	0.104494893942041	-2.47539192115611	0.0133090037027423	0.0358380405448191
cds-CBV41764.2	3576.27016737657	-0.273536130704816	0.0534070400458675	-5.12172422343374	3.02754450407294e-07	2.20412564600955e-06
cds-CBV41765.2	5217.94334586481	0.211272320814898	0.0566264850340494	3.73098066545822	0.000190735862990439	0.000808204149655828
cds-CBV41766.1	2846.79145802168	0.245509149992329	0.0575366802447728	4.26700235307083	1.98117070633629e-05	0.000103232430311405
cds-CBV41767.1	1179.49060245209	0.0213815598191723	0.0803683742184865	0.266044448790828	0.79020497696735	0.862385086804828
cds-CBV41768.1	1546.28949059907	-0.433801869724835	0.0935941891587011	-4.63492310392547	3.57070188360944e-06	2.15255500863333e-05
cds-CBV41769.2	1539.46722648982	-0.312891747316573	0.061599319597736	-5.07946758762694	3.78494090486985e-07	2.73896224598898e-06
cds-CBV41770.1	1500.07822927808	-0.162078648189466	0.11717746420329	-1.38318958591114	0.166606742086381	0.282082488853341
cds-CBV41771.1	1282.5482954261	0.346581455149265	0.0728117605963228	4.75996531756394	1.93626229005627e-06	1.22449091583068e-05
cds-CBV41772.1	792.422028672773	-0.0380370337064758	0.0961357320137139	-0.395659687711638	0.692356098201565	0.789539487557678
cds-CBV41773.1	505.82625258908	-0.635019514821748	0.106072378804789	-5.98666233356009	2.14190805011736e-09	2.22894235417112e-08
cds-CBV41774.1	3479.01066429961	-0.541911571914688	0.10512146080779	-5.15509932748697	2.53496522136024e-07	1.87962205633097e-06
cds-CBV41775.1	3604.03167064215	-0.648578068024497	0.0981609641996269	-6.60729112955231	3.91415846748727e-11	5.15840373215201e-10
cds-CBV41776.1	1304.79679309346	0.110391339104598	0.0701912816900503	1.5727215182088	0.115783315027877	0.214406949008033
cds-CBV41777.1	1104.55268371443	0.0385273663532968	0.0848501116106333	0.454063826457815	0.649782888275222	0.757625447065492
cds-CBV41778.1	530.02557857267	-0.333646998477034	0.0876110931609916	-3.80827343249711	0.000139940483686823	0.000613258600234366
cds-CBV41779.1	62.5476160134799	-0.446815093565819	0.256385039281	-1.742750258825	0.0813772483912598	0.161813460319845
cds-CBV41780.1	186.15182477857	-0.263440879496941	0.131157528753441	-2.00858373896457	0.0445812972434561	0.0993109588810118
cds-CBV41781.1	1573.92140983692	-0.134296353830589	0.090310691955957	-1.48704822122372	0.137002075521116	0.24490816569641
cds-CBV41782.1	869.788122184094	-0.178785032430168	0.0994851852703306	-1.79710207046764	0.0723194170928851	0.14646405783646
cds-CBV41783.1	263.861697909603	-0.287500902769881	0.178072553575221	-1.61451552750624	0.106415651584274	0.20076641477054
cds-CBV41784.1	424.56918457227	0.288219579124294	0.122752548597232	2.34797226141497	0.0188759269743182	0.0487560603034785
cds-CBV41785.1	849.000907025034	-0.918473390590296	0.117560737240177	-7.8127563007184	5.59507137507654e-15	1.12243348530008e-13
cds-CBV41786.1	1206.97514807108	-0.296748654831098	0.0716590143148149	-4.14112108111634	3.45612448177304e-05	0.000171665275153817
cds-CBV41787.1	907.318352212454	-0.282901047845444	0.0884705913125125	-3.19768460511502	0.00138535707828425	0.00484271482060447
cds-CBV41788.1	1703.55539111856	-0.202552052855928	0.0883339375695057	-2.29302642256324	0.0218464837944358	0.0548592858009095
cds-CBV41790.2	1799.20275875849	-0.412179098133567	0.0774951493998747	-5.31877286934082	1.04469452429582e-07	8.29665139581214e-07
cds-CBV41791.1	9916.18575655471	-0.256268833461544	0.0544881963732623	-4.70319905078189	2.56116504342942e-06	1.57285152582035e-05
cds-CBV41792.1	7758.05395442949	-0.22458602973015	0.0670372982411876	-3.35016529040492	0.0008076335088053	0.00297892196148717
cds-CBV41793.1	1527.41307516229	-0.388999344869797	0.121094545660393	-3.21236057948256	0.00131649029323691	0.0046333786051447
cds-CBV41794.1	20209.7796174576	-0.109354198367313	0.0602821797607134	-1.81403855669102	0.0696717899444797	0.142379645438323
cds-CBV41795.2	3391.7486923174	-0.0723705033261656	0.106630894318299	-0.678701081790947	0.497327280591348	0.636600074518028
cds-CBV41796.1	766.93934620721	0.152518157243459	0.148676300802426	1.02584040913245	0.304966815260985	0.45095625303334
cds-CBV41797.1	986.226689586102	-0.00162779851300541	0.105326611047219	-0.01545476966192	0.987669368759627	0.992617336652105
cds-CBV41798.1	4329.73082247766	-0.0326368803890559	0.0916339096564	-0.356165970779098	0.721716274522314	0.812380756639674
cds-CBV41799.1	5012.79917127069	0.338697387640424	0.0519692196804818	6.51726906278005	7.15989299946474e-11	8.91530124864385e-10
cds-CBV41800.2	7652.32984152573	-0.0206435188593782	0.0541052416108361	-0.381543788453276	0.702799785528828	0.799310244266015
cds-CBV41801.1	1395.82532844643	0.187733521173201	0.0745123549728231	2.51949520642145	0.0117523240587037	0.0323704364423945
cds-CBV41802.1	5353.29640692314	-0.0946291849163374	0.057415144762866	-1.64815721195464	0.0993204146045543	0.190465224183243
cds-CBV41803.1	180.787460021719	-0.480854040578825	0.141602839636178	-3.39579376949141	0.00068429897379751	0.00256861080497173
cds-CBV41804.1	2008.21487540389	-0.473387771140098	0.0769673868306714	-6.15049816075416	7.72399543988799e-10	8.55562807774096e-09
cds-CBV41805.1	2233.80128589596	-0.231611774624928	0.0874921277057726	-2.64722987882768	0.0081154165459687	0.0235568883822291
cds-CBV41806.1	287.127630809551	-0.284706300139027	0.534165859291314	-0.532992319121165	0.594038897258779	0.715501820547516
cds-CBV41807.1	1448.42298421248	-0.295981794843672	0.0637472865202605	-4.64304931237507	3.43304371200952e-06	2.07650265394746e-05
cds-CBV41808.1	1317.63762118976	-0.367229331132258	0.085114320005277	-4.31454226632476	1.59933934196197e-05	8.55587313159212e-05
cds-CBV41809.1	781.240173601716	-0.346017564339464	0.136110220544525	-2.54218649382228	0.011016137757152	0.0306938838279907
cds-CBV41810.1	1010.90906383552	-0.174340710299292	0.0962883333237527	-1.81061094611641	0.0702010965906577	0.14321816937224
cds-CBV41811.1	1788.35183635057	0.091427202813168	0.108048902830818	0.846165027296238	0.397460688765008	0.545922612069397
cds-CBV41812.1	5422.13548699668	-0.0111246503006739	0.0742078530067543	-0.149912035585525	0.880834016004016	0.927014432309543
cds-CBV41813.1	2514.75226404011	-0.175691002837175	0.0748023636740261	-2.34873597848862	0.018837258578578	0.0487258887730981
cds-CBV41814.1	2669.59057599343	-0.102294853443398	0.0667227837697468	-1.53313227752018	0.125243266233023	0.227491667186844
cds-CBV41815.1	998.694264149153	-0.139083556606251	0.10998631873989	-1.26455324807418	0.206031521321661	0.333175021716309
cds-CBV41816.1	3282.45613072417	0.457908808085611	0.0803276211787996	5.70051498308858	1.19446033226971e-08	1.09194842020909e-07
cds-CBV41817.1	664.816961244324	0.229643733225999	0.128965168775075	1.78066477489371	0.0749672309454752	0.150895580236405
cds-CBV41818.1	832.48363218235	-0.083010378134711	0.156769705130067	-0.529505225935327	0.596455020153147	0.717454722775821
cds-CBV41819.1	8741.28080305914	0.208545289086831	0.0682398636927923	3.05606250952782	0.00224264495635147	0.00745003766088792
cds-CBV41820.1	2571.13647953624	0.355331852456586	0.0982980942422767	3.61483968937175	0.000300533530166216	0.00121935570497776
cds-CBV41821.1	5572.26592377164	0.130914367498812	0.0455873559804385	2.87172538707854	0.00408237550671609	0.0128298154523514
cds-CBV41822.1	1519.86013827209	-0.0355672567064116	0.0919270428703492	-0.386907438723711	0.69882473393163	0.795039733530912
cds-CBV41823.1	1311.16697890562	0.060574968724376	0.108478959756762	0.55840292772166	0.576569274064834	0.703138010350597
cds-CBV41824.1	2618.52977465473	0.0981864923054135	0.0701911665445557	1.39884400187432	0.161859768000575	0.275992975773855
cds-CBV41825.1	25958.1523215563	0.0691572193583649	0.0846815298552736	0.816674184755038	0.414114647850377	0.563227116153564
cds-CBV41826.1	15584.4025726247	-0.0985997980346208	0.145010362123783	-0.679950015919927	0.496536110655498	0.636038274415397
cds-CBV41827.1	1100.27340181461	0.375738131857505	0.0966217529071318	3.88875300387736	0.000100760596809246	0.000454808143847736
cds-CBV41828.1	694.689149860488	0.405256714505305	0.10503376794793	3.85834691473899	0.000114156535336777	0.000506411853932559
cds-CBV41829.1	422.341920398729	0.566975892544149	0.106941874185263	5.30172018083334	1.1471658099478e-07	9.02487089263941e-07
cds-CBV41830.1	8679.62495336968	-0.5563896896141	0.0651137331562868	-8.54489003538849	1.28658722326848e-17	3.57374343324807e-16
cds-CBV41831.1	4255.85835799491	-0.512682605435665	0.0608537058365769	-8.42483786956999	3.61250115757242e-17	9.31767262856716e-16
cds-CBV41832.1	2131.88259730026	0.61923252740631	0.0967070812207605	6.40317668147528	1.52176916646681e-10	1.82590025541633e-09
cds-CBV41833.1	2133.07439015475	0.845796646413217	0.112056649605104	7.54793802414999	4.42203248188319e-14	7.9839796460401e-13
cds-CBV41834.1	137.969215170383	0.119434819181894	0.223502908586944	0.534377024160443	0.593080711795227	0.714824582874688
cds-CBV41835.1	7393.0280158338	-0.0303548318900067	0.0876909182932152	-0.346157076249426	0.729224671046126	0.818790512172749
cds-CBV41836.1	1479.2517803497	0.284413468949597	0.132535238894136	2.14594602403649	0.0318772852899296	0.0745523815945181
cds-CBV41837.1	6162.17846559805	0.534852744768584	0.0800616976492767	6.68050716475678	2.381167392899e-11	3.2818303266253e-10
cds-CBV41838.1	296.147405589356	0.245983209137257	0.265219875827349	0.927468985383982	0.353683087504883	0.501833681553504
cds-CBV41839.1	2989.93035828754	0.245440160529988	0.0821301082495813	2.98843098786783	0.00280413820145381	0.0090895359474414
cds-CBV41840.1	5547.4134987945	0.293384075383664	0.0689080756443886	4.25761527426365	2.06619126372946e-05	0.000107044715255769
cds-CBV41841.1	3754.81399306755	0.164892219484579	0.0812718996208399	2.0288958453519	0.0424689000342195	0.0952516757910352
cds-CBV41842.1	3319.90595008926	0.113893502859627	0.0813578542553704	1.39990789951431	0.161540900190281	0.275733507278932
cds-CBV41843.2	3452.67495298601	0.236130193380979	0.0643340527433655	3.67037646956465	0.000242193495492781	0.00100293659658765
cds-CBV41845.1	1512.15871214182	0.273232002892583	0.108279245995526	2.52340141806927	0.0116225643230418	0.032111002119743
cds-CBV41846.1	2503.75381820733	0.193557798785373	0.0828230815781735	2.33700310465606	0.019439022650387	0.0499959478565152
cds-CBV41847.2	5385.28674477489	0.216969965660036	0.0521116041254858	4.16356336177194	3.13319025336311e-05	0.000158016061520869
cds-CBV41848.1	2559.71613462868	0.104635516112374	0.103218568149803	1.01372764598434	0.310712728508193	0.457765672233001
cds-CBV41849.1	1731.47312651194	0.136797218498608	0.092844332400774	1.47340408360207	0.140642109826049	0.248839440585172
cds-CBV41850.1	13836.8548475045	0.0934861107332777	0.0604327271959276	1.54694509202255	0.121876486478289	0.222720644065335
cds-CBV41851.1	21810.0479715419	-0.00754708967164183	0.0516359983694879	-0.14615946064677	0.883795507534306	0.9288083753511
cds-CBV41852.1	11901.197923363	0.159772584410104	0.0614144680255188	2.60154633829468	0.00928045266572032	0.0264622812665127
cds-CBV41853.2	626.886676004667	0.228853649370976	0.103974054740994	2.20106496703495	0.0277314249423428	0.0669346516522626
cds-CBV41854.1	1815.44386851995	0.415351040913465	0.0957402150850912	4.33831322129695	1.43580432081106e-05	7.70384755192978e-05
cds-CBV41855.1	20357.3530179685	0.0118927451654477	0.0867857601661685	0.137035674316577	0.891002597064798	0.933394365535534
cds-CBV41856.1	9503.10791635153	0.0111526233058404	0.0739743150709151	0.150763454790342	0.880162315536085	0.926878425605367
cds-CBV41857.1	8023.38801249469	-0.257886926160186	0.049364635730413	-5.22412294437949	1.74982493804855e-07	1.32744072506162e-06
cds-CBV41858.1	995.496200094943	-0.352094107165026	0.107937027351408	-3.26203264815439	0.00110616402988011	0.00397448588248464
cds-CBV41859.1	1056.39654212145	-0.366988022734559	0.0903241091239929	-4.06301292416596	4.84433462679696e-05	0.00023386219702358
cds-CBV41860.1	3871.73536203374	0.0599235835068282	0.0968834565442484	0.618512031302889	0.536237869448266	0.672803704481794
cds-CBV41861.1	1859.86447015399	-0.0889571140691941	0.0895427141676015	-0.993460103327767	0.32048578400918	0.467774521445897
cds-CBV41862.1	322.085384248614	0.108688837962401	0.16601631681727	0.654687683994531	0.5126688563986	0.650244903567034
cds-CBV41863.1	834.111775712945	0.579156444478641	0.0883803979549744	6.5529965680138	5.63938130748696e-11	7.14519505310014e-10
cds-CBV41864.1	2400.58490251022	0.0454506208196478	0.0775919014683991	0.585765008454632	0.558033441230698	0.689144581492493
cds-CBV41865.1	2018.42653958638	0.49511590841916	0.0618349926042867	8.00705049950691	1.17492253147518e-15	2.52538408402195e-14
cds-CBV41866.1	493.612677807335	0.272981549497471	0.133868065545684	2.03918349297663	0.041431717733366	0.0932149113614857
cds-CBV41867.1	1963.60066793148	0.486504366855043	0.0817184423335347	5.95342193221661	2.62593144159581e-09	2.69381773738706e-08
cds-CBV41868.2	1807.06531442163	0.248930116617134	0.0606032462886765	4.10753766277444	3.99899584205837e-05	0.000196200733500989
cds-CBV41869.1	280.80999054544	0.213965871496801	0.114882543752586	1.86247505067091	0.062536158990941	0.130530676367797
cds-CBV41870.1	66.7821619592456	-0.159606414690903	0.222892151902734	-0.716070141224858	0.4739480396639	0.616994871481765
cds-CBV41871.1	253.246085499654	-0.0691319195393119	0.141956783446312	-0.48699271609981	0.626263492783594	0.740930884872265
cds-CBV41872.1	354.513711727159	0.441703883388017	0.165952645096108	2.66162605080633	0.00777642181615205	0.0226456928855847
cds-CBV41873.1	32429.3914302036	0.00134734105880569	0.0533027817796877	0.02527712464191	0.979833919992029	0.988594659148147
cds-CBV41874.1	2412.14555617781	-0.0490944631752765	0.0735368813951484	-0.667616878005321	0.504378181197388	0.643799792260081
cds-CBV41875.1	1492.46298996889	-0.0049720969037655	0.0967418463602708	-0.0513955138425743	0.959010359485724	0.977180968980901
cds-CBV41876.1	2219.57401177713	0.261356681460472	0.113391220609003	2.30491108620909	0.0211715535941468	0.0533499511712939
cds-CBV41877.1	470.958612411962	0.0269396341220169	0.0970187061258211	0.277674638198942	0.781262131040329	0.855905966225344
cds-CBV41878.1	4336.54305440552	0.33319184046647	0.128599419414525	2.59092803049497	0.00957175066544131	0.0270874542734393
cds-CBV41879.1	500.65319324995	-0.483156863094724	0.263737015996114	-1.83196454722095	0.0669567027475308	0.137609933762854
cds-CBV41880.1	12008.9174707873	-0.0235352504639176	0.0807716313117513	-0.291380155157192	0.770760590295482	0.848541613279569
cds-CBV41881.1	7163.738554359	-0.126162573126389	0.0852039793141634	-1.48071221722173	0.138683276979161	0.2466922724984
cds-CBV41882.1	8612.24868625768	-0.19472249648428	0.0780760637046716	-2.49401016450871	0.0126308927382926	0.0343967976455314
cds-CBV41883.1	11885.9258717909	-0.646135287178982	0.163793315512708	-3.94482085643386	7.98596583335697e-05	0.000367822992656276
cds-CBV41884.1	12576.9656963423	0.0361793027329694	0.0680155010095416	0.531927313567741	0.594776339064863	0.716151170511244
cds-CBV41885.1	3241.00048126476	0.0428918267831408	0.073213268964638	0.585847721180945	0.557977851550609	0.689144581492493
cds-CBV41886.1	2318.74979008684	-0.0918318647793646	0.0733222806118987	-1.25244146817307	0.210409043887474	0.337983566493625
cds-CBV41887.1	910.929054233255	-0.00693863791428995	0.105493716474267	-0.0657729971621818	0.947558554813448	0.969026887972631
cds-CBV41888.1	1418.70787796664	-0.0575578448938854	0.0883283266060497	-0.651635178719022	0.514636548142765	0.65159627466463
cds-CBV41889.1	2903.4747258889	0.31008562138063	0.0801674825332573	3.86797254425436	0.000109744017723306	0.00049045253465205
cds-CBV41890.1	3098.35486345352	0.0986563391196948	0.0610440075482383	1.61615108643931	0.106061651248934	0.200389224432015
cds-CBV41891.1	1402.96308931842	0.146631378536561	0.0698501555926183	2.09922765801335	0.0357968370016421	0.0821963858016765
cds-CBV41892.1	2630.38853849481	0.0337840133140251	0.056740568280306	0.595411966040374	0.551568128841467	0.683967209219278
cds-CBV41893.1	25.4620630262822	0.274180477111996	0.403030254261687	0.680297506732511	0.496316102920385	0.636038274415397
cds-CBV41894.1	150.13212744948	-0.220208226537218	0.295162122314262	-0.746058555246329	0.455632043782397	0.602669344358327
cds-CBV41895.1	2520.28396214001	0.350013515108815	0.0575346712364564	6.08352333622151	1.17569796228353e-09	1.26478458560142e-08
cds-CBV41896.1	3748.11423099975	0.118624391657197	0.0542222074932685	2.18774552238442	0.0286881441234392	0.0685138150990337
cds-CBV41897.1	2938.28638158081	-0.219645277014394	0.0855121088999925	-2.568586833372	0.0102114125335623	0.0286736466964475
cds-CBV41898.1	2447.81732646624	-0.13342887416997	0.0691506082464527	-1.92954013787456	0.0536638421923759	0.115548365988617
cds-CBV41899.2	1765.38209710329	-0.80640163339333	0.121009708204292	-6.66394164038427	2.66579356941974e-11	3.66014470691053e-10
cds-CBV41900.1	1821.86158410107	1.04504982402104	0.116208318644614	8.99290030360896	2.40790643365175e-19	7.90450011992405e-18
cds-CBV41901.1	829.055019833133	0.98012994878627	0.105674703643067	9.27497229702974	1.77665205507806e-20	6.48029350594634e-19
cds-CBV41902.1	1528.97712815876	1.0372373936632	0.0910144625481509	11.3964018972749	4.35758927149007e-30	3.42070757811971e-28
cds-CBV41903.1	1788.87418582907	0.346841315402341	0.0934278957104524	3.7123956690329	0.000205306700034239	0.000863052961377925
cds-CBV41904.1	397.229525773776	0.284809076555207	0.165655702168451	1.71928326539337	0.0855628055965997	0.1689268950297
cds-CBV41905.1	867.276887098574	-0.142146138986931	0.0960629273740413	-1.47971900162334	0.138948252468812	0.246920344323267
cds-CBV41906.1	122.131125886863	-0.293306755293087	0.183204562166652	-1.60097953797832	0.109381451289305	0.205182556158795
cds-CBV41907.1	48.1136079476168	0.117583173285643	0.291107110847084	0.40391721433218	0.686273597204284	0.785511786210923
cds-CBV41908.1	8677.86119049636	0.244110015927445	0.124845414011671	1.95529822108344	0.050547881052147	0.110119412935681
cds-CBV41909.1	84.5849939317809	-0.789318181423124	0.223609525521184	-3.5298951580144	0.000415724371516375	0.00162641463222712
cds-CBV41910.1	53.0890720592023	-0.219734495564542	0.267059559702652	-0.822792098546099	0.410626230756359	0.558903625805207
cds-CBV41911.1	455.153678843644	-0.554798925706354	0.148112974337192	-3.74578208417655	0.000179832647425999	0.000769402476131851
cds-CBV41912.1	804.876225138014	0.227070763227605	0.075978574674741	2.9886157275216	0.00280244347679256	0.0090895359474414
cds-CBV41913.2	145.765346488352	0.685953469912338	0.177549795191878	3.8634427551495	0.000111800102158144	0.000497616961634416
cds-CBV41914.1	170.085620201508	0.210066700085933	0.141774787299504	1.48169293064894	0.138422018970898	0.246486132691991
cds-CBV41915.1	115.372594972712	0.10425328810237	0.166019672360488	0.627957437935421	0.530031822323558	0.667112203001174
cds-CBV41916.1	692.686954475065	0.697172167711868	0.157657213538537	4.42207592069014	9.77570920136222e-06	5.39756665536987e-05
cds-CBV41917.1	340.807832784688	-0.26815438005544	0.117435626193143	-2.28341593388717	0.0224058795649991	0.0560690444277282
cds-CBV41918.1	78.5444417270079	-0.23407550772124	0.244756239451743	-0.956361759134609	0.338889497786648	0.485282369543047
cds-CBV41919.1	509.056366772649	-0.172824390930807	0.118307152551511	-1.4608110093391	0.144067313671108	0.254017123860532
cds-CBV41920.1	876.054340648575	-0.555091967708399	0.0872341092547289	-6.36324452041456	1.97535836340105e-10	2.331051977203e-09
cds-CBV41921.1	359.419152106864	-0.134961623300898	0.123788302134558	-1.0902615269268	0.27559795747169	0.417093136810675
cds-CBV41922.1	1457.37724740231	-0.0574833478845159	0.0692722925326161	-0.829817316316628	0.406642078825057	0.5548678536533
cds-CBV41923.1	560.572153638025	0.292155264354467	0.0834672425353695	3.50023860235547	0.000464841883623066	0.00179523426926512
cds-CBV41924.1	2180.27588684161	0.241713061082624	0.0633658330561959	3.81456455986717	0.000136423269901534	0.000599299790285204
cds-CBV41925.1	769.95884900407	0.459280908471204	0.16228346396684	2.83011526402377	0.00465312372464536	0.0143856419261082
cds-CBV41926.1	774.990192943248	-0.0106750364476743	0.188738218766677	-0.0565600148047972	0.95489568709093	0.974322782165965
cds-CBV41927.1	2436.15943463274	-0.212668761179248	0.173116504031161	-1.22847190318127	0.219269870427052	0.348578840402801
cds-CBV41928.1	1764.70524656617	-0.144417576417961	0.0813342148112509	-1.77560669581805	0.0757977656087518	0.152143263820569
cds-CBV41929.1	3208.70529206413	0.0764935440240424	0.0515326926694844	1.48436924331996	0.137710989655677	0.245688924726606
cds-CBV41930.1	1173.00872166068	-0.0461524198165648	0.524364801703037	-0.0880158616037358	0.929864069331907	0.95928302934839
cds-CBV41931.1	1764.3399815192	-0.441125745086509	0.485053729646836	-0.909436868793255	0.363119567805717	0.510800451634766
cds-CBV41932.1	1142.88458346231	0.510608687684017	0.0681746273337152	7.48971732818699	6.90221050606048e-14	1.2157991286529e-12
cds-CBV41933.1	771.834801432558	0.0522988321858986	0.173003126375183	0.302299925334763	0.762423435253623	0.841415349847442
cds-CBV41934.1	6162.32364259877	0.199094340935102	0.0619644722707129	3.21304020899734	0.00131337901162962	0.00462693815706786
cds-CBV41935.1	1870.40788279669	0.681551953523222	0.0938123929106018	7.2650524347322	3.72893595500591e-13	6.12053987887561e-12
cds-CBV41936.1	1042.77902153754	0.102158878365222	0.116319085824933	0.878264109803757	0.379800407927396	0.52909157109087
cds-CBV41937.1	2419.32680524967	-0.150082927447827	0.054825851673202	-2.73744817212179	0.00619178756580186	0.0185702200167031
cds-CBV41938.1	563.704623034599	0.212771588885173	0.125164215641999	1.69993945788589	0.0891423139630771	0.174538787483094
cds-CBV41939.1	8686.44778747435	0.260969800115935	0.047759304102053	5.46427141313219	4.64811904350425e-08	3.87629511919027e-07
cds-CBV41940.2	2451.21510418228	-0.0940896866528263	0.144057208763429	-0.653141119840386	0.513665305083009	0.650594674379075
cds-CBV41941.1	2966.84278517981	0.0694679431170444	0.0587186360652913	1.18306465837865	0.236783523052047	0.369341383041444
cds-CBV41942.2	3708.67130870628	0.164622186995662	0.0820602037124387	2.00611477364282	0.044844003980618	0.0995889903899211
cds-CBV41943.1	520.182216381385	0.271135496169494	0.0887163644131134	3.05620612344905	0.00224157098988703	0.00745003766088792
cds-CBV41944.1	896.800196070636	0.407679432198146	0.0866153859550186	4.7067784516929	2.51662153818826e-06	1.55077139494843e-05
cds-CBV41945.1	1093.63975718239	0.375860267547201	0.0784219216771653	4.79279593650462	1.6447289820279e-06	1.05117103612438e-05
cds-CBV41946.1	667.739321009497	0.34408184597195	0.0878519002173173	3.916612448004	8.98019383222525e-05	0.000409955498459739
cds-CBV41947.1	505.047326695067	-0.0946815387529969	0.103256209562175	-0.91695733510327	0.359164997585568	0.50721345572213
cds-CBV41948.1	3320.76089592596	-0.0750998453441778	0.0697449215711229	-1.0767786908699	0.281579147356261	0.42365929212644
cds-CBV41949.1	1176.43735227811	-0.0833372197016769	0.117644087735824	-0.708384257174192	0.478706666035323	0.621355057891284
cds-CBV41950.1	4289.38333392718	0.161782768028864	0.0643623467094843	2.51362444503633	0.011949760998278	0.0327394438276039
cds-CBV41951.1	88.2537123188842	-0.0905939269548013	0.3596760371777	-0.251876459898948	0.801136555375914	0.871881887119477
cds-CBV41952.1	303.439340221551	0.188414586523719	0.248880118878149	0.757049568173688	0.449020166397896	0.59596203866295
cds-CBV41953.1	17.5453812017536	0.0864949514979415	0.502912028304889	0.171988233786097	0.863446779241658	0.91407397239567
cds-CBV41954.1	76.2911367377451	0.222590298655269	0.279954750917054	0.795093842580365	0.426558916145837	0.575561225139822
cds-CBV41955.1	0.0753636805643721	-0.909034109087579	4.40739913026372	-0.206251823858119	0.83659420838596	0.894034236898995
cds-CBV41956.1	272.552353222858	0.377937277728629	0.139307133379734	2.71297864337227	0.00666814039296445	0.0197527932395362
cds-CBV41957.1	0	NA	NA	NA	NA	NA
cds-CBV41958.1	0.297649330156049	-2.51334695118185e-10	4.40739913026374	-5.70256261549757e-11	0.9999999999545	0.999999999973522
cds-CBV41959.1	2250.73691851247	0.142809418165688	0.0863109454914451	1.65459221136493	0.0980072444785208	0.188417673659398
cds-CBV41960.1	5.82931779212757	0.512883993821025	0.751044625732169	0.682894166669565	0.494673720251753	0.635682136593978
cds-CBV41961.1	134.434726546047	0.382888345192291	0.177585902789658	2.15607398547735	0.0310778884723959	0.0729984907386724
cds-CBV41962.1	142.172641688125	-0.256605251089748	0.20770297289148	-1.23544332330678	0.216665557555145	0.345268900411134
cds-CBV41963.1	630.40163915096	-0.111979030631013	0.120297648857564	-0.930849702337903	0.351931315512558	0.500324401699152
cds-CBV41964.1	14.8748734685836	-0.0714144748517107	0.548390144088484	-0.130225671671057	0.896387884465448	0.936433652071346
cds-CBV41965.1	14.4239822059375	-0.0465221822639799	0.600404828424418	-0.0774846904313934	0.938237969921896	0.964136969091624
cds-CBV41966.1	27.1071710994214	0.614698580622694	0.341938449738618	1.79768780344117	0.0722264952808534	0.146357954241954
cds-CBV41967.1	104.476796578142	-0.177070600284133	0.205780741256523	-0.860481885733905	0.389523464545721	0.538709012054615
cds-CBV41968.1	3.98810359497637	0.601308247947911	1.11577216070007	0.538916697447113	0.589944335286297	0.711977613122438
cds-CBV41969.1	5.28885074426441	-0.408736172324622	0.982103987967868	-0.416184209953534	0.677275213151878	0.778618527440762
cds-CBV41970.1	9.66282038388594	0.137728277177351	0.645170636466817	0.213475737103597	0.830955911933739	0.892544735086444
cds-CBV41971.1	2.7472631863093	0.649550753173431	1.19991372705945	0.54133121284081	0.588279310294044	0.710935940251604
cds-CBV41972.1	51.6892562026989	0.252846152154364	0.261963783162137	0.965195070487553	0.334447115551025	0.480576416336949
cds-CBV41973.1	13.2697964039766	0.203578068740467	0.562014588553748	0.362229153631655	0.717180795280325	0.807779117828214
cds-CBV41974.1	23.8489887789789	0.164281511017332	0.441519712563813	0.372081939588571	0.709831842652258	0.803394489072261
cds-CBV41975.1	6.62129265890643	-0.0490317290965563	0.761843308087174	-0.0643593355432426	0.948684108401161	0.969080145809503
cds-CBV41976.1	23.4156426999007	0.223596702074851	0.378061262689353	0.591429813475962	0.554232469345984	0.686563789642658
cds-CBV41977.1	31.6286373547018	0.685300539745553	0.344243530708506	1.99074340869994	0.0465091037827142	0.102280373787686
cds-CBV41978.1	8.75641702297889	-0.0854215645332112	0.570095718365336	-0.149837232207505	0.880893033886376	0.927014432309543
cds-CBV41979.1	4.63404753965974	0.0711888748407363	0.813779105265025	0.0874793594234054	0.930290491320676	0.95928302934839
cds-CBV41980.1	28.3665855558879	-0.15549746423366	0.34751012968241	-0.447461673637454	0.654541754503476	0.762107424332091
cds-CBV41981.1	16.5927018452622	-0.154993662934806	0.469098951432146	-0.330407182667141	0.741092315022735	0.825442427374182
cds-CBV41982.1	33.3688715495254	0.484921622217937	0.342240673949559	1.41690237055052	0.156511473349773	0.269867629759236
cds-CBV41983.1	38.6858460475909	0.17694732876255	0.295159550040856	0.599497216803781	0.548841365494608	0.683213699366701
cds-CBV41984.1	8.71333534365018	-0.740432343398251	0.718176419589803	-1.03098949394796	0.30254574657635	0.447742906101312
cds-CBV41985.1	15.9895485204399	0.0195521558986075	0.470377247450821	0.041566967799929	0.966843906348441	0.982626891591393
cds-CBV41986.1	16.0038472269034	0.0463785202235447	0.446144507784775	0.103954031517336	0.917205828384305	0.95101156678444
cds-CBV41987.1	19.9583712392194	-0.0368609572865747	0.492751096814227	-0.0748064439123345	0.940368714685681	0.96577685686291
cds-CBV41988.1	5.31129234680375	-0.00771649699466068	0.790639843322748	-0.00975981296645927	0.992212919542962	0.995566366627829
cds-CBV41989.1	10265.3102217915	0.302314168102585	0.0831421716994652	3.63611103635064	0.000276785062401619	0.00113190357908522
cds-CBV41990.1	0.134775742202363	-1.46259326671408e-10	4.40739913026372	-3.31849515663576e-11	0.999999999973522	0.999999999973522
cds-CBV41991.1	27.7854845767528	-0.772884461765309	0.366545756561248	-2.10856202242288	0.0349824038889563	0.0805621558947838
cds-CBV41992.1	44.7084524281978	-0.161082195907663	0.279569923287676	-0.576178560316413	0.564494495166223	0.694274394429574
cds-CBV41993.1	66.5516853765018	-0.345592834572751	0.245177745307439	-1.40956037481868	0.158669534352288	0.272836042164815
cds-CBV41994.1	37.9042523793749	0.0588718920270491	0.326343410687968	0.180398592706194	0.856839659059469	0.909350181398308
cds-CBV41995.1	55.1338194670463	-0.206096593479565	0.278043887945853	-0.741237633390095	0.458549368887842	0.604314514983211
cds-CBV41996.1	19.9959447231377	0.0573230298160747	0.388705738654757	0.147471529528892	0.882759850156087	0.928260285065123
cds-CBV41997.1	26.0652823707468	0.267000503388735	0.391915294273795	0.681270946272912	0.495700063619192	0.635869602035135
cds-CBV41998.1	222.257362167166	0.142369029877308	0.180852071536307	0.78721260236561	0.431157421131915	0.580503149779026
cds-CBV41999.1	33.6939822341211	0.345529925681345	0.362906236161413	0.952119008304011	0.341036629930199	0.487330142729699
cds-CBV42000.1	1113.05859222371	0.0634323372299957	0.097087282925029	0.653353717592224	0.513528268976469	0.650594674379075
cds-CBV42001.1	887.679189733264	-0.0412980518718806	0.120432741667192	-0.342913823103065	0.731663292268161	0.819998804587316
cds-CBV42002.1	5601.35828306637	-0.185162196173577	0.102573830090282	-1.80516020519662	0.0710496161662456	0.144459551788464
cds-CBV42003.1	11007.9317314551	0.226786341246135	0.061974019862127	3.65937761905173	0.000252828549003575	0.00104338730337361
cds-CBV42004.1	4142.43403229351	0.0814667453049795	0.073206291872156	1.11283802555181	0.265778000841355	0.404605548498369
cds-CBV42005.1	4439.60065280382	-0.051125567553355	0.106600056869151	-0.479601691170862	0.63151064359148	0.74522383464341
cds-CBV42006.1	4497.94995187896	-0.0106122191156199	0.102490052985343	-0.103543893348728	0.917531314829042	0.95101156678444
cds-CBV42007.1	1820.11461164319	0.302556889613571	0.0855611540562118	3.53614783427065	0.00040600742176365	0.00159357913042233
cds-CBV42008.1	6733.70132762199	-0.560344321526353	0.0975472914787301	-5.74433500953262	9.22829252089995e-09	8.6779594512942e-08
cds-CBV42009.1	2233.03270144294	0.0663626712650152	0.101265789786967	0.65533159228425	0.512254284618153	0.649947372366884
cds-CBV42010.1	1311.26350587501	-0.789994467099565	0.111965840879362	-7.05567395283309	1.71766153554281e-12	2.66200678319532e-11
cds-CBV42011.1	150.409240832811	-0.873303736889778	0.183129106140918	-4.76878719769303	1.85338309877625e-06	1.17826872705652e-05
cds-CBV42012.1	212.299275854376	-0.419549244767407	0.165515781501602	-2.53479904430349	0.0112511848961548	0.0313004843297497
cds-CBV42013.1	429.864899794251	-0.296074854215212	0.144869526689106	-2.0437345312144	0.0409797799142902	0.0922792634620532
cds-CBV42014.1	155.678525974295	-0.376425773269554	0.195698017276836	-1.92350325520702	0.0544168780784686	0.116686072886788
cds-CBV42015.1	542.257117563623	-0.0717148814207943	0.10940272018474	-0.655512781580703	0.512137659829552	0.649947372366884
cds-CBV42016.1	452.823869403378	-0.0226069326797575	0.106684297343359	-0.211904968610311	0.832181174231715	0.892798639263112
cds-CBV42017.1	170.110978594517	0.333922424221401	0.166542823669877	2.00502439470646	0.0449604391557419	0.0997861990112993
cds-CBV42018.1	34.9772812681499	0.0792535781449364	0.348368260104575	0.227499422941532	0.820035417898971	0.886106805721333
cds-CBV42019.1	5.71225673742575	-0.0592799332212436	0.688393515423534	-0.0861134393236862	0.931376240275732	0.960091237121229
cds-CBV42020.1	7.20937172125712	-0.56560152813297	0.761142950339214	-0.743095009788768	0.457424160657723	0.603933690725791
cds-CBV42021.1	2.76596078859904	-1.08461805808265	1.30787153760693	-0.829300146761523	0.406934587867249	0.5548678536533
cds-CBV42022.2	1041.80152968374	0.121455576018499	0.120725161512587	1.00605022595754	0.314391410087067	0.461303283959528
cds-CBV42023.1	551.099348774167	0.269383024420731	0.107074910395787	2.51583702872124	0.0118750079049543	0.0326585327835414
cds-CBV42024.1	2528.78989869566	-0.393625696356043	0.0758436374592759	-5.1899633185104	2.10335511907851e-07	1.57904684719179e-06
cds-CBV42025.1	636.236382510399	-0.213702593874288	0.11320430561041	-1.88776029959267	0.0590581371295742	0.124567133863839
cds-CBV42026.1	1084.91151035827	1.01727227375597	0.146349243276107	6.95099100606046	3.62728999102233e-12	5.3625342837099e-11
cds-CBV42027.1	961.757203228109	0.503525555697241	0.117019719798309	4.30291199265472	1.68567820880201e-05	8.95144707644713e-05
cds-CBV42028.1	1405.76879554791	0.184387175948481	0.170560070049393	1.08106883337398	0.279666495891069	0.421484021979404
cds-CBV42029.1	216.224131408073	0.539129395953056	0.164548813722287	3.27641010443842	0.00105135775978342	0.00378509757784441
cds-CBV42030.1	480.476171404951	0.523465336573412	0.170020645177969	3.0788339617549	0.00207812466406234	0.00698056573202707
cds-CBV42031.1	3490.81705081958	0.670538875421403	0.101034986156074	6.63669982975588	3.20783959116142e-11	4.29018843099403e-10
cds-CBV42032.1	896.381398717112	-0.348476398282137	0.0934067091783992	-3.73074269875599	0.000190916128401114	0.000808204149655828
cds-CBV42033.1	482.179745581168	0.605937791724096	0.148728453018838	4.07412152432829	4.61883600450151e-05	0.000223573951906903
cds-CBV42034.1	285.890062300026	0.311513072372809	0.141870796647033	2.19575190761659	0.0281097056137357	0.0675238535895982
cds-CBV42035.1	170.951447981291	0.0100720586248963	0.19616116395421	0.0513458343224728	0.959049945740325	0.977180968980901
cds-CBV42036.1	108.656254432282	0.0594111937043506	0.19060181579344	0.311703188435182	0.755266104585192	0.836419473762736
cds-CBV42037.1	326.200648759335	-0.243310823782823	0.116010099711898	-2.09732449491093	0.0359648599363224	0.082456577288927
cds-CBV42038.1	270.077693961172	-0.41212663167119	0.137899268512797	-2.98860636547137	0.00280252933783815	0.0090895359474414
cds-CBV42039.1	1305.29679372286	-0.832144500689355	0.117545473148835	-7.0793411128279	1.44841458969004e-12	2.26881285820102e-11
cds-CBV42040.1	88.958366070496	-0.235772503995694	0.199107522542464	-1.18414664089555	0.236355020025505	0.369151374269939
cds-CBV42041.1	280.72667297968	-0.0288324251852571	0.129460162319337	-0.222712722344166	0.823759099038317	0.888468968526691
cds-CBV42042.1	34.865419825422	-0.235108154228147	0.313789392496758	-0.74925462698863	0.453703749644479	0.600558738990547
cds-CBV42043.1	54.6562103493073	-0.632637646463563	0.295181426677069	-2.14321630458029	0.0320957336611444	0.0750146888352055
cds-CBV42044.2	31.0658205958996	0.0953878236328716	0.354853418296867	0.268809087681018	0.788076599707286	0.860781791150335
cds-CBV42045.1	208.016447564031	-0.17752712342589	0.181050347146549	-0.98054008856549	0.326819591241867	0.472247116436327
cds-CBV42046.1	188.269499399478	-0.258978135094494	0.163736957823484	-1.58167183839879	0.113724504837263	0.21150601877269
cds-CBV42047.1	617.639208141717	-0.0482701508142617	0.12240129503384	-0.394359804779163	0.693315415348008	0.790016397861047
cds-CBV42048.1	822.45348434097	-0.165551793406484	0.117431638710363	-1.40977163586047	0.158607124443365	0.272836042164815
cds-CBV42049.2	2950.83983482481	-0.449837501268412	0.0943816019845613	-4.76615666411337	1.8777327584213e-06	1.18958127705432e-05
cds-CBV42050.1	777.061066981467	-0.675622966909533	0.0802579738285633	-8.41814133450106	3.82504165615391e-17	9.79590455345515e-16
cds-CBV42051.1	742.701005315291	-0.753043999801958	0.0867315595353289	-8.68246811006801	3.87271812423509e-18	1.15573430963743e-16
cds-CBV42052.1	650.298367913169	-0.698913285733182	0.103478262411857	-6.75420392112321	1.43621632364839e-11	2.01014618011409e-10
cds-CBV42053.1	1819.07319626372	-0.880806557097479	0.0882464091013275	-9.98121698171431	1.84193584094584e-23	8.73205696409205e-22
cds-CBV42054.1	3653.29205727338	-1.15365638960425	0.0768539173961978	-15.0110290885618	6.21755233782476e-51	1.49677209945901e-48
cds-CBV42055.2	138.941153900065	0.532649451689852	0.165962061907984	3.20946513658751	0.00132982172547356	0.00467574123727849
cds-CBV42056.1	1292.31665365296	0.0808834123678844	0.0812299556342724	0.99573379963485	0.319379503015979	0.466806384026983
cds-CBV42057.1	2815.26647673168	-0.0455024344166328	0.079884335922322	-0.569603964172382	0.56894633916215	0.69690136727087
cds-CBV42058.1	1636.1495767497	-0.104176239395629	0.141198009358924	-0.737802465265736	0.460634495006251	0.605463901711532
cds-CBV42059.1	7782.85355212694	0.14640352974679	0.0529423763305952	2.76533733266114	0.00568639580067187	0.0172406173268061
cds-CBV42060.1	11234.4014340629	-0.303409406706392	0.0711576532268827	-4.26390406298232	2.00885723124792e-05	0.000104524257378044
cds-CBV42061.1	703.735014133218	-0.389340424522538	0.154289520197473	-2.52344050343942	0.0116212724021074	0.032111002119743
cds-CBV42062.1	3237.38014806417	-0.0289209055761958	0.0990429821439383	-0.292003582183797	0.770283885091248	0.848275422099572
cds-CBV42063.1	2439.30087682119	-0.42575828798759	0.0725501219708309	-5.86847101592424	4.39832266785778e-09	4.41176198712068e-08
cds-CBV42064.1	10585.0600039461	-0.572002538351269	0.0674063266925627	-8.48588799327617	2.14077574836678e-17	5.72407418902374e-16
cds-CBV42065.1	5087.70891959568	-0.570150775495449	0.0616074054440643	-9.25458183778101	2.15070590851594e-20	7.76619903565106e-19
cds-CBV42066.2	1311.52270799355	-0.119797441178799	0.102899816999091	-1.16421432683265	0.244337165635402	0.379321369350574
cds-CBV42067.1	2562.68836518751	0.0312665636576022	0.146501679244932	0.213421196390032	0.830998449005988	0.892544735086444
cds-CBV42068.1	9698.06599329204	-0.209129175724719	0.123304713426478	-1.69603553597661	0.0898791504598857	0.175583882513607
cds-CBV42069.1	4395.21454668306	0.186421594762979	0.0748771134519911	2.48970060634758	0.0127850744280565	0.034738076568632
cds-CBV42070.1	9502.88116089756	0.0289605173487284	0.0737469922531407	0.392700996527693	0.694540334552223	0.790913007905417
cds-CBV42071.1	3699.03227644169	0.0383967506107859	0.059453545256609	0.645827770994323	0.518390900767505	0.65566008499876
cds-CBV42072.1	1160.67196390321	0.183927623890397	0.0850725464452602	2.16200915072814	0.0306174708625314	0.0720728078778363
cds-CBV42073.1	929.427922029161	0.168820272248866	0.0824608102204006	2.04727884430973	0.0406307138632987	0.0917557897188065
cds-CBV42074.1	1015.36591942049	0.355303277020562	0.0689902045075054	5.15005397587868	2.60411505599786e-07	1.92085264255483e-06
cds-CBV42075.1	333.820233231769	0.257216489287411	0.152522368169336	1.68641814557875	0.0917152888450488	0.178439605613939
cds-CBV42076.1	707.318754375628	0.42114763875463	0.0947940496636963	4.44276450102879	8.88103545134055e-06	4.95663354169872e-05
cds-CBV42077.1	8302.81909703168	-0.0634169303663212	0.0459744633462509	-1.37939468458184	0.167773097226088	0.283579373681627
cds-CBV42078.1	2457.12887165337	0.114483784955147	0.0592624647516543	1.93180937436375	0.0533830386096312	0.115084270101121
cds-CBV42079.2	2577.99832647782	0.043287680853536	0.0972341807318745	0.445189958178419	0.656182483024119	0.762971295629982
cds-CBV42080.1	1564.7192595007	-0.0538222604838041	0.116387540538447	-0.462440053589967	0.643765781703681	0.753285235817236
cds-CBV42081.1	2277.20939664337	-0.0432021274526416	0.0922227795046695	-0.468453972919502	0.63945997858009	0.749461208261183
cds-CBV42082.1	1294.70868095537	0.254485027198461	0.115032431292542	2.21228938951376	0.0269466757733361	0.0653488557538729
cds-CBV42083.1	4810.85514943739	0.108825903059083	0.0916809711178798	1.18700643909148	0.235225080650377	0.367704660704983
cds-CBV42084.1	2479.4947747563	0.0033707880273623	0.0590540221504995	0.057079736563444	0.954481677981994	0.974322782165965
cds-CBV42085.1	9439.23119064572	-0.261032358817448	0.074058510094474	-3.52467742713779	0.000423998761660105	0.00165162840167706
cds-CBV42086.1	1167.94083878824	-0.10624414329079	0.147573410493915	-0.719940963180291	0.471561345449752	0.614732136613378
cds-CBV42087.1	1500.04205498972	-0.319543901094898	0.0767420716711204	-4.1638685812954	3.12900258200473e-05	0.000158016061520869
cds-CBV42088.1	9641.28275912961	0.148097521017979	0.0465050221211271	3.18454898553201	0.0014497977084935	0.00502420299939543
cds-CBV42089.2	551.477804314229	0.0535932606329671	0.100832948724188	0.531505438560195	0.595068573566938	0.716202935377458
cds-CBV42090.1	617.744236094468	0.507677256156092	0.0950937945805491	5.33870015804306	9.3615317580315e-08	7.51210915072261e-07
cds-CBV42091.1	1321.04561300085	1.65399071738268	0.0955772830208989	17.3052703017413	4.29261838985354e-67	1.40914954597829e-64
cds-CBV42092.1	16245.256788206	-0.0802931209915784	0.0645620087706554	-1.24365896477609	0.213625104698388	0.341327545604372
cds-CBV42093.1	1346.34229445043	-0.0845506943674385	0.0906797289333823	-0.932410091670582	0.351124631411769	0.499394335832194
cds-CBV42094.1	3226.40478137446	0.141379068913901	0.119451972021229	1.18356412641539	0.236585647999966	0.369341383041444
cds-CBV42095.1	68376.6465201237	0.125213377128843	0.112051199531727	1.11746574469637	0.263795238245663	0.402605496747714
cds-CBV42096.1	4508.41843709337	-0.100824892278255	0.0644577753604899	-1.56420062148246	0.11777046131994	0.217195677132943
cds-CBV42097.1	5875.6590669808	0.018446367017439	0.0533981312438724	0.345449673757183	0.729756338624726	0.819132775497011
cds-CBV42098.1	20590.3166441579	-0.213634143381107	0.0813788852723001	-2.62517903343442	0.0086603416886194	0.0248984823547808
cds-CBV42099.1	38880.0847920959	-0.025557456700041	0.112849425261149	-0.226473964230633	0.820832806739922	0.886106805721333
cds-CBV42100.1	33042.3750755791	0.331736662252956	0.0987223915711639	3.36029807395644	0.00077858421855105	0.00287471126092826
cds-CBV42101.1	14220.269925034	0.264690229919924	0.0700308974556835	3.77962070366759	0.000157067438866004	0.000676814465089667
cds-CBV42102.1	9515.02805303117	0.206889100822089	0.0949922180599394	2.17795841646253	0.0294091327691072	0.0697388649159663
cds-CBV42103.1	13704.1281310108	0.235426726986898	0.0949200199903777	2.48026419516941	0.0131285067602627	0.0354764547925079
cds-CBV42104.1	33331.7224350737	0.170147639934768	0.0517670472882624	3.2867943768805	0.00101334797650564	0.00365919954316188
cds-CBV42105.1	2123.41833144501	0.213097284602446	0.133617544281418	1.59483012315831	0.110750228914379	0.207104648684527
cds-CBV42106.1	924.259940539677	0.142777331264102	0.0916277537507215	1.55823236322628	0.119178175792993	0.219231988175495
cds-CBV42107.1	2026.25142881884	0.150720939065473	0.104776312594454	1.43850203670416	0.150291659996699	0.262175451327576
cds-CBV42108.1	2125.53202815143	-0.259011906440171	0.128538552639793	-2.01505230237037	0.0438991691846718	0.0979813503320004
cds-CBV42109.1	2571.38191709214	-0.0417864103439715	0.0794663766554992	-0.525837619665522	0.599001033861581	0.719558460836384
cds-CBV42110.1	1293.53617930846	0.0228536462856187	0.104109344769599	0.219515801738983	0.826248272020151	0.890445312662617
cds-CBV42111.1	17268.4044522644	-0.0647531249506542	0.0650379713864854	-0.99562030564978	0.319434664893568	0.466806384026983
cds-CBV42112.2	3139.0124466281	-0.20549857095333	0.0943432420857263	-2.17820128299811	0.029391054605186	0.0697388649159663
cds-CBV42113.1	529.877642598992	-0.00482176196503338	0.117397831065953	-0.0410719850720627	0.967238508425135	0.982679903690727
cds-CBV42114.1	1667.06625716849	-1.70459706403624	0.620722135914403	-2.7461515634933	0.00602988997146598	0.0181298357093786
cds-CBV42115.1	340.725658197376	-0.392147777731647	0.14190057638905	-2.76353900534197	0.00571782579253674	0.0173213665577602
cds-CBV42116.2	11301.3689387874	-0.504795951761576	0.0800053917417771	-6.30952415545742	2.79894681487724e-10	3.20857045984816e-09
cds-CBV42117.1	4971.70375093252	-0.329143857025881	0.10256831761933	-3.20902072555639	0.00133187891040176	0.00467841901309412
cds-CBV42118.2	9906.98761597425	-0.568299911878125	0.0593891554170423	-9.56908559967577	1.07855336647494e-21	4.32739578482333e-20
cds-CBV42119.1	19013.5818244103	-0.30250623407904	0.0699072368499012	-4.32725205158024	1.50981154992939e-05	8.08891618218848e-05
cds-CBV42120.1	2185.19636853233	0.0883087947033721	0.0789680369599858	1.11828529748206	0.263445164224138	0.402241221147299
cds-CBV42121.1	852.742024662148	0.0152848557175516	0.110763012931324	0.137996026950157	0.890243557541629	0.933140634624912
cds-CBV42122.1	6650.43383731585	0.110176712950242	0.0588531532462014	1.87206134035568	0.0611981176861434	0.128033837175356
cds-CBV42123.1	4157.56064188624	0.0637582647811022	0.0881565678840947	0.723238963487434	0.469533084583343	0.613414365342192
cds-CBV42124.1	12606.8613944432	0.059661087606929	0.0476166897975812	1.25294487837245	0.210225767760963	0.337839451439625
cds-CBV42125.2	5287.46247929713	0.0244576974942678	0.0549823317172163	0.444828306301341	0.65644383659354	0.762971295629982
cds-CBV42126.1	2358.84722708237	0.145185729233116	0.0824588657589612	1.76070490294535	0.0782883624795311	0.156446749813828
cds-CBV42127.1	1682.60783606888	0.0690632583290403	0.0792869617258981	0.871054418351884	0.383724440647958	0.53313926709495
cds-CBV42128.1	8588.65368249453	0.0225577670706622	0.0532700495090288	0.423460598940103	0.671959239814548	0.774479672828066
cds-CBV42129.1	9045.08479961638	0.122986129667994	0.0467742346697725	2.62935632269091	0.00855466725098984	0.0246732455617606
cds-CBV42130.1	2070.82707876903	-0.173979542419592	0.0823279469501931	-2.11325010357475	0.0345793669368214	0.0800382983967756
cds-CBV42131.1	2400.79067089048	-0.299595779705956	0.121520575700626	-2.46539137902069	0.0136863664966977	0.0367719266514698
cds-CBV42132.1	632.234967148489	-0.431443773056384	0.516027949407033	-0.836086056098619	0.403106492201071	0.551370281567449
cds-CBV42133.1	3998.98569232395	0.0163150699913978	0.502147506899669	0.0324905924399175	0.974080818215844	0.986096393209256
cds-CBV42134.1	1176.27702843534	0.124820223648981	0.0895412898972339	1.39399626465328	0.163318732631135	0.278181105439164
cds-CBV42135.1	928.44484035058	0.862024171344433	0.150318836423321	5.73463839832316	9.77206029519698e-09	9.14168645750163e-08
cds-CBV42136.1	32939.8135992651	-0.536251783377986	0.0715179473526039	-7.49814281909004	6.47283541966349e-14	1.14575532845122e-12
cds-CBV42137.1	432.312711054629	-0.575394129366686	0.255071960279283	-2.25581098266025	0.0240824712383287	0.0594407406982945
cds-CBV42138.1	51.5114061573266	-0.15752912715487	0.274548794808199	-0.573774608134486	0.566120333491764	0.695090283658197
cds-CBV42139.2	1265.08588748922	0.00683926000336788	0.0941218042191626	0.0726639279825391	0.94207355393593	0.966352683692797
cds-CBV42140.1	217.818086186688	-0.176552567571904	0.122207721718575	-1.44469240641337	0.148544303790903	0.260258845700607
cds-CBV42143.1	542.677418761828	0.385004708325763	0.115640094488054	3.32933581583624	0.000870533726697538	0.00317524978495435
cds-CBV42144.1	346.283824404044	0.105210079781279	0.150470524786003	0.69920723630696	0.484422528952939	0.625402128011821
cds-CBV42145.1	469.777925123202	0.23325181345908	0.10787918692447	2.16215768869659	0.0306060236426069	0.0720728078778363
cds-CBV42146.1	7795.25456184103	0.00933116854511787	0.0688988574962689	0.135432848732262	0.892269653847775	0.934179681079825
cds-CBV42147.1	978.866364533757	-0.0198354579664249	0.118997717882229	-0.166687717373336	0.86761577043914	0.917143017287978
cds-CBV42148.1	3476.49854662483	0.483795348967665	0.114360950547794	4.2304243419652	2.33250886399828e-05	0.000120043762119222
cds-CBV42149.1	327.68049944036	-0.0607962434219952	0.108141959733078	-0.562189214732707	0.573987108915258	0.701173021073409
cds-CBV42150.1	214.113170732263	-0.17998890822456	0.148645895584584	-1.21085689932246	0.225950253658957	0.356838576113713
cds-CBV42151.1	463.205865349362	0.0194435436402124	0.114902250259051	0.16921812755082	0.865625071682497	0.915494617473384
cds-CBV42152.1	2344.48338751596	0.0307951492359987	0.0754979005361995	0.407894113840068	0.68335141434819	0.78286229606958
cds-CBV42153.1	162.852667242712	0.180775692690515	0.17909034608164	1.00941059440528	0.312777759609278	0.459891794536034
cds-CBV42154.1	1271.17942854759	-0.152244056277742	0.109623173417899	-1.38879446316853	0.16489525939754	0.280098536043565
cds-CBV42155.1	62.3450338942304	0.384156477051779	0.254476517033775	1.50959499732855	0.131146798652952	0.235959686066671
cds-CBV42156.1	27.8895596338706	-0.00534331385995386	0.317318347483451	-0.0168389691372401	0.986565081422395	0.992059735175792
cds-CBV42157.1	13.4658521085335	0.104680624507219	0.495262007115508	0.21136413252633	0.832603142572782	0.892798639263112
cds-CBV42158.1	17.6206132246276	-0.265173780052612	0.43008329788577	-0.616563771148913	0.537522496912689	0.673488458137307
cds-CBV42159.1	21.3294611958559	-0.155879292739459	0.412301616066052	-0.37807102049895	0.705377835640263	0.800729130618356
cds-CBV42160.1	144.802725307155	0.229864177858521	0.171991396536871	1.33648648994628	0.181390313417678	0.301565571708671
cds-CBV42161.1	38.6256094466786	-0.298930789445061	0.31595811547716	-0.946108913814781	0.344093037755125	0.490726682201325
cds-CBV42162.1	14.3766840181566	0.619058439832722	0.540561832582487	1.14521300343242	0.252120933071997	0.388565381699949
cds-CBV42163.1	338.78770888896	0.377333765941302	0.14931297364461	2.52713315347546	0.0114997893741312	0.0318693318725924
cds-CBV42164.1	38.3780605380649	0.384633089474269	0.308275090572666	1.24769435233887	0.212143010331478	0.339861761449409
cds-CBV42165.1	120.384018666451	0.2516947991981	0.207887777970038	1.2107243708881	0.226001058867921	0.356838576113713
cds-CBV42166.1	164.650636475824	0.200144798869014	0.187478410340877	1.06756185154923	0.285718199469149	0.428507780295235
cds-CBV42167.1	151.175911641105	0.306319170210799	0.206499168990703	1.48339178171022	0.137970349647032	0.246030090160707
cds-CBV42168.1	1743.94130923826	0.417859745279346	0.0833479065671942	5.01344019891456	5.34653892588748e-07	3.76342145445998e-06
cds-CBV42169.1	320.630328132819	-0.29002546271716	0.12055058616399	-2.40584033596176	0.0161353149040689	0.0424359957163823
cds-CBV42170.1	7388.03373702845	-0.409915623120098	0.096002644698098	-4.26983677803013	1.9561606958773e-05	0.000102224258651417
cds-CBV42171.1	2278.10830117457	-0.266215303306871	0.125647327751911	-2.11875021992118	0.0341115817382196	0.0791117030550489
cds-CBV42172.2	2575.85220498665	-0.0411480409478905	0.0964260590340406	-0.426731542905474	0.669574873089394	0.772471203426774
cds-CBV42173.1	241.52468045758	0.425342243974435	0.12178202215484	3.49265217023276	0.000478249019321726	0.00183718851996889
cds-CBV42174.1	487.53229570166	0.46350461532774	0.137262816427653	3.37676748438306	0.000733430209695069	0.00272751440495252
cds-CBV42175.1	2881.94923155231	-0.151409414149387	0.0674823836778974	-2.24368799525643	0.0248524830468722	0.0610491947498336
cds-CBV42176.1	5678.27402355901	-0.127797743015967	0.0833519526849152	-1.53323034313383	0.125219110470525	0.227491667186844
cds-CBV42177.1	2842.63350699751	0.411954501312255	0.0849123545405156	4.85152606521696	1.22515104747904e-06	8.04367351353967e-06
cds-CBV42178.1	1273.46088226844	0.16795119655792	0.0882619777876889	1.90287143759593	0.0570573227697704	0.121339218210625
cds-CBV42179.1	740.066579826351	0.652855328217608	0.11028803337618	5.91954818879391	3.22827241750007e-09	3.29302025412225e-08
cds-CBV42180.1	1203.83034761112	0.194042080599825	0.0662509460287929	2.92889524197123	0.00340169047220404	0.0109283846042071
cds-CBV42181.1	402.58323868333	4.22875186739851	0.264384509358499	15.9947036142894	1.39118804903353e-57	3.86429234235392e-55
cds-CBV42182.1	2366.55273165268	-0.228154330012358	0.12098365444337	-1.88582772658063	0.0593181733115317	0.124948509363788
cds-CBV42183.1	1572.961355866	0.586815883237908	0.121898268205351	4.81398047632106	1.4795326867507e-06	9.55741061155057e-06
cds-CBV42184.1	440.110202671064	0.153108850823019	0.112072719287597	1.36615629384451	0.171889912332268	0.289368052881968
cds-CBV42185.1	1621.26429743583	0.130746906672715	0.0771650446325751	1.69437997859358	0.0901931015499343	0.175952074390499
cds-CBV42186.1	951.498926573438	0.0546997122418953	0.0831687388278025	0.657695583855718	0.510733760631715	0.649066862634185
cds-CBV42187.1	5200.93526641221	0.134150541335938	0.0599030263311052	2.23946183610892	0.0251258818229835	0.0616369288470065
cds-CBV42188.1	1161.58128618536	0.465732527861331	0.0834575941408254	5.58046913113094	2.39870722417239e-08	2.10747732031302e-07
cds-CBV42189.1	1386.84490077929	0.236676516056112	0.103316923661492	2.29078168095249	0.0219760436717206	0.0551462777613503
cds-CBV42190.1	685.666293084834	-0.206251186752706	0.0907209761652282	-2.2734674545065	0.022998025222048	0.0573399070990523
cds-CBV42191.1	10193.0589332113	-0.0244434153163202	0.0631307467903901	-0.387187172004767	0.698617646222771	0.795039733530912
cds-CBV42192.1	340.014322328499	-0.395480787392458	0.11191815592655	-3.53366068372326	0.000409846877133824	0.00160690235975053
cds-CBV42193.1	279.53317145188	-0.454705486570504	0.15815963467221	-2.87497810369184	0.00404055517913941	0.0127205272466194
cds-CBV42194.1	399.760238548191	-0.24739676220052	0.133758465275754	-1.84957835521282	0.064374344855004	0.133595263949092
cds-CBV42195.1	1179.78404802694	0.0850262867149793	0.0709298079849316	1.19873843071791	0.230629669694303	0.362246079715584
cds-CBV42196.1	265.796320880255	0.282871126301667	0.129627253699963	2.18218868507701	0.0290956100350469	0.0691212156819438
cds-CBV42197.1	285.131342970449	0.199991667046932	0.142354762018181	1.40488217051278	0.160056319225561	0.274436547352089
cds-CBV42198.1	379.894408077222	0.012693366606683	0.127156898902826	0.0998244430007947	0.920483702264775	0.953423821348348
cds-CBV42199.1	428.677958233779	-0.137463408693874	0.132383952151016	-1.03836912601811	0.299098237537334	0.444401839404051
cds-CBV42200.1	723.020324420807	-0.122987433742438	0.102218759713348	-1.20317869329791	0.228907178190851	0.360481387024494
cds-CBV42201.1	243.229760269354	0.221881150795823	0.170436387009042	1.30184143591387	0.192970595783837	0.316591013800744
cds-CBV42202.2	2062.73531866545	0.407346620627454	0.0894055951392035	4.55616474554216	5.20960819823713e-06	3.029290693049e-05
cds-CBV42203.1	718.165298697792	-0.0458861071872746	0.0900998105127195	-0.509280840061221	0.610555385930402	0.729084841329541
cds-CBV42204.1	381.587026612107	0.0755870058952516	0.129262915397264	0.584753992766989	0.5587131436024	0.689361736001492
cds-CBV42205.1	1015.85437039111	0.0916170984650189	0.100802703744018	0.908875407723929	0.363415896307313	0.511018224908765
cds-CBV42206.1	114.38968938961	0.910292306524564	0.22306827644979	4.08077885843826	4.48850439349375e-05	0.000217849319420779
cds-CBV42207.1	4141.79459455337	0.0369280417993723	0.113386424874296	0.32568309513517	0.744664135624701	0.828132909184284
cds-CBV42208.1	405.094426374912	0.878656753529058	0.114745027445656	7.65747129168796	1.89629718746479e-14	3.6039627073344e-13
cds-CBV42209.1	42.1705375497998	0.863023047753862	0.309262877740245	2.79058079669921	0.00526135666418753	0.0160598131144388
cds-CBV42210.2	285.034306519148	-0.0764090198188002	0.167959092477156	-0.454926367437907	0.64916221278389	0.75714623719723
cds-CBV42211.1	806.264710923312	0.126009183895437	0.108052384239627	1.16618605671844	0.243539228742399	0.378342375108242
cds-CBV42212.1	279.21163752529	0.728101075563425	0.13051955943979	5.57848247947317	2.42625907882492e-08	2.1265100809798e-07
cds-CBV42213.1	5111.76948251785	0.163181286897722	0.0671646836680284	2.42956979748866	0.0151167539465524	0.0401077138141078
cds-CBV42214.1	1360.64042968113	-0.0978844546804263	0.0843755456842074	-1.16010455264821	0.246006240828505	0.381584422522222
cds-CBV42215.1	1857.61431319405	-0.0162535214840758	0.0786474327361615	-0.206663090181233	0.836272984837761	0.894034236898995
cds-CBV42216.1	212.904769925458	0.540943758392133	0.130973646127832	4.13017255291316	3.62491058980374e-05	0.000179308933421662
cds-CBV42217.1	366.126666636023	-0.332801215969468	0.145374681746747	-2.28926531064901	0.0220639419351427	0.0552900030033312
cds-CBV42218.1	197.356281480498	0.10526759824699	0.145176465500448	0.72510098578385	0.468390079701597	0.612366610355708
cds-CBV42219.1	154.608911523087	0.163231809087095	0.179937477254386	0.907158484034574	0.364322994454031	0.511893839067356
cds-CBV42220.1	237.422699324453	-0.0193040294929665	0.193905093031367	-0.0995540095991384	0.920698407381547	0.953423821348348
cds-CBV42221.1	2951.8533294248	0.0679854293813348	0.0760379271448697	0.894098931074318	0.371268961182727	0.520035771462695
cds-CBV42222.1	687.945159194014	0.133854336013555	0.0977270928497364	1.36967479652104	0.170788439579483	0.287916459067
cds-CBV42224.2	4826.03129615818	0.139936730758655	0.0617475274493101	2.26627261915114	0.0234346967880219	0.0581599244684172
cds-CBV42225.1	4348.33695306991	0.0580886427357346	0.0600047730519394	0.968067035024928	0.333010892003715	0.479225398637872
cds-CBV42227.2	4252.77032182491	0.359382121638623	0.0714955506882279	5.02663617776424	4.9915806231023e-07	3.54145925189409e-06
cds-CBV42228.1	2537.41076745926	-0.0983570498257217	0.0775413269904357	-1.26844682240031	0.204638429728734	0.331516092306172
cds-CBV42229.1	43508.7026115979	0.140636485637809	0.115241337771649	1.22036491728758	0.222326570537251	0.352556860002392
cds-CBV42230.1	9855.474492775	0.186982977215393	0.0754741915647783	2.47744259777739	0.013232769257181	0.0356859819176105
cds-CBV42231.1	25414.5219655223	0.10882215772603	0.0504310695444274	2.15783957606061	0.0309403067113473	0.072737921572054
cds-CBV42232.1	29027.4907552947	0.51083563317246	0.0881619099941604	5.7942895430271	6.86110008988877e-09	6.66006247972805e-08
cds-CBV42233.1	10273.654316281	-0.596864646485218	0.391569484055534	-1.52428795089806	0.127436795736549	0.230895268140831
cds-CBV42234.1	13749.4174267335	0.0546735361156096	0.0434131225553429	1.25937810729721	0.207893793167394	0.335735459359329
cds-CBV42235.2	877.859393207762	0.63890528832388	0.0809896760577226	7.8887250748913	3.05289230730029e-15	6.29942521237791e-14
cds-CBV42236.1	189.645848126324	0.555830993902176	0.138724541607173	4.00672431469353	6.15666535732862e-05	0.000291754837340074
cds-CBV42237.1	307.296108656543	0.634182820896538	0.113012941260268	5.61159468839964	2.00470543038549e-08	1.77862194327322e-07
cds-CBV42238.1	3143.77461514457	-0.0145585723144947	0.0807765947849716	-0.180232558122187	0.856969999251854	0.909350181398308
cds-CBV42239.1	4104.46938511809	-0.0262581707456107	0.0560319068162837	-0.468628898026003	0.639334917653978	0.749461208261183
cds-CBV42240.1	11572.3115060667	-0.188188809241718	0.101159538073265	-1.86031700842111	0.0628406885815379	0.130939253587959
cds-CBV42241.1	8114.60513266112	-0.236948862612853	0.0613313209131784	-3.86342343658767	0.000111808948222636	0.000497616961634416
cds-CBV42242.1	178.945564149363	1.1185405558502	0.262684160112045	4.25811954315443	2.06153705823158e-05	0.000106957044788423
cds-CBV42243.1	125.513302966811	-0.216789756730165	0.173821872097412	-1.24719492497856	0.212326033317674	0.339936163139699
cds-CBV42244.1	411.145838341592	-0.583360057473713	0.128615053776151	-4.53570589403185	5.74111383584763e-06	3.30114045561239e-05
cds-CBV42245.1	417.172022150014	-0.319372740224322	0.124606072640853	-2.5630591949145	0.0103754357279508	0.0291108767782677
cds-CBV42246.1	554.136007314911	-0.473775530182993	0.0890781846382999	-5.31864824262807	1.04541024234132e-07	8.29665139581214e-07
cds-CBV42247.1	254.32175952669	-0.423689030894979	0.132954420473388	-3.18672391174677	0.00143894059292621	0.00500184074924852
cds-CBV42248.1	258.824026417805	-0.0206671772935587	0.138127835531731	-0.149623551357329	0.881061626055484	0.927014432309543
cds-CBV42249.1	155.948028955462	0.241962041992202	0.180251827634415	1.34235555426903	0.179480738481022	0.298941396058565
cds-CBV42250.1	1834.06064386498	0.31655132681993	0.0908434158896571	3.48458194487566	0.000492906504801623	0.00188547181021045
cds-CBV42251.1	719.92155808839	0.385887539866407	0.0795062638731076	4.85354890379814	1.21271418561939e-06	7.97652263073156e-06
cds-CBV42252.1	543.784156721952	0.370366612460413	0.0948391753782902	3.90520700947801	9.41447598532491e-05	0.000428157087947207
cds-CBV42253.1	152.488250326541	0.0705488728914278	0.172487442003019	0.409008749113417	0.682533240502296	0.782173129626719
cds-CBV42254.1	579.954351093883	0.955353249612624	0.162953932693894	5.86271981178407	4.55346221116084e-09	4.52962866239719e-08
cds-CBV42255.1	370.108975430163	1.05934566642913	0.131410099601328	8.06137176398901	7.54430086506334e-16	1.64111267612914e-14
cds-CBV42256.1	698.339328203024	0.836369704500232	0.122616064269874	6.82104510106776	9.03805589533262e-12	1.28997706869747e-10
cds-CBV42257.1	46.0404643305955	0.612054204927156	0.311244092936927	1.96647653342352	0.0492435904283727	0.107924273309027
cds-CBV42258.2	159.042796545648	0.755233298907381	0.161315461495252	4.68171675490393	2.84482378398027e-06	1.74112859050047e-05
cds-CBV42259.1	565.367948911867	-0.0450729476903736	0.119799167652696	-0.376237569705345	0.706740287230489	0.801802215806224
cds-CBV42260.1	6993.8076349165	-0.0341493093208704	0.0548880962981054	-0.622162392650684	0.533835091996966	0.671014376592686
cds-CBV42261.1	585.228296509206	-0.0747729172897697	0.107755355542444	-0.693913698426964	0.487736332417544	0.628781112588273
cds-CBV42262.1	1873.80079225435	0.12317456330945	0.0602266844791833	2.04518253618998	0.0408368655519302	0.0921061346083822
cds-CBV42263.1	1320.26369147649	-0.0380329888073042	0.0747161129626182	-0.509033290132917	0.610728889900092	0.729084841329541
cds-CBV42264.1	1022.13563116539	0.044395159902744	0.0721163522598815	0.615604623799603	0.538155498839693	0.673813975835691
cds-CBV42265.1	1050.32385968208	0.0678864827516672	0.0692171499140838	0.980775470182343	0.326703477307059	0.472247116436327
cds-CBV42266.1	94.176261611893	0.407399916343966	0.178838588887508	2.27803137386767	0.0227247084065732	0.0568062386715267
cds-CBV42267.1	844.855431006618	0.00712901496611726	0.10226230493992	0.0697130283764442	0.944422071867391	0.967676358811882
cds-CBV42268.1	57.237732335977	0.137443099111084	0.265634013320186	0.517415286518356	0.604866290878927	0.724916089068637
cds-CBV42269.1	5924.9817734476	0.398941633949317	0.207088409439719	1.92643149381784	0.0540505181424051	0.116176441078705
cds-CBV42270.1	13762.9540336285	-0.0969211355557354	0.263819400282422	-0.367376832226819	0.713337950451349	0.805225032049201
cds-CBV42271.1	36797.4784465569	-0.178926314217812	0.203783499776005	-0.878021598483118	0.379931997739858	0.52909157109087
cds-CBV42272.1	3333.54392693796	-0.409349850636687	0.178389383025064	-2.2946985055673	0.0217504085118454	0.0546560369772259
cds-CBV42273.1	54561.7008767278	-0.29979619505739	0.217854517854475	-1.37613026348919	0.168781307515928	0.285065155023394
cds-CBV42274.1	5860.86046496351	-0.210439766459725	0.294614807565533	-0.714287812614154	0.47504922680361	0.617495593228162
cds-CBV42275.1	22130.1157761319	-0.0370761226825359	0.193361833626497	-0.191744782241532	0.847942125622244	0.902688389039482
cds-CBV42276.1	4743.85199898083	0.327727117781913	0.142152349632831	2.30546395207964	0.0211406033967679	0.0533216640210502
cds-CBV42277.1	5255.55646981049	0.199572582193095	0.1456552455083	1.37017092310433	0.170633552638487	0.287789705080606
cds-CBV42278.1	5866.8307032367	0.164487528911963	0.137699927092285	1.1945360639278	0.232268342259096	0.364344476063248
cds-CBV42279.1	3141.37058662531	0.250317635943525	0.178388802299819	1.40321383806824	0.160553082314964	0.275017083585678
cds-CBV42280.1	3686.18637599502	0.593220077774923	0.345768564201344	1.71565648006533	0.0862249345193855	0.170048191452486
cds-CBV42281.1	4837.58609149975	0.233102917774192	0.273447990855139	0.852457964840853	0.393959960023175	0.542341793816543
cds-CBV42282.1	7114.69132145622	-0.685455487418753	0.193346757879358	-3.54521324762246	0.000392295570363205	0.00154986794811984
cds-CBV42283.1	8820.91918905459	-0.300380016292786	0.168213723012259	-1.78570458410753	0.0741471027536237	0.149494800694213
cds-CBV42284.1	2092.0820595546	-0.122248809026604	0.193827745381863	-0.630708512786751	0.528231131917457	0.665868290918202
cds-CBV42285.1	1588.41784819836	-0.191313479032183	0.148984899612454	-1.28411321905667	0.199102343406443	0.324586258257637
cds-CBV42286.1	16548.4162171649	0.850234667414571	0.406514721661267	2.09152245197909	0.0364812559392451	0.0833758324029204
cds-CBV42287.1	241165.587061726	0.742237161085709	1.79944536730034	0.412481075876878	0.679986848529941	0.779997620724783
cds-CBV42288.1	1157.25844589265	0.64930292840512	0.0988113786716734	6.57113519853415	4.99330939810867e-11	6.37143503405702e-10
cds-CBV42289.1	305.46967086777	0.0983843856208988	0.112141444829103	0.877324041712065	0.380310657380464	0.529315628367032
cds-CBV42290.2	393.378075091842	-0.417782303474749	0.119486348566049	-3.49648565286777	0.000471429843979119	0.0018129213701902
cds-CBV42291.1	2837.15348676533	-0.0787439116411774	0.069168145886053	-1.13844184533874	0.254936029254888	0.392067292009965
cds-CBV42292.1	1562.14896806217	0.0844288329579643	0.111537201317883	0.756956710051749	0.449075798172774	0.59596203866295
cds-CBV42293.1	850.363285935802	-0.0169922902307408	0.122266343460081	-0.138977659344893	0.889467802967322	0.933009742732773
cds-CBV42294.2	1658.69565274122	-0.0718381748787729	0.145044283268432	-0.495284428037902	0.620399361341486	0.736443817818576
cds-CBV42295.1	3080.15016931912	0.0319589569082677	0.146369682765747	0.21834410175921	0.827161015044835	0.890445312662617
cds-CBV42296.1	47.9215125894224	-1.22360832122742	0.7166562835953	-1.70738518483207	0.0877504822025747	0.172362196374606
cds-CBV42297.1	216.816838755781	-0.875232597109944	0.777337740821253	-1.12593606504332	0.260192582471334	0.398454374598806
cds-CBV42298.1	128.161971120825	-0.573651024841105	0.594916476178656	-0.964254727866765	0.334918232271887	0.480870670669497
cds-CBV42299.1	76.9873295781174	0.196979473300091	0.45267602234826	0.435144482091759	0.663457557564013	0.767769408943977
cds-CBV42300.1	96.8927058994603	-0.017127999338104	0.423149008096664	-0.040477465409044	0.967712472313549	0.982679903690727
cds-CBV42301.1	50.3645968035732	-0.296896371362488	0.504014909892784	-0.589062675597522	0.555819230231999	0.687630871941963
cds-CBV42302.1	3113.21917483883	0.276783447806812	0.0935823844448652	2.95764474744583	0.00309999165189859	0.0100215486615988
cds-CBV42303.1	387.82082002898	0.0938669300429506	0.122068329734064	0.768970381158219	0.44191089384444	0.589922453852966
cds-CBV42304.1	8560.83787302903	-0.0313378067559992	0.0607007820338972	-0.516266936042096	0.60566798574011	0.725544102157206
cds-CBV42305.1	1921.92778306187	0.706684537549439	0.102470988830632	6.89643523121922	5.33236598928757e-12	7.76418289811185e-11
cds-CBV42306.1	558.187044678689	0.737333809499589	0.14366317657153	5.13237857533011	2.861033015562e-07	2.08710913519078e-06
cds-CBV42307.1	1011.60286169846	0.402591734950592	0.105235876783352	3.82561296827889	0.000130447097114071	0.000575848982492556
cds-CBV42308.1	1396.33229201916	0.379889571219592	0.0821373082797125	4.62505503498978	3.74498950265861e-06	2.24637161031566e-05
cds-CBV42309.1	1070.38011881011	0.532783171380508	0.101253368678494	5.26188094612666	1.42589089162274e-07	1.10254646887574e-06
cds-CBV42310.1	1259.47520477199	0.112100292524262	0.0833720689488719	1.34457851337488	0.178761385985606	0.298018173958459
cds-CBV42311.1	581.767757622305	-0.0890693805082675	0.101150997432105	-0.880558598228881	0.378556775663177	0.527990929671584
cds-CBV42312.1	347.950050181757	-0.421244293566942	0.460650640529868	-0.914455026226386	0.360477799287213	0.507479662076462
cds-CBV42313.1	450.346236946148	-0.758215551721876	0.438304202968612	-1.72988428262043	0.0836509519709247	0.165877862475019
cds-CBV42314.1	897.154596234028	-0.899957162333641	0.444309798558198	-2.02551725227316	0.0428142787643724	0.0959667042943194
cds-CBV42315.1	3188.27753797361	-1.04722092711712	0.577705175753355	-1.8127255407596	0.0698741631595916	0.14263177115279
cds-CBV42316.2	1343.1888082951	-0.00873310187444912	0.11010025642701	-0.0793195416419276	0.93677846328879	0.962911195825739
cds-CBV42317.1	14199.8144413756	0.0231888294951179	0.0707903876637964	0.327570313716154	0.743236570750383	0.826810615212456
cds-CBV42318.1	404.924667590969	-0.0853221251513867	0.118019286106925	-0.722950697007986	0.469710175084369	0.613414365342192
cds-CBV42319.1	1009.56044596176	-0.377518167681122	0.0963800305411858	-3.91697497460118	8.96670529451132e-05	0.000409857883778233
cds-CBV42320.1	2373.18605810102	-0.48043865781468	0.0757985796284882	-6.33835963905201	2.3222426074796e-10	2.68769809474642e-09
cds-CBV42321.1	72025.2673962865	-0.3293048091434	0.0952773036779662	-3.45627758586072	0.000547690986855058	0.00208399594682151
cds-CBV42322.1	751.94941513103	-0.0851039260066798	0.108817416071096	-0.782080011448507	0.43416755302403	0.582168226501957
cds-CBV42323.1	1255.47287436012	-0.149232153511364	0.0926422646463819	-1.61084310795928	0.107213922678536	0.201745427197599
cds-CBV42324.1	18650.2697478784	-0.0213884151496709	0.0648351984264892	-0.329888944103739	0.741483877641678	0.82562389212584
cds-CBV42325.1	56.6669182587566	0.0323081099996565	0.344479215424313	0.0937882709697331	0.925277349024193	0.955440808500532
cds-CBV42326.1	751.934489117102	-0.277051772444593	0.135270556126386	-2.04813065295406	0.0405471991118054	0.0916244906087167
cds-CBV42327.1	400.301563553701	-0.42521478535227	0.159854140600653	-2.6600173367704	0.00781366294122157	0.0227358073172853
cds-CBV42328.1	857.633812942096	-0.196390348065954	0.15048720898339	-1.3050301709538	0.191882574407524	0.315461425627719
cds-CBV42329.1	6259.81509126469	0.558677702915329	0.0792905236862433	7.04595804066128	1.84189756539823e-12	2.81825936807331e-11
cds-CBV42330.1	1521.71068469493	0.613975034703842	0.0792191711674532	7.75033398678236	9.16511687442238e-15	1.81841961722743e-13
cds-CBV42331.1	133.304190131865	0.401140673350175	0.185228073070644	2.16565808141396	0.0303373245050234	0.0715065788431068
cds-CBV42332.1	1176.57658892318	0.0817485967426512	0.0893821341810775	0.914596608054115	0.360403440061517	0.507479662076462
cds-CBV42333.1	2257.75305325651	0.0429738852419586	0.0806222448391159	0.533027644265107	0.594014444236219	0.715501820547516
cds-CBV42334.1	2467.36757362404	-0.0758628896565649	0.112194231641652	-0.676174599589672	0.498929797386511	0.638241530028208
cds-CBV42335.1	7220.40910042087	0.0376863843673054	0.0724041480102861	0.520500349813542	0.602714884144428	0.722965062779574
cds-CBV42336.1	777.059640188592	0.720355726777845	0.0956989512789669	7.52731056245302	5.17960750126265e-14	9.25918944903933e-13
cds-CBV42337.1	1495.7601134602	0.0157930700085013	0.0606686804312655	0.260316688878606	0.794619500389946	0.866355983064039
cds-CBV42338.2	1650.20995357196	0.10711019832456	0.116673912565433	0.918030397450591	0.358602951983545	0.506875727189856
cds-CBV42339.1	1670.69694117793	0.304751331844192	0.0861155401586049	3.53886570626986	0.000401850230720568	0.00157897843648746
cds-CBV42340.1	3469.48413966356	0.983288941989713	0.105383094864973	9.3306136363674	1.05259712384573e-20	3.95930022313222e-19
cds-CBV42341.1	1429.75752137844	1.03502828622198	0.111254323179236	9.30326351951732	1.36199618890055e-20	5.01853901848967e-19
cds-CBV42342.1	1193.83366131363	1.00451332797385	0.0846762045317604	11.8629942559256	1.84265539261659e-32	1.9570084184525e-30
cds-CBV42343.2	1062.68529703849	1.10844468857902	0.0995607752985117	11.1333472972221	8.63314937707027e-29	6.36210253073485e-27
cds-CBV42344.1	1793.43748768132	0.265198842168793	0.0917679154308136	2.88988630638269	0.00385381178058495	0.0122178352411697
cds-CBV42345.1	392.390565114699	0.250965647450167	0.105586103807343	2.37688141147902	0.0174597003383794	0.045653133904336
cds-CBV42346.1	538.349322379283	-0.141477360042229	0.103633600657696	-1.36516881729828	0.172199996670874	0.289747512625327
cds-CBV42347.1	1036.28506308195	-0.915828434280484	0.0875912712155276	-10.4557043364172	1.37969807841967e-25	8.16736026421871e-24
cds-CBV42348.1	285.325468907091	-0.668180074552279	0.117992556032261	-5.6629002457544	1.48835691520385e-08	1.33692955741321e-07
cds-CBV42349.1	1552.96579170562	-0.669575419577345	0.117932903578456	-5.67759632180943	1.36600610299049e-08	1.23008679249343e-07
cds-CBV42350.1	1152.49375349857	-0.827597395965351	0.339052887136423	-2.44090944912778	0.0146503276996951	0.0389847703195276
cds-CBV42351.1	1333.75303917545	-0.00300178020407069	0.0789893884953233	-0.0380023223530642	0.969685830397308	0.98330118886961
cds-CBV42352.1	503.016364939912	-0.192985692679663	0.172302201587394	-1.12004194317725	0.262695888911299	0.401436671544097
cds-CBV42353.2	2355.78341689292	0.40173800965477	0.0760636665931389	5.28160194805818	1.2805919022197e-07	9.96598568731752e-07
cds-CBV42354.1	632.152111600971	-0.0361071649102811	0.124404145527504	-0.290240849749643	0.771631986961569	0.848813117545169
cds-CBV42355.1	798.078741098922	0.100009930031924	0.167581902447966	0.596782400551735	0.550652669638039	0.683814491255058
cds-CBV42356.1	586.544953839694	0.487404125478839	0.0978995969180064	4.97861217842453	6.40418213488786e-07	4.47301773483173e-06
cds-CBV42357.1	611.733907131287	0.324588258959505	0.113974711353512	2.84789717916232	0.00440091406831741	0.0136761623930242
cds-CBV42358.1	3317.30333432675	0.144065599353591	0.0698752570200641	2.06175412438517	0.0392311507187572	0.0890406569738733
cds-CBV42359.2	1704.14383304031	0.0273306568579422	0.0819062690571139	0.333682112157792	0.738619449113691	0.823883014128243
cds-CBV42360.1	368.496241505954	-0.565929682404225	0.126958698105697	-4.4575888918857	8.28866694250357e-06	4.6475739641895e-05
cds-CBV42361.1	54.3642070431794	-0.259417234535694	0.331017796665749	-0.783695732219636	0.433218667342493	0.581543720361987
cds-CBV42362.1	103.819725893231	-0.47465305148116	0.220467418933079	-2.15293966690487	0.0313234204943128	0.0734950431481244
cds-CBV42363.1	163.659529307479	-0.230305065601695	0.16190433025819	-1.42247625640664	0.154888039543513	0.267736098990725
cds-CBV42364.1	682.74315157199	0.0158724723350386	0.127226265474144	0.124757826348871	0.900715276155623	0.938667492697823
cds-CBV42365.2	873.512609138098	0.405390388662433	0.0894441878216646	4.53232790788718	5.83371980409201e-06	3.34905599564011e-05
cds-CBV42366.1	799.702871466537	0.123954544970862	0.0850483229432884	1.45746019064382	0.144989392582977	0.25526898908685
cds-CBV42367.1	2002.97445799073	-1.51295945021431	0.123869857826525	-12.2141050031166	2.61361816397664e-34	3.4954722926369e-32
cds-CBV42368.1	454.247943566468	-1.62113593472181	0.165572623586682	-9.79108683310256	1.22966925227922e-22	5.48189588886452e-21
cds-CBV42369.1	380.827505417153	-1.5542879345422	0.151657339656309	-10.2486825765544	1.19967474067355e-24	6.27829780952493e-23
cds-CBV42370.1	690.726330724907	-1.39686561138001	0.120683223104973	-11.5746462137905	5.53993185477369e-31	5.12940869938149e-29
cds-CBV42371.1	310.332152577741	-1.39552566116945	0.130946341478021	-10.6572329201247	1.6132596288409e-26	1.0043931930594e-24
cds-CBV42372.1	289.142747324987	-1.44251827563519	0.133250646962078	-10.8256005394534	2.60366690295779e-27	1.67890021188939e-25
cds-CBV42373.1	241.578445832662	-1.06892675023302	0.153494090454873	-6.96396028710484	3.30837905660236e-12	4.93659370801286e-11
cds-CBV42374.1	701.877260722169	-0.817086044919864	0.106337771251496	-7.68387408635262	1.54348373826325e-14	2.98049186035753e-13
cds-CBV42375.1	1644.85938027317	0.00245523972747457	0.0682912271239464	0.0359524909842136	0.971320241142487	0.983959219709156
cds-CBV42376.1	812.828716567318	-0.192720676027911	0.102624078374693	-1.87792844603451	0.0603909543460463	0.126712223209514
cds-CBV42377.1	202.546515888162	-0.111733475241857	0.130622944125675	-0.855389349778824	0.39233563764533	0.540940812347188
cds-CBV42378.1	287.249803879311	-0.137603394365191	0.139182970869048	-0.988651079266416	0.322833885683046	0.469345435041458
cds-CBV42379.2	136.862974875294	-0.0399569114911386	0.188026350461072	-0.212506977841976	0.831711534569001	0.892798639263112
cds-CBV42380.1	63.2191478521108	0.121183989215419	0.219912989477086	0.551054257884325	0.581596480786549	0.706881485062345
cds-CBV42381.1	163.87261546094	0.792988696125091	0.172089037032506	4.60801402459648	4.06533248729897e-06	2.41445980454549e-05
cds-CBV42382.1	2073.44023540973	0.557115559149106	0.0975300644043035	5.71224434795434	1.1149583952844e-08	1.02969687093912e-07
cds-CBV42383.1	2331.54207726005	1.01088002388514	0.0690682451838759	14.6359592775803	1.6562311652729e-48	3.32258374322246e-46
cds-CBV42384.1	77.5190885162569	0.433404434710955	0.256940980088104	1.68678594812841	0.0916445183859074	0.178398035521031
cds-CBV42385.1	312.701729199725	0.494603671571524	0.138579221890572	3.56910411837992	0.00035820405600919	0.00142767643073862
cds-CBV42386.1	1383.5844563639	1.17743923788554	0.147277751540182	7.99468504626305	1.29905514594256e-15	2.75934595999917e-14
cds-CBV42387.1	508.463503918805	1.04470883206714	0.133513967268792	7.82471567161148	5.08805550433038e-15	1.02642281710263e-13
cds-CBV42388.1	69.4866971397945	0.696209590505587	0.236615425624501	2.94236772039725	0.00325712906061065	0.0104919652434122
cds-CBV42389.1	424.812194887142	1.05869406245971	0.124393135395591	8.51087207580133	1.72630011292678e-17	4.65199231923778e-16
cds-CBV42390.1	129.247978786017	0.390273418378152	0.247102323486006	1.57940003506383	0.114244329340918	0.212100911696686
cds-CBV42391.1	296.728763938263	0.92435244275876	0.140156729601843	6.59513421428038	4.24871324691596e-11	5.55873316471505e-10
cds-CBV42392.1	157.868967450336	0.84135926103488	0.17150693398681	4.90568656016897	9.31010997068289e-07	6.22570501928443e-06
cds-CBV42393.1	281.002047334658	0.932357967694417	0.154152546642019	6.04828131616655	1.46399164401797e-09	1.54575258086224e-08
cds-CBV42394.1	338.516405129545	0.749608471672379	0.128154335005043	5.84926348096521	4.93754428332778e-09	4.87144054838705e-08
cds-CBV42395.1	2851.44592522589	-0.0792843515278882	0.0861904646017215	-0.919873815441815	0.357638703649197	0.506047554418985
cds-CBV42396.1	1683.61743041563	0.423075560550029	0.113141615675851	3.73934522697763	0.000184500202665237	0.000785648858283222
cds-CBV42397.1	282659.451005726	0.110505431780494	0.075967522244237	1.45464046366048	0.145768822740686	0.256022792308373
cds-CBV42398.1	25461.5865183068	0.195483374203799	0.0555362253731246	3.51992547009502	0.000431668077817242	0.00167788313132192
cds-CBV42399.1	17629.9964349561	-0.0288663157102112	0.0881113599051553	-0.32761173747952	0.743205246097556	0.826810615212456
cds-CBV42400.1	5276.66505483456	-0.083873860892932	0.345132211308564	-0.243019510044934	0.80799028360595	0.877225770926363
cds-CBV42401.1	13016.5331813376	0.0763106991073577	0.120270337718719	0.63449309742381	0.525759070111413	0.663584761332511
cds-CBV42402.1	13074.5380625135	-0.0859907154418014	0.0536504797511442	-1.60279490212699	0.108979942714949	0.204674259415422
cds-CBV42403.1	23802.1262744099	0.0147210539245992	0.0716725095500017	0.20539330933193	0.837264847228289	0.894486202171997
cds-CBV42404.1	2371.81439668319	-0.235818819524486	0.105962962391139	-2.22548345386959	0.0260488006777558	0.0634697835677302
cds-CBV42405.1	99.3407761311589	0.946572415667746	0.178632584672719	5.29899076029161	1.16444526077583e-07	9.14089529709024e-07
cds-CBV42406.2	1842.75376678738	-0.100976011590986	0.0989437111149708	-1.02053996613947	0.307472444817394	0.45373232457524
cds-CBV42407.1	479.484518832334	0.00118248915717886	0.101200689747177	0.0116845958276865	0.990677253529104	0.995086387341751
cds-CBV42408.2	5058.11278013341	-0.204387074641915	0.106015191416054	-1.92790365146636	0.0538671114852629	0.115851184975154
cds-CBV42409.2	2139.23024060014	0.344432587645462	0.0651348628042942	5.28799129707776	1.23666860703822e-07	9.66582324678571e-07
cds-CBV42410.1	8862.66943425582	0.177721001350965	0.0837324448037122	2.12248671070794	0.0337968874979663	0.0785837480715752
cds-CBV42411.1	2717.53361262247	0.0378076846251983	0.0913066672939636	0.414073645941711	0.678820172651668	0.779408090004795
cds-CBV42412.1	13524.1186235795	-0.159648569023916	0.0672696045048354	-2.37326457021818	0.017631629349413	0.0460693296532059
cds-CBV42413.1	9178.8128018718	-0.335755826228119	0.0604036450532101	-5.55853584551642	2.7204709221104e-08	2.36144723551458e-07
cds-CBV42414.1	183.606411493218	0.429234632305795	0.196389134564032	2.18563330022642	0.0288424442974827	0.068739527129759
cds-CBV42415.1	4.34515670137119	0.16359423407527	0.891782710900483	0.183446294793133	0.854447854138662	0.907473882733738
cds-CBV42416.1	203.806698886181	0.282120589227511	0.178208763876224	1.58309043332717	0.113400853791037	0.211186427560306
cds-CBV42417.1	791.969067941823	0.229097226008089	0.104645487494636	2.18926999618432	0.0285772217644128	0.0683034969179318
cds-CBV42418.2	572.056467384213	-0.162026820240855	0.0927899486537386	-1.74616779717689	0.0807817987723563	0.160717947860594
cds-CBV42419.1	1223.7830466002	-0.0809931695779813	0.108975960185707	-0.743220517992777	0.457348183096998	0.603933690725791
cds-CBV42420.1	282.19224638898	-0.574674753055389	0.128541347622757	-4.4707385108638	7.79499580449209e-06	4.39122150546348e-05
cds-CBV42421.1	72.5908303949614	-0.372146896518916	0.284301234325191	-1.30898797327501	0.190538424661383	0.313658818188261
cds-CBV42422.1	138.951451066918	-0.0534185447255728	0.185526917055724	-0.287928811480915	0.77340123200504	0.849635487913051
cds-CBV42423.1	661.803361530695	0.591817989230983	0.137594438286383	4.3011766798248	1.69893528252835e-05	8.99538901057165e-05
cds-CBV42424.1	2425.0400049522	-1.0941976459917	0.0907052080306242	-12.0632284490464	1.65178571703603e-33	1.86393694506784e-31
cds-CBV42425.1	1237.05287600714	-0.0155210761489515	0.0731579182361532	-0.212158526693578	0.831983361094055	0.892798639263112
cds-CBV42426.1	1088.05923124186	0.0372385132663024	0.0743538126573454	0.500828564607891	0.616491780612998	0.733010148104556
cds-CBV42427.1	641.650162927758	0.0287860940603108	0.0889765517039491	0.323524496162657	0.746298058914391	0.828684591248421
cds-CBV42428.2	2413.31590003702	0.867794542749206	0.0755302791730818	11.4893596614492	1.4921384494809e-30	1.25304928862221e-28
cds-CBV42429.1	2136.43945700821	0.227151516692438	0.0736329301763217	3.08491752465235	0.00203608605288639	0.00684779858193212
cds-CBV42430.1	5018.35103070944	0.368567620468029	0.0502632212082175	7.33274970462443	2.25477815555052e-13	3.7694462591171e-12
cds-CBV42431.1	19196.0597633424	0.160937144499393	0.150685099212775	1.06803622481704	0.28550417170357	0.428493584381376
cds-CBV42432.1	2609.05275935167	0.414302639125635	0.149002436776044	2.78050915199694	0.00542737298686078	0.0165107361883355
cds-CBV42433.1	1399.30085413386	0.157029115339732	0.0722186929842002	2.17435554218749	0.0296784441565103	0.070249366360206
cds-CBV42434.1	712.023101394093	0.0969724431199315	0.0873152593591134	1.11060132938619	0.266739990312556	0.405727929662442
cds-CBV42435.1	3474.87356736081	0.590860771327836	0.0878335860432811	6.72704825050274	1.73139341128659e-11	2.40463908005996e-10
cds-CBV42436.1	332.969166714545	0.295916747851414	0.115483464162235	2.56241661954043	0.0103946543570879	0.029142155965407
cds-CBV42437.1	254.592212752826	0.439621217257049	0.30007598243375	1.46503300161354	0.142911914119023	0.2523495950532
cds-CBV42438.1	7193.54438908693	-0.453045898198865	0.0554282341445893	-8.17355820892753	2.99424796184523e-16	6.80014427058058e-15
cds-CBV42439.1	2925.21724181194	-0.100284740659577	0.0715099513274773	-1.40238860183706	0.16079923517609	0.275160520212881
cds-CBV42440.1	2150.00759497467	-0.0642457693558961	0.0788599052168656	-0.814682305022045	0.415254184662599	0.564139526266608
cds-CBV42441.2	1327.93997640277	0.112814078670068	0.153541950592174	0.734744336873223	0.462495212756959	0.606856908890036
cds-CBV42442.1	20302.0514748962	-0.10026448436373	0.0778301555487485	-1.28824725656535	0.197659906692988	0.322801378559332
cds-CBV42443.1	2030.03538201147	0.263226435122179	0.101331352347628	2.59768007653893	0.00938558934216447	0.0266651165338756
cds-CBV42444.1	1477.58976793359	0.122935862727244	0.0877063203340826	1.40167621055094	0.16101195768757	0.275160520212881
cds-CBV42445.1	3637.94047733103	0.107988544876036	0.0628301150942876	1.71873861306765	0.0856619777262362	0.169030274081661
cds-CBV42446.1	2440.76659600788	0.0400851484359178	0.0793943707807646	0.50488653089281	0.613638534848137	0.730820827617619
cds-CBV42447.2	1645.553210532	-0.335418758016493	0.0631167821699867	-5.31425631162787	1.07093790814072e-07	8.47562858437432e-07
cds-CBV42448.1	593.185070502179	-0.103088558595776	0.107799234387253	-0.956301398444497	0.338919983607035	0.485282369543047
cds-CBV42449.1	1667.00966146163	-0.247893743507917	0.0866728001369843	-2.86011001278517	0.00423494068997117	0.0132631143378022
cds-CBV42450.1	4547.26984313719	-0.0628918516545917	0.0872929692848853	-0.720468694899594	0.471236467623939	0.614530474752634
cds-CBV42451.1	15701.292373236	-0.285943790705402	0.0675736637764651	-4.23158631225487	2.32048913823313e-05	0.000119704089687998
cds-CBV42452.1	7354.71180629889	-0.103297368523441	0.0725899917605588	-1.42302493798555	0.154728926120442	0.267589153362508
cds-CBV42453.1	4235.40352028795	-0.0206149591459776	0.0597778158471809	-0.344859691740473	0.730199855039675	0.819375909430785
cds-CBV42454.1	1442.5698404916	0.109263199397433	0.0690914586430083	1.58142846515935	0.113780103238131	0.21150601877269
cds-CBV42455.1	1899.35187881025	-0.0967514935325531	0.0584809204241374	-1.65441126491949	0.0980439791764076	0.188417673659398
cds-CBV42456.1	15821.6185659762	0.199517538796001	0.122359941891646	1.63057889462452	0.102979205510041	0.195752738549911
cds-CBV42457.1	13431.8912418802	0.00591795265888225	0.132701304760964	0.0445960397265295	0.96442929936151	0.980448817565994
cds-CBV42458.1	809.535587278115	-0.166791952304716	0.102538035767218	-1.62663494630779	0.103814652650381	0.197095010894072
cds-CBV42459.1	1505.59070817467	0.153515863703941	0.110522443659976	1.38900171422409	0.164832228780962	0.280098536043565
cds-CBV42460.1	3895.42078653286	0.32390983088981	0.0854809515105005	3.78926328224155	0.000151094712519644	0.000658145967320188
cds-CBV42461.1	7985.3101137867	0.0696351890605856	0.0737941113571405	0.943641542393172	0.34535285592889	0.491940498129871
cds-CBV42462.1	3082.41652081992	-0.0686913977043308	0.0718320133611816	-0.956278328980432	0.338931635554573	0.485282369543047
cds-CBV42463.1	102.719055561532	0.272104589111448	0.174408550022391	1.56015624851255	0.118722961886216	0.218728885393432
cds-CBV42464.1	287.012344968613	0.340843701757661	0.107808449872485	3.16156759661054	0.00156922392214267	0.0054120989330059
cds-CBV42465.1	621.398675139695	-0.192660045363319	0.124299248752884	-1.54996950742914	0.121148834942991	0.22172754332445
cds-CBV42466.1	531.438962445822	-0.168910134727036	0.120606115717597	-1.40051052736451	0.161360493158889	0.275625705201868
cds-CBV42467.1	320.963431039189	-0.0804774342041408	0.135072854464088	-0.595807607112777	0.551303761243379	0.683967209219278
cds-CBV42468.1	484.054918076475	0.357867586586536	0.125523009703023	2.85101183785523	0.00435803469579147	0.0135662614538819
cds-CBV42469.1	6196.67224497325	0.57613831468482	0.0996163467540757	5.78357200858953	7.31308620061475e-09	7.02328571021805e-08
cds-CBV42470.1	5220.20955597747	-0.668255467167967	0.123288789322394	-5.4202451888834	5.95173493357425e-08	4.89560702622702e-07
cds-CBV42471.1	3871.85778994466	-0.272696761815856	0.0770296413992996	-3.54015359363124	0.000399894226726601	0.00157335289410854
cds-CBV42472.1	3683.38579874872	0.106048188230759	0.105085995310201	1.00915624311039	0.312899708069704	0.459891794536034
cds-CBV42473.1	19652.9864561217	-0.17973186146703	0.0891962676268973	-2.015015496151	0.0439030254326161	0.0979813503320004
cds-CBV42474.1	8050.26290203359	-0.429067300180798	0.088862205467437	-4.82845657412844	1.37595330936868e-06	8.9685332132316e-06
cds-CBV42475.1	1355.99700440359	0.213866341889233	0.0704233692772799	3.03686608698273	0.00239051630711684	0.0079121488405123
cds-CBV42476.2	546.700469306636	0.104985896833402	0.14150270164494	0.741935635242028	0.458126333842096	0.604314514983211
cds-CBV42477.1	1357.40804436188	0.371902850267603	0.0664126940165339	5.59987598417578	2.14505206982996e-08	1.89439730756299e-07
cds-CBV42478.1	1165.46471932611	0.35830475230629	0.188646825725817	1.89934153902519	0.0575195846083199	0.121963135655105
cds-CBV42479.1	176.910996375109	-0.632753510089075	0.175949471518571	-3.59622285095804	0.00032287122942102	0.00129976366715641
cds-CBV42480.1	2411.66334116428	0.142406751131745	0.0770579136755654	1.84804836179858	0.0645953469488476	0.133823177184331
cds-CBV42481.1	2773.43299370256	0.0927587083801694	0.0773353187714151	1.1994352626171	0.230358743015234	0.3621355772869
cds-CBV42482.1	2520.15326226259	0.256984417395037	0.103248925859643	2.48897908869661	0.012811050067752	0.0347563499584166
cds-CBV42483.1	1277.99956674806	0.444782552991549	0.0799226191556565	5.56516487685789	2.61904657507148e-08	2.27895900820434e-07
cds-CBV42484.2	156.845472407376	0.406750079255694	0.141149985532509	2.88168700635121	0.00395552435404023	0.0124964115856861
cds-CBV42485.1	1572.91815025289	-0.00759284722000616	0.0799501469625604	-0.0949697718950009	0.924338836904705	0.955291224975069
cds-CBV42486.1	940.304342635367	-0.166774760846648	0.09655804460656	-1.72719695729337	0.084132297122603	0.166533096807446
cds-CBV42487.2	828.072339970541	0.153340505164555	0.11677068913774	1.31317633129387	0.189123537555597	0.31155341884729
cds-CBV42488.2	2759.51515873409	-0.430682540635735	0.0941747837663518	-4.57322569175482	4.80272321277499e-06	2.80171785481914e-05
cds-CBV42489.1	12908.4296032083	0.0549505742909392	0.0599867232270661	0.916045607007675	0.359642974757275	0.507293274159578
cds-CBV42490.1	934.199778959447	0.234775945661067	0.0903177173491109	2.59944507624758	0.00933746195154323	0.0265492717378131
cds-CBV42491.1	15876.5423989208	-0.378035159926614	0.117999954922894	-3.20368901982748	0.00135678943391633	0.00475205300278552
cds-CBV42492.1	2684.13892666249	-0.26305016142434	0.0990368775621576	-2.65608294505493	0.00790541673629461	0.0229842671777454
cds-CBV42493.1	465.992663120606	0.558946473663212	0.119663527598422	4.67098442508711	2.99759669840293e-06	1.83152651064856e-05
cds-CBV42494.1	249.903045372152	0.144791333552712	0.156946364366147	0.922552963475612	0.356240217410213	0.50446408826207
cds-CBV42495.1	57.6041373254187	0.300494079612035	0.253501180934291	1.18537546257003	0.235869028931383	0.36855173668162
cds-CBV42496.1	478.10570492888	0.0248676040888967	0.127523049815028	0.19500477854762	0.845389206698444	0.90129921033011
cds-CBV42497.1	1228.9568315492	0.216645900780943	0.0822086560719617	2.63531738788311	0.00840586425837879	0.0243608152784958
cds-CBV42498.1	865.913989660414	0.133723311131698	0.106089921540732	1.26047139247206	0.2074993615232	0.335248409154486
cds-CBV42499.1	2589.45173005417	-0.246410362623647	0.0675218562431692	-3.64934224758631	0.000262912634666222	0.00108129558517053
cds-CBV42500.1	2102.25654665643	0.617999329904711	0.0878631314539571	7.03365927981478	2.0118606578884e-12	3.06532862263081e-11
cds-CBV42501.1	1598.32059352846	-0.138241591107376	0.102571979543688	-1.34775200520036	0.177738159312364	0.297135413554142
cds-CBV42502.1	582.439471613704	-0.159935162835917	0.132459404540543	-1.20742776544012	0.227267448033315	0.358337561043823
cds-CBV42503.1	423.857849872005	-0.198570231203776	0.147626227710829	-1.34508775495325	0.178596897085006	0.297914679462297
cds-CBV42504.1	669.058931598695	-0.187649074048718	0.116126393791453	-1.61590374007231	0.106115126877064	0.200389224432015
cds-CBV42505.2	2798.86921284718	-0.0271940591740621	0.05695474557923	-0.477467836920321	0.63302901845281	0.745796993681271
cds-CBV42506.1	713.990792390199	0.168588678609986	0.0880195216031989	1.91535554317145	0.0554471766327287	0.118473227704605
cds-CBV42507.1	339.0498971226	0.0199363375777018	0.15821800191635	0.126005494546962	0.89972757522533	0.938179692214458
cds-CBV42508.1	264.519046662441	0.00654037349198621	0.210030867201882	0.0311400585024466	0.975157843083294	0.986633502766539
cds-CBV42509.1	525.480939982677	-0.0846407168383951	0.145392382806633	-0.582153722254932	0.560463141772585	0.690963607012907
cds-CBV42510.1	831.183804266749	0.104519668960388	0.130345778897556	0.801864623805994	0.422631271625017	0.571737771464834
cds-CBV42511.1	15102.2197070327	-0.0673313821944026	0.0682085276961815	-0.987140236984942	0.323573894651747	0.469813161876742
cds-CBV42512.1	5882.20492255939	0.499673720367382	0.472667009722217	1.05713686398599	0.290449129113592	0.434290602579371
cds-CBV42513.1	2082.53529191494	0.883535436472059	0.0949101493047335	9.30917760581369	1.28825941116516e-20	4.79577807599731e-19
cds-CBV42514.1	78.752369381548	2.32887258120735	0.307758571331945	7.56720623938514	3.81336234763528e-14	6.95457143298535e-13
cds-CBV42515.1	37.0121923291376	3.11161603129924	0.364622708829066	8.53379659564197	1.4162174222233e-17	3.87421296336995e-16
cds-CBV42516.1	56.6432653115972	2.27905455880927	0.325734546000229	6.99666211887659	2.62132419356337e-12	3.94400069289889e-11
cds-CBV42517.1	335.329221689904	0.673845880990767	0.137158688404261	4.91289242286043	8.97425226373264e-07	6.02342470712613e-06
cds-CBV42518.1	126.306928356896	0.672607582001483	0.181557434708972	3.70465457985591	0.000211678989811797	0.000886743424838048
cds-CBV42519.1	31.1505474867622	0.641307336172801	0.374923561402602	1.71050155870079	0.0871731654480392	0.171730660356175
cds-CBV42520.1	34.2743452304064	0.203750640952553	0.348165806685438	0.585211520029129	0.558405499777455	0.689361736001492
cds-CBV42521.1	0.136999794115909	1.22257590084885	4.40739913026372	0.277391691724478	0.781479360466618	0.855905966225344
cds-CBV42522.1	83.0015980199212	0.616985317485549	0.253472065599242	2.43413535936164	0.0149274116818233	0.039634473222841
cds-CBV42523.1	2.68134917894629	-1.16114487648549	1.45871927349963	-0.796002971633994	0.426030308187277	0.575101100136171
cds-CBV42524.1	5.40959197626023	0.292770763961721	0.801565359074721	0.365248773100272	0.714925713765813	0.805741807867775
cds-CBV42525.1	17.1929355901776	0.904559041767927	0.440718676344684	2.05246360165703	0.0401246289141117	0.0907832299554244
cds-CBV42526.1	6.21323898715693	0.421296476721519	0.862215055385332	0.488621109188632	0.625109965484538	0.740378414832234
cds-CBV42528.1	11.9773059221802	-1.18453370883627	0.558191023948029	-2.12209379588045	0.0338298622960316	0.0786098022850515
cds-CBV42529.1	23.5770638512649	-0.495576059842574	0.399744056800194	-1.23973340294157	0.215074017918844	0.343187043174964
cds-CBV42530.1	53.6639059124706	0.627923910946324	0.250200466947883	2.50968320965252	0.0120839513210168	0.0330819925854372
cds-CBV42531.1	6.04300626200002	1.16796784273629	0.776427290658817	1.50428489156434	0.132508027553891	0.238171472123992
cds-CBV42532.1	8.12217962144048	0.817182763769913	0.59614682466599	1.37077432934037	0.170445315656298	0.287606558334062
cds-CBV42533.1	0.455378354801519	-0.860537689994922	2.93037757351237	-0.293661027771064	0.769016937193913	0.847397058348252
cds-CBV42534.1	12.2770298657262	-0.19799553874079	0.578709458748776	-0.34213288852903	0.732250887820207	0.820402716698346
cds-CBV42535.1	47.0334665794094	0.181609056627913	0.381873035951141	0.475574443677528	0.634377585954492	0.746756276465097
cds-CBV42536.1	5.15634256603445	0.383341206651042	0.83701547161304	0.457985807493251	0.646962637762772	0.755390702611398
cds-CBV42537.1	6.26549776265964	-0.460874333191197	0.83420535198632	-0.552471081723239	0.580625641948294	0.705939122247572
cds-CBV42538.1	3.54677535369241	0.241697446256183	1.03202584710121	0.234197086182551	0.814831977015581	0.882634440804543
cds-CBV42539.1	19.26885982896	0.369059008446848	0.499007702806784	0.739585794710163	0.459551363736709	0.604797924196286
cds-CBV42540.1	25.5321690981613	-0.408963025318332	0.364181775866524	-1.12296400429499	0.261452782386608	0.400044914066967
cds-CBV42541.1	29.1594838185786	-0.488787699747166	0.343455462362254	-1.42314725870228	0.154693470987109	0.267589153362508
cds-CBV42542.1	35.8173498332754	-0.501119643584652	0.330881725590901	-1.51449779430923	0.129899632825793	0.234065655755458
cds-CBV42543.1	6.6860462018047	-0.837720839443612	0.738861080997236	-1.13380019734284	0.256878368213287	0.394550313746567
cds-CBV42544.1	41.9963245607941	-1.54358033333351	0.360092486387521	-4.28662188655708	1.81410684560257e-05	9.54448922790155e-05
cds-CBV42545.1	34.2068359579574	-0.305204967564935	0.304823088224024	-1.00125279007944	0.316704610585365	0.46356722692491
cds-CBV42546.1	10.8706542006522	-1.83456637585405	0.667852407658874	-2.74696378243965	0.00601497762869491	0.0181000701810144
cds-CBV42547.1	3.34619538768926	-4.48316790514099	1.47689066685464	-3.03554488206556	0.00240101485329378	0.00793235556746921
cds-CBV42548.1	21.8234621993182	-0.0101481624041671	0.367807774867759	-0.0275909404248341	0.977988407409892	0.987560441598747
cds-CBV42549.1	140.924075590707	-0.0266717839063949	0.222951847530007	-0.119630243937787	0.904776060569349	0.940918353238703
cds-CBV42550.2	11.8591162857386	1.08878669208744	0.579032354598381	1.88035553357399	0.0600596394622319	0.12616367544975
cds-CBV42551.2	513.73836121806	0.563586521597379	0.10524413861441	5.35503952065426	8.55377190040749e-08	6.90999336294664e-07
cds-CBV42552.1	143.994027402196	0.645278451587988	0.165686989229992	3.89456320370617	9.83758394371028e-05	0.000445156837352604
cds-CBV42553.1	97.2268957381847	0.676317205111212	0.218289238433449	3.09826178314972	0.0019465939537043	0.00660014156509504
cds-CBV42554.1	84.8710422097426	0.387638978240898	0.219287985283161	1.76771644712021	0.0771083190056977	0.154351481712425
cds-CBV42555.1	317.114763358317	0.484126889944301	0.12409101456455	3.90138554063048	9.56436823985539e-05	0.000433881076810525
cds-CBV42556.1	73.6499773379171	0.439056684982995	0.233723963949822	1.8785266070417	0.0603091607195554	0.126614174045532
cds-CBV42557.1	508.87586618788	0.568446736247837	0.106651957755863	5.32992312760982	9.8254346727873e-08	7.86688350408757e-07
cds-CBV42558.1	360.350295520699	0.690944231013765	0.142357484843345	4.85358554749759	1.21249001593113e-06	7.97652263073156e-06
cds-CBV42559.1	436.407966700859	0.462476556818067	0.107714367812268	4.29354566350983	1.75842128367808e-05	9.28312756631805e-05
cds-CBV42560.1	516.60359165207	0.524894591758453	0.118426346674176	4.43224507467569	9.32569311490365e-06	5.16488923894434e-05
cds-CBV42561.1	202.201136126089	0.713345015811947	0.130050274580028	5.4851480945777	4.13123176012327e-08	3.46927392693143e-07
cds-CBV42562.1	95.6152565435298	0.0767518509929863	0.227778273051459	0.336958613149405	0.736148099361714	0.822981667738436
cds-CBV42563.1	179.085339436769	-0.0853003347303703	0.242041662130447	-0.352420050249028	0.724523267390405	0.814017896249768
cds-CBV42564.1	487.590148110101	0.102807153526238	0.104518781449188	0.983623728680937	0.325300553681308	0.470994506553008
cds-CBV42565.1	1597.19850196245	0.245379841405772	0.156587358587509	1.56704758046379	0.117103570460061	0.216407877651627
cds-CBV42566.1	1313.00347873449	0.450513625143488	0.0891515399167343	5.05334653292875	4.34135173360754e-07	3.11044069643984e-06
cds-CBV42567.1	949.561430791303	0.24888772226047	0.130505506369738	1.90710514202627	0.0565069735293586	0.120239647268423
cds-CBV42568.1	3216.88534124983	0.248190035726782	0.0811965317248809	3.05665809184716	0.00223819417688548	0.00744895776288798
cds-CBV42569.1	1724.60263575559	0.409267367704145	0.13803485437728	2.96495671003156	0.00302725525181138	0.00979517805940045
cds-CBV42570.1	1559.39530434054	0.355052582783774	0.109838273769917	3.23250330324308	0.00122710717142121	0.00435273477013949
cds-CBV42571.1	198.54986220517	1.02063941965714	0.167903011416854	6.07874397870797	1.21127575256448e-09	1.2940582078433e-08
cds-CBV42572.1	1787.77769721652	0.417474676288127	0.103456061398653	4.03528484116023	5.45360957222569e-05	0.000261180161343594
cds-CBV42573.1	580.40886382863	-0.00796951876234301	0.114749055131467	-0.0694517157741507	0.94463006502683	0.967676358811882
cds-CBV42574.1	1602.45562406318	0.262658972160252	0.0922423510058249	2.84748783282492	0.00440657786229131	0.0136819885302957
cds-CBV42575.1	1935.09516037786	0.215248655727642	0.0635039539964009	3.38953155168639	0.000700121514333959	0.0026171208988198
cds-CBV42576.1	1198.28957521785	0.247094460037766	0.0944211205660208	2.61694055902454	0.00887217897887667	0.0254669620768868
cds-CBV42577.1	1741.38365718538	0.524232328591977	0.0814506806909946	6.43619333987884	1.22506970738553e-10	1.48947027386166e-09
cds-CBV42578.1	3522.48504091377	0.00722230656576332	0.1052704434535	0.0686071638802733	0.945302316354149	0.967960709113668
cds-CBV42579.1	3535.50109434761	-0.149565600542909	0.0672495998573535	-2.22403703308511	0.0261459527280973	0.0636635436959942
cds-CBV42580.1	1098.56777521325	-0.334359224275198	0.0934507172167845	-3.57792036522909	0.00034633893100854	0.00138344013260159
cds-CBV42581.1	268.913258337181	0.43771263582587	0.131084831788388	3.33915549079299	0.000840335126943882	0.00308379079613248
cds-CBV42582.1	267.346989141569	0.380146211753921	0.126240346404316	3.01128935860497	0.00260140822657908	0.00850922731890778
cds-CBV42583.1	950.466515719265	0.505639896118076	0.076154856368309	6.63962773001162	3.14476384032342e-11	4.22146551204754e-10
cds-CBV42584.1	402.679322541324	0.335472077758526	0.101716595857131	3.29810563292663	0.00097339507864749	0.0035255061474384
cds-CBV42585.1	56.7113934533377	0.988640939478707	0.232750654709701	4.24763977876579	2.16034379546816e-05	0.000111602309662883
cds-CBV42586.1	1252.18964179914	0.298872419487848	0.0682740168717436	4.37754263161776	1.20024889371455e-05	6.51744173714773e-05
cds-CBV42587.1	1219.70667475768	0.0124548088892135	0.0822539599302874	0.151418957820016	0.87964523570297	0.926604126640439
cds-CBV42588.1	725.249652794807	-0.184084399863546	0.111731750167897	-1.64755675613177	0.0994436604895323	0.190600349271604
cds-CBV42589.1	1064.18699450928	0.101611959023858	0.122002024953326	0.832871086055595	0.404917438115746	0.553428035214216
cds-CBV42590.1	736.427207163309	0.452515230985615	0.116830358727551	3.87326749583027	0.000107385851192194	0.000481104601308949
cds-CBV42591.1	878.095667071824	0.271462281053669	0.117579836147264	2.30874859115872	0.0209575362565837	0.0530327003661695
cds-CBV42592.1	1613.94008194965	-0.174984429693654	0.105184568717888	-1.66359411676606	0.0961935684014052	0.185652044627191
cds-CBV42593.1	3207.96210530536	-0.010492530201027	0.0864459932876473	-0.121376709341674	0.903392663727331	0.940101126432101
cds-CBV42594.1	578.648022384079	0.243478393108188	0.110918375802837	2.19511322038273	0.0281554771085516	0.0675242463244539
cds-CBV42595.1	519.771499990166	0.147540176687138	0.114788107228504	1.28532633083178	0.198678272662798	0.324041211646505
cds-CBV42596.1	227.13955915999	0.00194122837433869	0.243547206012267	0.00797064522366525	0.99364041257516	0.996673563604247
cds-CBV42597.1	981.465393191733	-0.0506633928840742	0.0683834653885857	-0.740871972430497	0.458771070879149	0.604336050241927
cds-CBV42598.1	2127.48701847387	0.244344444522174	0.0969705802736939	2.5197791312842	0.0117428492878215	0.0323690296017737
cds-CBV42599.1	7078.67823431584	-0.38530439418373	0.341371966843108	-1.12869371714055	0.259027060617862	0.397006246133744
cds-CBV42600.1	132996.477892374	-0.0485852867325023	0.0641140851645299	-0.757794275748028	0.448574149750542	0.59573418710894
cds-CBV42601.1	19249.496471749	-0.00938759176355511	0.127821882778162	-0.0734427592484109	0.941453792486128	0.96634157040006
cds-CBV42602.1	15268.9850617534	0.0335207673639171	0.0599360940537222	0.559275139515625	0.575973959247601	0.702693913984087
cds-CBV42603.1	7531.18478911079	-0.0121412440237818	0.0990883889843062	-0.122529432037741	0.902479738205564	0.939421831842114
cds-CBV42604.1	6711.98771791548	0.140701703857164	0.0609237203889965	2.30947327180262	0.0209173331945851	0.0529913014848281
cds-CBV42605.1	20511.4287295728	0.112699832407101	0.0620801938395543	1.81539111650284	0.069463825300171	0.142196073219341
cds-CBV42606.1	230.686359837266	-0.25643255706731	0.143117368604386	-1.79176405748596	0.0731707685483135	0.147773850798635
cds-CBV42607.1	3682.22670549365	-0.205720691299896	0.057888469045326	-3.55374213021283	0.000379791408923269	0.00150540809837753
cds-CBV42608.1	2493.71259870418	-0.30969129786984	0.0647509826910496	-4.78280460000876	1.72866149455837e-06	1.10286160015023e-05
cds-CBV42609.1	1004.00371605033	-0.0945997478048354	0.107690489982621	-0.87844105658821	0.379704411972756	0.52909157109087
cds-CBV42610.2	1354.06111159699	-0.116814971794385	0.108871382878427	-1.07296305701222	0.283287691864863	0.425520738487529
cds-CBV42611.1	3035.97952685216	0.540504854375601	0.0654758029181325	8.25503209256433	1.51861428605353e-16	3.5608546668437e-15
cds-CBV42612.1	9585.62870288864	-0.0827252304668235	0.113034258883204	-0.731859803250461	0.464254142907334	0.608943592458548
cds-CBV42613.1	2067.12182792423	0.100054970885929	0.101695691791882	0.983866367620457	0.325181222104257	0.470994506553008
cds-CBV42614.1	1518.94307571424	0.205830805962196	0.107772445823455	1.9098648489371	0.0561506169851962	0.119622346863448
cds-CBV42615.1	164.443781000614	0.129160565873904	0.183570384510128	0.703602415055017	0.481680406948659	0.623612990091978
cds-CBV42616.1	657.493120196271	-0.390887541098458	0.104662883765702	-3.73472932365877	0.000187917189848726	0.000798316438286765
cds-CBV42617.1	759.350101767857	-0.352172204091546	0.114922264056492	-3.06443844439429	0.00218079047289749	0.00728476817542355
cds-CBV42618.2	828.619913960131	0.287498996886074	0.0891237668396279	3.2258398301702	0.00125603626235012	0.00443791286041709
cds-CBV42619.1	250.565400069332	0.122333798133195	0.221420456701068	0.552495464763462	0.580608940798257	0.705939122247572
cds-CBV42620.2	3163.98482130933	0.158060470720231	0.0914176674028785	1.72899260296871	0.0838104189675071	0.166102866570619
cds-CBV42622.1	1376.24182485806	-0.153505876511065	0.146843819908716	-1.04536831448876	0.295852775201752	0.440909769398897
cds-CBV42623.1	454.821289388447	0.181667864324733	0.143191346195465	1.26870700745243	0.204545582255751	0.331516092306172
cds-CBV42624.1	1761.22568684837	-0.335881671583306	0.068620882447666	-4.89474427612422	9.84336409007415e-07	6.55800511609922e-06
cds-CBV42625.1	548.771192274106	0.0511115938326255	0.140215397803927	0.364521975711244	0.715468266726558	0.80610168834621
cds-CBV42626.1	2968.19975368725	-0.596580883623828	0.0760603790377785	-7.84351710011216	4.38099433656485e-15	8.93772347420095e-14
cds-CBV42627.1	19083.9854823191	-0.221820236484267	0.0718281303541776	-3.08820841347941	0.00201367195834574	0.0067893272096979
cds-CBV42628.1	2214.93060958149	0.33421193752076	0.08951711841107	3.73349749693719	0.000188839071404034	0.000801290113795494
cds-CBV42629.1	2328.13583102423	-0.346892952696294	0.098313896950018	-3.5284223640596	0.000418044553044973	0.00163291127955912
cds-CBV42630.1	5371.51792169589	-0.50283287854243	0.0759785388004496	-6.61809093042804	3.63867195337781e-11	4.81291004529205e-10
cds-CBV42631.1	52.8461901183793	0.263880262610316	0.266747635069722	0.989250617128594	0.322540538777781	0.469345435041458
cds-CBV42632.1	40.4935451910502	0.409489239266472	0.300478583547352	1.36279010115189	0.172948671728508	0.290608494002625
cds-CBV42633.1	16.6002014673148	0.303041552006703	0.432308811420079	0.700983981823664	0.483313011738478	0.62463968696766
cds-CBV42634.1	74.4936844048112	-0.28520285696376	0.250942110780076	-1.13652848490507	0.255735451126734	0.393129295027091
cds-CBV42635.1	26.2856085077468	-0.0578041802827057	0.342052564947533	-0.16899209714031	0.865802857566216	0.915494617473384
cds-CBV42636.1	1436.73411977756	-0.189607343140432	0.334512436574389	-0.566817022057915	0.570838504442741	0.698745030353471
cds-CBV42637.1	352.328930784694	0.257345908588591	0.249413987695805	1.03180222956244	0.302164774608775	0.447545939750732
cds-CBV42638.1	1037.53894171679	0.354142330654748	0.0882107372701466	4.01473042414534	5.95137767613695e-05	0.000282397171991203
cds-CBV42639.1	1891.37156068929	0.0820974393568765	0.062723470795093	1.30887908969634	0.190575310746343	0.313658818188261
cds-CBV42640.1	202.758407559977	-0.0478976595894186	0.134870973430827	-0.355136901373255	0.722487032810552	0.812534561044528
cds-CBV42641.2	53.5874488678035	0.113662861261188	0.275112219003513	0.413150901377218	0.679496058036652	0.779682321439577
cds-CBV42642.1	408.03346952839	0.185279840768771	0.0943822102689594	1.96308012114553	0.049636865000849	0.108432377203912
cds-CBV42643.1	216.912661205028	0.328367962955625	0.133727970682925	2.45549200573903	0.0140691881989147	0.0376162684733824
cds-CBV42644.1	61.4658551934418	0.315195174606044	0.239363605718837	1.31680492387084	0.187904021962157	0.309827133929384
cds-CBV42645.1	316.126331903464	0.758735049596639	0.136336627448594	5.56515929574921	2.61913040267184e-08	2.27895900820434e-07
cds-CBV42646.1	297.264323438345	0.428885430836203	0.137678670754755	3.11511891046777	0.00183870770105792	0.00625195245623365
cds-CBV42647.1	141.450847853071	-0.0413650590480203	0.175364865745004	-0.235879968728564	0.813525812351734	0.882174687207842
cds-CBV42648.1	327.626604339701	0.141698553035687	0.127032038315584	1.11545524195768	0.264655388218289	0.403598850992311
cds-CBV42649.1	225.514631310119	0.267231337123364	0.136476799278242	1.9580715442963	0.0502216182217657	0.109511028622461
cds-CBV42650.1	383.361527863183	0.04513526249497	0.134469000969745	0.33565552037622	0.737130651232753	0.823232018412092
cds-CBV42651.1	167.228708221767	0.0557101273193336	0.162283521012336	0.343288874753332	0.73138114952483	0.819937078837057
cds-CBV42652.2	366.132607348855	-0.0897537751979402	0.126416720508439	-0.709983417042912	0.477714419673307	0.620513226417379
cds-CBV42653.1	149.848661923078	0.0353511189043593	0.162290203919311	0.217826572711286	0.827564239627733	0.890445312662617
cds-CBV42654.1	34.9073706203361	0.0492609171319487	0.339845175904218	0.144951056023912	0.884749515190039	0.929540442057384
cds-CBV42655.1	4.05157078055124	0.384417980450448	1.04731108990058	0.367052334456749	0.713579981019458	0.805230409831644
cds-CBV42656.1	5.43130452587078	0.823977276909621	0.836613500162613	0.98489598452507	0.324675165984953	0.470466301914793
cds-CBV42657.2	14.4157698491752	-0.127544741011016	0.571719980092519	-0.223089528881563	0.823465827750342	0.888418017330889
cds-CBV42658.1	10.1685999278014	0.84663135062003	0.612112253756804	1.38313086435352	0.166624743484956	0.282082488853341
cds-CBV42659.1	6.2477892687125	0.455512719259067	0.704589815431209	0.646493476463739	0.517959820548666	0.655344398038273
cds-CBV42660.1	4.18159266362753	-0.522812153911792	1.17544703071344	-0.444777297701343	0.656480702166257	0.762971295629982
cds-CBV42661.1	16.229027669056	0.297770578966205	0.505326230134256	0.589264046093734	0.555684159526004	0.687630871941963
cds-CBV42662.1	18.8509394801672	0.284023068462272	0.401473602087149	0.707451416446103	0.479285994303628	0.621542869605711
cds-CBV42663.1	59.4483672741169	-0.00245171761460057	0.225915531058693	-0.010852364169525	0.991341236143858	0.995199667421594
cds-CBV42664.2	271.919789045055	-1.24669717276972	0.149407987853687	-8.34424712278834	7.16689849172527e-17	1.71388546050463e-15
cds-CBV42665.1	599.524109299685	0.405363174388728	0.10766441185802	3.76506189364866	0.000166507832169607	0.000714085251739254
cds-CBV42666.1	602.879182610245	0.169295235655159	0.11457053042283	1.4776507975512	0.139501270304922	0.247209415760358
cds-CBV42667.1	1906.66551505375	-0.105420021294788	0.0810200438835189	-1.30115976543223	0.193203774021666	0.316829622158146
cds-CBV42668.1	714.022176550082	0.0289020167213799	0.0863481792928124	0.334714836584698	0.73784020843118	0.823343940866809
cds-CBV42669.1	514.896141574937	0.257589309459043	0.10349111137426	2.48899935500267	0.0128103198155475	0.0347563499584166
cds-CBV42670.1	904.878453852665	0.477955694979525	0.101653717011829	4.70180244293385	2.57874941651817e-06	1.58096165416759e-05
cds-CBV42671.1	845.033160021721	0.421049910438176	0.122127176739518	3.44763484818964	0.000565518027308706	0.00214504789560056
cds-CBV42672.1	155.026094371398	-0.284084835930364	0.147637672827339	-1.92420288460249	0.0543291577081658	0.116636497315212
cds-CBV42673.1	76.7619790615149	0.269134317017341	0.217039765018236	1.2400230759314	0.214966859071271	0.343167695891406
cds-CBV42674.1	292.235381716609	0.0923970315109065	0.132676132189385	0.696410348916538	0.48617188382804	0.626988097322518
cds-CBV42675.1	60.8015394446344	0.0571647723446656	0.252103253697251	0.226751426275975	0.820617036068396	0.886106805721333
cds-CBV42676.1	102.518073309375	-0.131042908711567	0.225891306648377	-0.58011488204612	0.561837148534564	0.692249797130538
cds-CBV42677.1	116.480278164513	-0.588222428489824	0.180002011057799	-3.267865870126	0.00108361706885265	0.00389735182831367
cds-CBV42678.1	523.19847323721	0.331190477356656	0.117985228540243	2.80705035244046	0.00499974259117876	0.0154176520040534
cds-CBV42679.1	1448.70440319514	-0.179010901217409	0.10909002111772	-1.64094661806176	0.100808496776634	0.192909105384433
cds-CBV42680.1	868.181076063432	0.189900484635615	0.10570713042665	1.79647753059937	0.0724186031109814	0.146582721879907
cds-CBV42681.1	733.335247068687	0.239233290297994	0.0867673724352283	2.75718030388187	0.00583021934243237	0.0176322630197013
cds-CBV42682.1	446.82605972653	0.326704404298589	0.163721207865249	1.99549226736395	0.0459892166844711	0.101445975227627
cds-CBV42683.2	269.163286135212	0.320474650270066	0.141479383343394	2.26516855457464	0.0235023380165602	0.0582112483542331
cds-CBV42684.1	951.120857589724	0.220054482793641	0.0843287693479371	2.60948291425557	0.00906791742183347	0.0259668912055834
cds-CBV42685.1	330.223320830489	0.341830674067775	0.156414894917536	2.18540999083234	0.0288587989833051	0.068739527129759
cds-CBV42686.1	11.6439471873684	-0.214630037018378	0.715198842627578	-0.3000984121141	0.764102090367898	0.842495465135414
cds-CBV42687.1	36.1399574540269	0.472937294871589	0.305987761807779	1.54560853047674	0.122199139770145	0.22308447609201
cds-CBV42688.1	378.332854851982	0.235123295815541	0.140631494411938	1.67191066836577	0.0945419387675706	0.182953344528241
cds-CBV42689.1	330.920302315913	-0.0749869295962422	0.154212203580843	-0.486258077214568	0.626784198770414	0.741099457026839
cds-CBV42690.1	610.515989019874	0.00233608045722794	0.1061889502675	0.0219992800695658	0.982448529821066	0.98984978827675
cds-CBV42691.1	1546.64237195771	-0.177934622092026	0.0861851611715203	-2.06456215517091	0.0389644471823161	0.0884909552046186
cds-CBV42692.1	281.050058086807	-0.0969059708838476	0.14249031718205	-0.68008811265426	0.496448670895768	0.636038274415397
cds-CBV42693.1	825.388563829964	-0.00686780038881468	0.102405602872366	-0.0670646936903874	0.946530200943662	0.968523818534305
cds-CBV42694.2	1380.34517593306	-0.0494292271213738	0.0748943084589742	-0.659986428053479	0.50926253887445	0.647972878039338
cds-CBV42695.1	2667.21722374332	0.119764580323595	0.0634812692320292	1.88661288238969	0.0592124127827941	0.124819627880134
cds-CBV42696.1	1602.57508022102	0.434889120957247	0.10787321984686	4.03148363954119	5.54258554118712e-05	0.000264206955166692
cds-CBV42697.1	294.752654311446	0.742313706790767	0.289908858855295	2.56050715290934	0.0104519511828983	0.0292346984674252
cds-CBV42698.1	523.867050390984	-0.214153146633363	0.140888717866661	-1.52001629283077	0.128506880823254	0.232135240946858
cds-CBV42699.2	473.253340537338	0.378947429839346	0.11375772170904	3.33117984560719	0.00086478711726915	0.00315747854444783
cds-CBV42700.1	737.105261305528	0.631997433488161	0.10715160612465	5.89816108545266	3.67575037692547e-09	3.72840859861738e-08
cds-CBV42701.1	34432.4586838115	-1.39726002481044	0.936383563780479	-1.4921876876707	0.135649949162443	0.243000040388612
cds-CBV42702.1	16580.3087203888	-1.69045716958709	0.803341410063291	-2.1042823741078	0.0353538226445771	0.0813434109695188
cds-CBV42703.1	356.214406337674	0.579284225189893	0.140190901514138	4.13210999382491	3.59448328165666e-05	0.000178047724692211
cds-CBV42704.1	358.558196451256	0.713370388101638	0.14433152457225	4.94258194954865	7.70946819294392e-07	5.29256457123964e-06
cds-CBV42705.1	160.14173409514	0.666280609579545	0.208699124835092	3.19254146420604	0.00141026695520571	0.00491975334687686
cds-CBV42706.1	6.23011108833669	0.322760552407886	0.749078308078319	0.430876917576073	0.666557867826625	0.769482244476325
cds-CBV42707.1	9.99063563897276	-0.468711811895511	0.762846878482581	-0.614424500009558	0.538934850036338	0.674555890288117
cds-CBV42708.1	228.803377800247	0.200260514674867	0.303364392768408	0.660131905552108	0.509169185593039	0.647972878039338
cds-CBV42709.2	435.302141427746	-0.0779331548013968	0.481076160402769	-0.161997540547736	0.871307790647299	0.919430868505961
cds-CBV42710.1	31.8637426331365	-1.74711065524745	0.832666160108173	-2.09821263184333	0.0358863662477957	0.0823288872431958
cds-CBV42711.1	236.62413127561	-0.786794916974282	0.860050006799754	-0.914824615724318	0.360283709946917	0.507479662076462
cds-CBV42712.1	286.630153982719	-0.35283332846088	0.625625383288488	-0.563969010666215	NA	NA
cds-CBV42713.1	633.873908971718	-0.488925854192247	0.58970508262749	-0.829102323510236	0.407046509090997	0.5548678536533
cds-CBV42714.1	79.5130689981435	-0.289956984074625	0.464680316847085	-0.623992395550602	0.532632579165045	0.670152001172467
cds-CBV42715.1	41.0297274808134	-0.413435717781132	0.55768790507183	-0.741338863585146	0.458488003154166	0.604314514983211
cds-CBV42716.1	63.8250413293799	-0.712176730851244	0.488072597593153	-1.45916147385291	0.144520669751689	0.254567872426024
cds-CBV42717.1	286.135562478499	-0.681495267857062	0.473265183774761	-1.43998606113693	0.149871342690404	0.261695076622363
cds-CBV42718.1	273.934988338184	-1.21979888226857	0.846193787816039	-1.44151245238609	0.149439961941161	0.261286807849682
cds-CBV42719.1	67.8273390524051	-1.96045679060533	1.00997774964969	-1.94108908962134	NA	NA
cds-CBV42720.1	53.6103862147334	-1.61656029528006	1.00239736402437	-1.61269408050912	0.106810987235826	0.201092009858482
cds-CBV42721.1	48.3059318005292	-1.13006881358175	0.685283772807556	-1.649052346522	0.0991369110740325	0.190315462992202
cds-CBV42722.1	49.2572289209341	-0.210031610698085	0.567742323240082	-0.369941788907763	0.711425863755131	0.804583724383267
cds-CBV42723.1	252.57816210967	0.369672868771489	0.140546562472121	2.63025194120146	0.00853216110309382	0.0246490742356508
cds-CBV42724.1	318.795035563321	0.139281169066787	0.114594605552003	1.21542517988407	0.224203969214987	0.354621345963783
cds-CBV42725.1	84.0296454217043	0.117391732215752	0.211477137589416	0.555103655902835	0.578823762306981	0.704697439545013
cds-CBV42726.1	88.5636841939187	0.156561304114669	0.222704681499366	0.702999609440698	0.482055992869894	0.623684768990752
cds-CBV42727.1	250.019710315725	-0.206053103872507	0.123884987517521	-1.66326128775986	0.0962601442353732	0.18568129318052
cds-CBV42728.1	292.7105139912	-0.114689152281921	0.120755592171559	-0.949762658767644	0.342232863591757	0.488780658072978
cds-CBV42729.2	575.30492649929	-0.287633650167628	0.131007446378488	-2.1955519179928	0.028124030960608	0.0675238535895982
cds-CBV42730.1	458.022551721632	0.891862311645961	0.215975903873562	4.12945284937009	3.63627563106761e-05	0.000179625052035365
cds-CBV42731.1	26.2869106246735	0.411067744428184	0.378921966798551	1.08483482206436	0.277994819673672	0.419665256622755
cds-CBV42732.1	138.983829744243	0.554168520773123	0.170882804351825	3.24297417095382	0.00118288934240618	0.00422076424449479
cds-CBV42733.2	243.213638323304	0.572622740041957	0.146474374049929	3.90937147713473	9.25365718613347e-05	0.000421373973507288
cds-CBV42734.1	106.067054674612	1.14018373017841	0.202997114405333	5.61674846225527	1.94584369872972e-08	1.73492385089211e-07
cds-CBV42735.1	55.4907059471269	1.41481752918571	0.270555242616222	5.2293110845115	1.70142862096122e-07	1.2961727321289e-06
cds-CBV42736.1	59.432264404298	0.445594730664618	0.239897898978357	1.85743490277428	0.063249304655775	0.131487184290157
cds-CBV42737.1	215.374413110767	0.989651664342804	0.17746387095905	5.57663742481513	2.45212212223087e-08	2.14397408798442e-07
cds-CBV42738.1	1397.65791270988	0.0363507601576172	0.512106751094579	0.0709827786490238	0.943411461560996	0.967251217403962
cds-CBV42739.1	492.465925301962	0.196997871197683	0.159727086385146	1.23334041618131	0.21744878498364	0.346211447343882
cds-CBV42740.1	340.153183924656	-0.035911987588436	0.146816401437087	-0.244604739231569	0.806762494144206	0.876663506918722
cds-CBV42741.1	319.581509275953	-0.0516357860826329	0.450269360847961	-0.114677547647015	0.908700710882886	0.943963404310479
cds-CBV42742.1	86.2237896972542	0.793975187545183	0.312032785136024	2.54452488766226	0.0109426513547327	0.0305126749358609
cds-CBV42743.1	24.8402915801883	0.498071081159536	0.368660457355063	1.35102930412696	0.176686045778507	0.295787348774311
cds-CBV42744.1	563.037804164916	-0.407252920104921	0.635019872100583	-0.641323111287476	0.521312776631723	0.658663553679899
cds-CBV42745.1	710.695691769696	0.963050481911837	1.18014748565057	0.81604248080988	0.414475839615004	0.563506120801875
cds-CBV42746.1	169.026806356612	0.622518987891596	0.278669739691298	2.23389517850486	0.0254899708890414	0.0623184054707707
cds-CBV42747.1	1285.07244963955	-0.168506594866341	0.107497881877357	-1.56753409391442	0.116989903482184	0.216403330668403
cds-CBV42748.1	1934.41778109903	0.211917419925569	0.0704046170547232	3.00999321906478	0.00261253522302564	0.00853743410891005
cds-CBV42749.1	968.209991294014	0.394422444981502	0.0749790854683835	5.26043285961148	1.43716674636714e-07	1.10889083784866e-06
cds-CBV42750.2	671.087126683283	-0.177415703140234	0.200057198698189	-0.886824889555148	0.37517318516102	0.524081381669803
cds-CBV42751.1	2532.32018908195	0.105777666530992	0.0709845026203906	1.49015154894679	0.136184392628074	0.243808548230032
cds-CBV42752.1	1210.19706928539	0.181733775494606	0.150135732549993	1.21046317494133	0.226101213056744	0.356840681970238
cds-CBV42753.1	1577.41264943468	0.246204118044939	0.0750839309475285	3.27905205465329	0.00104156421368525	0.00375358121319105
cds-CBV42754.1	4515.84542317451	0.380800598621653	0.0753670278348631	5.05261530885929	4.35801091350653e-07	3.1161935462717e-06
cds-CBV42755.1	10.0726768138307	0.721716415881379	0.544022051558523	1.32663081177278	0.184630838273195	0.305995222517962
cds-CBV42756.1	5656.99282899993	0.312618037562867	0.088990152516887	3.51295091334453	0.000443159340286519	0.00171516439204139
cds-CBV42757.1	582.023473147781	1.40253219480751	0.146169036898571	9.59527561080364	8.369311919886e-22	3.47374544169061e-20
cds-CBV42758.1	9249.48060347787	0.881595468368534	0.104985022344281	8.39734515155396	4.56686189122721e-17	1.1452040478626e-15
cds-CBV42759.1	85635.3036528327	0.952810219969226	0.13468559206718	7.074329223678	1.50173376632956e-12	2.33739682336899e-11
cds-CBV42760.1	880.551475914643	0.0388105425731039	0.093756850260148	0.413948873766727	0.678911549802782	0.779408090004795
cds-CBV42761.1	158.012835806593	0.658793826037102	0.196894788074253	3.34591805339539	0.000820106289650829	0.00301703886665403
cds-CBV42762.2	248.008630820526	0.734982543146541	0.137960761034533	5.3274752736582	9.95873308931145e-08	7.94837662745079e-07
cds-CBV42763.1	164.564355321969	0.667101183084934	0.160945891286475	4.14487861574255	3.39993762818914e-05	0.000169721878883119
cds-CBV42764.1	24.2463655977712	0.586648090545268	0.362885137521683	1.61662198278984	0.105959903779371	0.200389224432015
cds-CBV42765.1	96.1606412313288	0.552373481287454	0.197540726955847	2.7962511316004	0.00516992106892198	0.0158476952290979
cds-CBV42766.1	93.3043125663967	0.762659574079971	0.212972899070768	3.58101700924186	0.000342259369320829	0.00136865845251109
cds-CBV42767.1	53.4447541338849	0.956412579266623	0.306842424697603	3.11695027247024	0.00182732392362731	0.0062191014969069
cds-CBV42768.1	291.732999716612	1.09605581813514	0.161401297849101	6.79087363448513	1.1145652067436e-11	1.57214646935591e-10
cds-CBV42769.1	279.695489080709	0.35720746395814	0.152114468446476	2.34828065736448	0.0188603039735231	0.0487505781305596
cds-CBV42770.1	769.314669165974	-0.490507233048057	0.0952463392792674	-5.14988016085178	2.60652947895837e-07	1.92085264255483e-06
cds-CBV42771.1	779.561460470694	-0.085158819691509	0.119331755224865	-0.713630831382963	0.475455487528262	0.617801283002718
cds-CBV42772.1	165.492007827462	-0.0422668017899066	0.180719620378376	-0.233880536609206	0.815077723737525	0.882634440804543
cds-CBV42773.1	55.1817287926909	0.0913111746055444	0.282030513491668	0.323763459049412	0.746117122767858	0.828684591248421
cds-CBV42774.2	658.467294301146	-0.158657095710057	0.0892886422884493	-1.77690120091099	0.0755844967778615	0.151819779412772
cds-CBV42775.1	391.648046826404	1.00220470438961	0.152402192681328	6.57605174018209	4.83104501471009e-11	6.20815072886766e-10
cds-CBV42776.1	1219.00985503091	0.209834585094391	0.0928066646606981	2.2609861679821	0.0237601136058557	0.0587655960484555
cds-CBV42777.1	80.579049220009	1.06961745877615	0.236820370243413	4.51657709037763	6.28472439733393e-06	3.59084490486912e-05
cds-CBV42778.1	923.200099110407	0.168291612316655	0.108050668839868	1.55752494754165	0.119345902208591	0.219428743826488
cds-CBV42779.1	235.66384260333	-0.449499103385179	0.126815524874324	-3.54451163475954	0.00039334114413189	0.00155230040596749
cds-CBV42780.1	71.0671154708613	0.123713052297537	0.22494368990265	0.54997342824365	0.582337598950982	0.707206043739296
cds-CBV42781.1	18.2845076388333	0.277861564577169	0.485832309328632	0.571928954171747	0.567370107368639	0.695906007423048
cds-CBV42782.1	10.0794311661403	0.482840238844563	0.56141278182322	0.860044969543642	0.389764254129371	0.538835651478239
cds-CBV42783.1	36.9693547116078	0.185939914994543	0.286721710266123	0.648503089710094	0.516659613103243	0.653928448270526
cds-CBV42784.1	56.9326740178998	0.283796284178682	0.341499482078894	0.831029910941763	0.405956732290357	0.554395458830643
cds-CBV42785.1	109.073233461224	-0.0400388022161616	0.182511942544816	-0.219376341393824	0.826356898005449	0.890445312662617
cds-CBV42786.1	458.494120293465	-0.267765280482253	0.126865898079812	-2.11061667898966	0.0348052728782703	0.0802566030417842
cds-CBV42787.1	86.2895901440244	-0.0850022344258409	0.196650383701796	-0.432250539387402	0.665559330888369	0.768575229881004
cds-CBV42788.1	3155.91883542822	0.0571945015317995	0.124896026441114	0.457936918904026	0.646997761892898	0.755390702611398
cds-CBV42789.2	9496.05524119456	0.345703174423531	0.137484107455748	2.51449553567348	0.0119202811762437	0.0327172832342118
cds-CBV42790.1	1277.01696164593	0.174937669445979	0.170840264810683	1.02398383448912	0.305842910412222	0.45169683006075
cds-CBV42791.1	5376.23808691805	0.239239064863075	0.160334100997709	1.49212839548396	0.135665489178466	0.243000040388612
cds-CBV42792.1	646.775696177688	0.0765707835781231	0.2299495211354	0.332989532659371	0.73914218444379	0.824032858297785
cds-CBV42793.1	1805.09466309974	0.183072816346445	0.152005305746107	1.20438438282036	0.228441045387645	0.359904282240308
cds-CBV42794.1	19381.6262460126	0.273571897424983	0.149094107771139	1.83489409148831	0.0665213833072655	0.136889172718987
cds-CBV42795.1	5294.75399772649	0.401304950093545	0.13795145893152	2.9090301269866	0.00362551920544311	0.0115753756417817
cds-CBV42796.1	1281.95226979082	0.417340499075002	0.14646514524284	2.84941853150829	0.00437992213020301	0.0136226518623282
cds-CBV42797.1	6072.61146204474	0.570506045188115	0.155120826731351	3.6778172035929	0.00023523844224873	0.000976374729839268
cds-CBV42798.1	17012.356727465	0.324512728001465	0.138460585962631	2.34371915838236	0.0190925416560084	0.0491748701282785
cds-CBV42799.1	4804.4367021175	0.103626591089403	0.124523113559812	0.832187600574471	0.405303061614497	0.55374549961784
cds-CBV42800.1	10876.6993176475	0.0675931887618687	0.122939620045901	0.549808017436789	0.582451059008769	0.707206043739296
cds-CBV42801.1	2724.20315034427	0.155396515195585	0.115172636554908	1.34924857018012	0.17725713877891	0.296605898114293
cds-CBV42802.1	9815.80402508927	0.075203568418418	0.112329412444002	0.669491336081798	0.503182105601092	0.642500206267872
cds-CBV42803.1	2754.56615374279	0.104108006336282	0.123956785379147	0.839873396344111	0.400979375398089	0.54937894173219
cds-CBV42804.1	9621.66636343693	0.0334146132457698	0.121104520119982	0.27591549194584	0.782612974769991	0.856448999663407
cds-CBV42805.1	1570.48814450159	0.268759213921508	0.173929148336406	1.54522238792135	0.122292480895876	0.223142065949978
cds-CBV42806.1	29628.3034150951	0.278567594421506	0.102023634123129	2.73042218909112	0.0063253263021807	0.018939264740609
cds-CBV42807.1	10349.4650545354	0.150700716312802	0.122506635475583	1.23014329573061	0.218643449508099	0.347806826508258
cds-CBV42808.1	285.998152256808	0.231758021517514	0.200978022506737	1.15315106909137	0.248848383264459	0.384671023958888
cds-CBV42809.1	1299.43631280606	0.467885682033773	0.106477267706341	4.39423073218012	1.11165697527565e-05	6.08211111775816e-05
cds-CBV42810.2	5594.86211783413	0.639709291439643	0.154316228676445	4.14544404646462	3.39155815037559e-05	0.000169721878883119
cds-CBV42811.1	1038.46975474362	0.495422138686738	0.158632295263863	3.12308498003305	0.00178966066530668	0.00610242177754713
cds-CBV42812.2	2646.27171229859	0.385464636286282	0.144044599201779	2.67600894738386	0.00745046560849353	0.0218551026094802
cds-CBV42813.1	465.940047437323	0.492069279338802	0.280060318246731	1.75701178381613	0.0789158006754144	0.157265428387926
cds-CBV42814.1	369.710485389762	-0.0736259792549097	0.157959412578474	-0.4661069451517	0.641138952260535	0.751185190335104
cds-CBV42815.1	318.804940749382	1.10794683429144	0.129413576702963	8.56128748249079	1.11614004314879e-17	3.12432689597697e-16
cds-CBV42816.1	297.802683301322	0.588807566305437	0.153179295839015	3.84391090897982	0.000121088980302374	0.000535848416509646
cds-CBV42817.1	149.917487543292	0.796827552749434	0.156430981351999	5.0937962919022	3.50963863806134e-07	2.54484038595171e-06
cds-CBV42818.1	411.031355536047	0.506586236467419	0.131018145906769	3.86653492126121	0.000110392662833026	0.000492741539542715
cds-CBV42819.1	290.540556389937	0.133831456796926	0.137884421005608	0.970606075877731	0.331744479193518	0.478215270518509
cds-CBV42820.1	2236.12785550431	-0.708077177360043	0.0738195676082965	-9.59199844026808	8.63951292661336e-22	3.54514558840919e-20
cds-CBV42821.1	307.651761465159	-0.334857656392594	0.119907731106972	-2.79262774219172	0.00522818199554398	0.0159855759406514
cds-CBV42822.1	102.060162553966	-0.328956306550323	0.216984997379858	-1.51603249313336	0.129511136395376	0.233598758003847
cds-CBV42823.1	277.95275193419	-0.493611528951875	0.129357596651365	-3.81586811853209	0.000135704974960032	0.000596870480609838
cds-CBV42824.1	1043.9432111242	-0.597400925340996	0.102588676816448	-5.82326377412849	5.77093635099438e-09	5.64738513914382e-08
cds-CBV42825.1	9133.98895118977	0.248271400094284	0.074759581486919	3.32093084466671	0.000897177648027872	0.0032625463112071
cds-CBV42826.1	267.531644997222	-0.117338369126	0.155276754053271	-0.75567247551906	0.449845590567874	0.596764301080306
cds-CBV42827.1	2565.55541112828	-0.243002305592946	0.147989854276248	-1.6420200342879	0.100585852227463	0.192585107313557
cds-CBV42828.1	319.072870043223	-0.435323398079893	0.16654976224001	-2.61377375881547	0.00895483118470104	0.0256796678104024
cds-CBV42829.1	479.505880756352	-0.260401066975698	0.107822486631411	-2.41509053548239	0.0157312989412947	0.0415246494715024
cds-CBV42830.1	22.1684079828792	-0.497228655776896	0.468915874120897	-1.06037923478082	0.288972105212218	0.432798951439784
cds-CBV42831.1	363.263091911322	0.248637832066399	0.124083614870018	2.00379262263479	0.0450922794401705	0.100017334802491
cds-CBV42832.1	406.081086588566	0.0521648477343163	0.129715317516706	0.402148710984713	0.687574585725185	0.78559529263402
cds-CBV42833.1	412.540599317355	0.402130671693143	0.100468815427106	4.00254218170714	6.26654908050018e-05	0.00029618466923673
cds-CBV42834.1	223.716713518886	0.367895212276484	0.140108577916638	2.62578649892068	0.00864490226488381	0.0248738980705143
cds-CBV42835.1	26.5853304100005	0.678464852073808	0.400064687699838	1.69588787247039	0.0899071168007919	0.175583882513607
cds-CBV42836.1	32.9219542017905	-0.112489259358415	0.295616621775912	-0.380524135221617	0.703556384271059	0.799667014039281
cds-CBV42837.1	61.8921997470375	-0.11681989108836	0.235124764422809	-0.496842139853423	0.61930037621698	0.735622913986682
cds-CBV42838.1	782.49449115178	0.31951689229635	0.103848109492918	3.07677139099137	0.00209255718298556	0.00702251299977773
cds-CBV42839.1	256.252270482541	0.372572482669597	0.147958654053203	2.51808510325883	0.0117994807216895	0.032475552504589
cds-CBV42840.1	247.423719172687	-1.17411418146082	0.156848711862248	-7.48564758690517	7.11952011115188e-14	1.24798966608589e-12
cds-CBV42841.1	843.011902803147	-0.478548690957503	0.0975093762880145	-4.90771974116631	9.2141393673862e-07	6.17296052980178e-06
cds-CBV42842.1	115.644889218733	0.0984719066673407	0.181502684326528	0.542536916369717	0.587448683278208	0.710883778591692
cds-CBV42843.1	19.2335188717305	-0.124638720931472	0.415219567058027	-0.300175451302982	0.764043329166488	0.842495465135414
cds-CBV42844.1	550.676767148455	0.231854988749485	0.102008662638072	2.27289509296	0.0230325025869399	0.0573399070990523
cds-CBV42845.1	354.293862409445	0.547162600201753	0.140808385174611	3.88586659468638	0.000101965492888819	0.000459098996036814
cds-CBV42846.1	2220.73277676351	-0.0137652214991289	0.107469919427124	-0.128084412573355	0.898082171402944	0.937546898217991
cds-CBV42847.1	53.8590658942574	-0.54131433873424	0.266239479976974	-2.03318583247329	0.0420337518575769	0.0943342933236235
cds-CBV42848.1	176.386297270413	-0.736418076085812	0.182512406465764	-4.03489324559397	5.46271286986177e-05	0.000261269618186369
cds-CBV42849.2	292.44405731595	-1.01103161546701	0.130868727713017	-7.72554018928123	1.11379992861492e-14	2.19777679903195e-13
cds-CBV42850.1	444.419307664446	1.01624114987878	0.120619662277926	8.42516991580699	3.60227111028757e-17	9.31767262856716e-16
cds-CBV42851.1	611.560163222748	0.353436212517599	0.114529426756235	3.08598604330618	0.00202878344718684	0.00683389648114894
cds-CBV42852.1	74.1076142423413	0.489899707842421	0.245784160772088	1.99321106088971	0.0462383404317932	0.101808931280003
cds-CBV42853.1	17.6766918638201	0.709186338636158	0.434828220325799	1.63095748041559	0.10289929168042	0.195752738549911
cds-CBV42854.1	17.9417332119089	0.263433173536643	0.415968080957706	0.633301413248166	0.526536830587949	0.664102163902579
cds-CBV42855.1	2231.54155606402	-0.10213601468261	0.0574684086897097	-1.77725496514224	0.0755262996455896	0.151819779412772
cds-CBV42856.1	1891.20247611898	-0.0739523937441642	0.0880635564008472	-0.839761608167947	0.401042063252853	0.54937894173219
cds-CBV42857.1	684.942657137243	0.223608944176002	0.0950624790277655	2.35223135839632	0.0186611639413448	0.0483743452923159
cds-CBV42858.2	3824.9325506398	0.0907993406397612	0.0702203958186021	1.29306221620169	0.195989541754589	0.320524563077818
cds-CBV42859.1	3374.59245530128	0.483975469314456	0.0690007648767052	7.01405948440213	2.315008952374e-12	3.49769762636926e-11
cds-CBV42860.1	9192.10106958726	-0.0619933051607197	0.321867707968634	-0.192604923159178	0.847268389001444	0.902688389039482
cds-CBV42861.1	2554.61561166676	0.33776769341963	0.0975848442535158	3.4612720448899	0.000537629219678168	0.00205003074156057
cds-CBV42862.1	757.520316846783	0.315125001168115	0.098896203017664	3.18642163756105	0.00144044503206477	0.00500184074924852
cds-CBV42863.2	2386.60737309307	0.130594758892374	0.0722529754057728	1.80746548026505	0.0706897322986673	0.144133610011568
cds-CBV42864.1	1569.58698701391	0.25352204346171	0.112346390926527	2.25661048273023	0.0240324247699735	0.0593577878552491
cds-CBV42865.2	2803.09357110386	0.100973105938813	0.0902495099578718	1.11882165328041	0.263216232123581	0.402061681132932
cds-CBV42866.1	842.061258818625	0.145534476479703	0.102220184265336	1.42373521947422	0.154523134398449	0.267489471866155
cds-CBV42867.1	937.851187191889	0.0665180885894725	0.0734015154551267	0.906222278614093	0.364818213328651	0.512192289397262
cds-CBV42868.1	1143.46006487748	0.148303259726614	0.106023863799008	1.39877245001895	0.161881230320971	0.275992975773855
cds-CBV42869.1	18434.3722041775	0.216392906206057	0.119022929394868	1.81807746882246	0.0690522931561268	0.141514092273992
cds-CBV42870.1	231.069324328984	-0.0365211007724683	0.183778281716791	-0.198723703537226	0.842478881072262	0.898461677363242
cds-CBV42871.1	1112.67190151344	0.0428619506920708	0.108922139636594	0.393509995626919	0.69394284281046	0.790481894444344
cds-CBV42872.1	1209.79884686195	0.0215307206292442	0.0995204867483057	0.21634460735403	0.828719140637403	0.891156884110085
cds-CBV42873.1	2452.98935260298	0.207385238684491	0.0989314986970604	2.09625085453854	0.0360599438595712	0.0825697256036219
cds-CBV42874.1	2927.43973809997	0.326194150122478	0.0816975659916613	3.99270340753814	6.53242551222835e-05	0.00030634530551502
cds-CBV42875.1	2262.00121849077	0.318491631610002	0.0984131661679234	3.23627055211857	0.00121102542098189	0.00429991425286688
cds-CBV42876.1	1755.44404181642	-0.318154300657505	0.0975654100253664	-3.26093336331787	0.00111046133681799	0.00398596012649081
cds-CBV42877.1	1162.97745581184	-0.371757938182548	0.109562252470885	-3.39312062136856	0.000691012028431867	0.00259059298680601
cds-CBV42878.1	1813.55180128265	-0.330667358130535	0.133884804113893	-2.46979005809534	0.0135192367666655	0.0363516030466429
cds-CBV42879.1	4281.37369381667	0.0978155819299485	0.0784431908766478	1.24696077297217	0.21241188125601	0.339936163139699
cds-CBV42880.1	2222.31450936178	-0.0252381704013215	0.0904601489647129	-0.278997665714286	0.780246616159187	0.855593844807417
cds-CBV42881.1	1390.66979717827	0.161758740362136	0.140353303529712	1.15251110087261	0.249111110775311	0.384831089296731
cds-CBV42882.1	679.767064753726	0.579092615325018	0.144022360767956	4.02085212488657	5.79879991869862e-05	0.000275882299162328
cds-CBV42883.1	8710.8720323096	-0.175968895205121	0.0914318737274049	-1.92459027723477	0.0542806367274572	0.116601653315198
cds-CBV42884.2	550.498699228615	-0.270025426802445	0.127992311038361	-2.10970037662274	0.0348841720450239	0.0803872018216855
cds-CBV42885.1	2507.43804009129	-0.0896663233015074	0.0929852159683483	-0.964307308078194	0.334891878022029	0.480870670669497
cds-CBV42886.1	1232.37747120322	-0.0511903106046229	0.0891746105696491	-0.574045799332548	0.565936809338482	0.695090283658197
cds-CBV42887.2	357.149844879376	0.307581818899182	0.119293010402235	2.57837251203629	0.00992669217398509	0.0280041292502033
cds-CBV42888.2	908.577209630417	0.0303331173581172	0.145310402085264	0.208747047168161	0.834645710775486	0.894034236898995
cds-CBV42889.1	4286.52944820372	0.298929975081149	0.153501439272579	1.94740828814202	0.0514858052025169	0.111690775754434
cds-CBV42890.1	602.955509036978	0.436188259542251	0.127784610475386	3.4134647194176	0.000641424629000136	0.00242025531381347
cds-CBV42891.1	305.103551369997	0.317700663636657	0.144296260492349	2.20172485795986	0.0276847497181434	0.0668693185499771
cds-CBV42892.1	314.597216141585	0.26447231739081	0.109544679433234	2.41428720006435	0.0157660294997336	0.0415859258754844
[truncated: 1,645 more rows]
