# Supplementary material for: Metabolic engineering of Halomonas elongata: Ectoine secretion is increased by demand and supply driven approaches
Source: Front Microbiol. 2022 Aug 25;13:968983. doi: 10.3389/fmicb.2022.968983 (PMC9453808; doi:10.3389/fmicb.2022.968983)
Supplement: Supplementary Table 4 — DESeq results comparing KH1.1 vs KB2.13. [file Data_Sheet_4.CSV]

locus tag	genbank gene	genebank description	cluster of 15
HELO_3662	doeC	aspartate-semialdehyde dehydrogenase (NAD(P)) (non-phosphorylating)	1
HELO_1558	HELO_1558	TRAP transporter substrate-binding protein	1
HELO_4178	HELO_4178	uncharacterized protein	1
HELO_4177	HELO_4177	uncharacterized protein	1
HELO_4175	HELO_4175	APSES domain protein	1
HELO_4185	HELO_4185	peptidase S49 family protein	1
HELO_3693	HELO_3693	uncharacterized protein	1
HELO_3299C	HELO_3299C	uncharacterized protein	1
HELO_3595	HELO_3595	glycosyltransferase domain protein	1
HELO_4184	HELO_4184	phage head decoration protein D	1
HELO_4192	HELO_4192	hydrolase domain protein	1
HELO_4197	HELO_4197	uncharacterized protein	1
HELO_3596A	HELO_3596A	uncharacterized protein	1
HELO_4203	yfdP1	YfdP family protein	1
HELO_4176	HELO_4176	DUF1799 domain protein	1
HELO_3664	doeB	N-alpha-acetyl-L-2%2C4-diaminobutyric acid deacetylase	1
HELO_4204	yfdQ1	YfdQ family protein	1
HELO_3302	HELO_3302	integrase family protein	10
HELO_3295	HELO_3295	dCTP pyrophosphatase	10
HELO_3299A	HELO_3299A	uncharacterized protein	10
HELO_3294	HELO_3294	DUF2893 domain protein	10
HELO_3296A	HELO_3296A	uncharacterized protein	10
HELO_3298	HELO_3298	probable DNA relaxase	10
HELO_3299	HELO_3299	mobC domain protein	10
HELO_3300	HELO_3300	VirB6 family protein	10
HELO_3301	HELO_3301	VirB5 family protein	10
HELO_4276	teaC	TRAP transporter large transmembrane protein TeaC (substrate ectoine)	11
HELO_3665	doeA	ectoine hydrolase	11
HELO_2817	acoD	acetaldehyde dehydrogenase (NAD)	12
HELO_2818	adh2	alcohol dehydrogenase%2C zinc-containing	12
HELO_1802	putA	bifunctional proline dehydrogenase / pyrroline-5-carboxylate dehydrogenase	13
HELO_2165A	HELO_2165A	UspA domain protein	13
HELO_1459	HELO_1459	OmpW family outer membrane protein	13
HELO_1801	putP	SSS family transport protein (probable substrate proline)	13
HELO_4327	trpA1	tryptophan synthase alpha subunit	14
HELO_4326	trpB1	tryptophan synthase beta subunit	14
HELO_3291A	HELO_3291A	DUF2971 domain protein	15
HELO_3291H	HELO_3291H	uncharacterized protein	15
HELO_3291F	HELO_3291F	uncharacterized protein	15
HELO_3292	--	--	15
HELO_3296	HELO_3296	DUF2075 domain protein	15
HELO_3291B	HELO_3291B	uncharacterized protein	15
HELO_3301D	HELO_3301D	uncharacterized protein	15
HELO_3291D	HELO_3291D	uncharacterized protein	15
HELO_3291C	HELO_3291C	uncharacterized protein	15
HELO_3291E	HELO_3291E	DOPA dioxygenase family protein	15
HELO_3291G	HELO_3291G	uncharacterized protein	15
HELO_2632A	HELO_2632A	uncharacterized protein	2
HELO_1536	HELO_1536	APC family transport protein	2
HELO_2207	HELO_2207	DUF3141 family protein	2
HELO_1332	clpB	molecular chaperone ClpB	2
HELO_3739	HELO_3739	RND family transport protein MFP component	2
HELO_3738	HELO_3738	HAE1 family transport protein	2
HELO_4277	teaD	UspA domain transport protein regulator TeaD	2
HELO_2630	HELO_2630	uncharacterized protein	2
HELO_3280A	HELO_3280A	uncharacterized protein	2
HELO_2297	HELO_2297	uncharacterized protein	2
HELO_2632	HELO_2632	uncharacterized protein	2
HELO_3816	acnA	aconitate hydratase	2
HELO_3812	cspA4	cold shock protein CspA	2
HELO_2631	HELO_2631	uncharacterized protein	2
HELO_4353	fliC2	flagellin	3
HELO_4352	fliC1	flagellin	3
HELO_1685	pckA	phosphoenolpyruvate carboxykinase (ATP)	3
HELO_4331	fliA	RNA polymerase sigma factor FliA	4
HELO_4367	fliO	flagellar protein FliO	4
HELO_4345	flhC	flagellar transcription regulator FlhC	4
HELO_4382	flgA	flagella basal body P-ring formation protein FlgA	4
HELO_4368	fliP	flagellar biosynthetic protein FliP	4
HELO_4346	HELO_4346	FlhB_Cterm domain protein	4
HELO_4373	flgJ	peptidoglycan hydrolase FlgJ	4
HELO_4348	fliT	flagellar protein FliT	4
HELO_4374	flgI	flagellar basal body P-ring protein FlgI	4
HELO_4333	flhA	flagellar biosynthetic protein FlhA	4
HELO_4345A	flhD	flagellar transcription regulator FlhD	4
HELO_4349	fliS	flagellar protein FliS	4
HELO_4369	fliQ	flagellar biosynthetic protein FliQ	4
HELO_4360	fliG	flagellar motor switch protein FliG	4
HELO_4362	fliI	flagellar protein export ATPase FliI	4
HELO_4351	HELO_4351	uncharacterized protein	4
HELO_4332	flhE	flagellar protein FlhE	4
HELO_4274	teaA	TRAP transporter substrate-binding protein TeaA (substrate ectoine)	5
HELO_4275	teaB	TRAP transporter small transmembrane protein TeaB (substrate ectoine)	5
HELO_4338	HELO_4338	methyl-accepting chemotaxis sensory transducer	6
HELO_4334	flhB	flagellar biosynthetic protein FlhB	6
HELO_4364	fliK	flagellar hook-length control protein FliK	6
HELO_4342	cheA	taxis sensor histidine kinase CheA	6
HELO_4347	HELO_4347	uncharacterized protein	6
HELO_4376	flgG	flagellar basal-body rod protein FlgG	6
HELO_4335A	cheY	chemotaxis-specific response regulator CheY	6
HELO_4361	fliH	flagellar assembly protein FliH	6
HELO_4357	flaG	FlaG family protein	6
HELO_4381	flgB	flagellar basal body rod protein FlgB	6
HELO_4377	flgF	flagellar basal-body rod protein FlgF	6
HELO_4335	cheZ	protein phosphatase CheZ	6
HELO_4375	flgH	flagellar L-ring protein FlgH	6
HELO_4372	flgK	flagellar hook-associated protein FlgK	6
HELO_4354	fliD2	flagellar capping protein FliD	6
HELO_4365	fliL	flagellar basal body-associated protein FliL	6
HELO_4343	motB	flagellar motor protein MotB	6
HELO_4341	cheW	purine-binding taxis protein CheW	6
HELO_4356	tar1	methyl-accepting chemotaxis sensory transducer	6
HELO_4340	HELO_4340	methyl-accepting chemotaxis sensory transducer	6
HELO_4337	cheR	protein-glutamate O-methyltransferase CheR	6
HELO_4379	flgD	basal-body rod modification protein FlgD	6
HELO_4344	motA	flagellar motor protein MotA	6
HELO_4363	fliJ	flagellar protein FliJ	6
HELO_4380	flgC	flagellar basal-body rod protein FlgC	6
HELO_4371	flgL	flagellar hook-associated protein FlgL	6
HELO_4366A	fliN	flagellar motor switch protein FliN	6
HELO_4339	HELO_4339	methyl-accepting chemotaxis sensory transducer	6
HELO_4359	fliF	flagellar M-ring protein FliF	6
HELO_4355	fliD1	flagellar capping protein FliD	6
HELO_4378	flgE	flagellar hook protein FlgE	6
HELO_4366	fliM	flagellar motor switch protein FliM	6
HELO_4336	cheB	chemotaxis-specific methylesterase CheB	6
HELO_3301C	HELO_3301C	uncharacterized protein	7
HELO_1485A	HELO_1485A	uncharacterized protein	7
HELO_3293	HELO_3293	DUF1814 family protein	7
HELO_3301B	HELO_3301B	uncharacterized protein	7
HELO_3299B	HELO_3299B	uncharacterized protein	7
HELO_3596	rfbD	UDP-galactopyranose mutase	7
HELO_3297	HELO_3297	probable DNA relaxase	7
HELO_3301A	--	--	7
HELO_2230	HELO_2230	uncharacterized protein	7
HELO_1077	HELO_1077	homolog to spore coat protein U	8
HELO_1076	HELO_1076	homolog to spore coat protein U	8
HELO_2403	HELO_2403	uncharacterized protein	9
